# Supplementary material for: Integrative multi-omics analysis uncovers tumor-immune-gut axis influencing immunotherapy outcomes in ovarian cancer
Source: Nat Commun. 2024 Dec 5;15:10609. doi: 10.1038/s41467-024-54565-8 (PMC11621351; doi:10.1038/s41467-024-54565-8)
Supplement: Supplementary file 5 — Supplementary Data 1 [file 41467_2024_54565_MOESM5_ESM.xlsx]

## Sheet: On.TX_LCB_vs_BaBseline_LCB
On.TX_LCB_vs_Baseline_LCB
	baseMean	log2FoldChange	lfcSE	stat	pvalue	padj
HRH3	1.22059	17.1683	2.21241	7.75997	8.49527e-15	2.2848e-10
HTR5A	0.456614	-30	4.86082	-6.1718	6.75172e-10	9.52754e-07
IGHV3-29	0.22662	30	4.86851	6.16205	7.18097e-10	9.52754e-07
KRT18P40	0.0639541	30	4.87239	6.15714	7.40696e-10	9.52754e-07
KRTAP19-1	0.346834	30	4.87126	6.15858	7.34024e-10	9.52754e-07
KRTAP7-1	14.8059	30	4.86848	6.16209	7.17929e-10	9.52754e-07
KRTAP9-4	9.54193	30	4.87294	6.15645	7.43924e-10	9.52754e-07
LCE1A	3.00859	-30	4.8704	-6.15966	7.29009e-10	9.52754e-07
LCE1D	1.49802	-30	4.87	-6.16016	7.26693e-10	9.52754e-07
LCE2A	4.12936	-30	4.86885	-6.16162	7.20027e-10	9.52754e-07
LINC00593	0.871	-30	4.87198	-6.15767	7.38247e-10	9.52754e-07
LIPM	1.98123	-30	4.86648	-6.16461	7.06551e-10	9.52754e-07
MTND6P11	0.0706836	30	4.87181	6.15788	7.37269e-10	9.52754e-07
NAV2-AS1	0.163961	30	4.86884	6.16164	7.19972e-10	9.52754e-07
OR2V1	0.10316	30	4.87176	6.15793	7.37003e-10	9.52754e-07
RN7SL664P	0.894362	-30	4.87126	-6.15857	7.3404e-10	9.52754e-07
SALL4P2	0.278034	30	4.87002	6.16014	7.26801e-10	9.52754e-07
SLC15A5	0.0929623	30	4.87084	6.1591	7.3158e-10	9.52754e-07
SNORD53	1.11234	30	4.87036	6.15971	7.28805e-10	9.52754e-07
SPCS2P1	0.100637	-30	4.86895	-6.16149	7.2062e-10	9.52754e-07
VN1R84P	0.110224	30	4.87051	6.15952	7.2967e-10	9.52754e-07
MTNR1B	0.797568	-29.8352	4.87121	-6.12481	9.0794e-10	1.10996e-06
DEFA1B	0.337178	-29.5992	4.86918	-6.07889	1.21015e-09	1.35612e-06
RPS3AP43	0.242253	-29.6543	4.87308	-6.08533	1.16252e-09	1.35612e-06
MIR1229	2.67707	-29.3381	4.87171	-6.02213	1.72133e-09	1.85181e-06
TGIF2LY	0.089278	29.2947	4.87015	6.01515	1.79723e-09	1.8591e-06
MIR598	0.176728	28.9953	4.87127	5.95232	2.64372e-09	2.63344e-06
DYNLT3P1	0.0677861	28.7983	4.87069	5.91258	3.36784e-09	3.23494e-06
NDUFS5P1	0.126174	-28.6923	4.86944	-5.89233	3.80779e-09	3.5314e-06
RPL23AP88	0.0901124	-28.5762	4.87122	-5.86634	4.45531e-09	3.86534e-06
TUBAP4	0.198998	28.5917	4.86945	5.87166	4.31465e-09	3.86534e-06
RN7SL788P	0.0594553	-28.4021	4.87256	-5.82899	5.57653e-09	4.6869e-06
RPL7P48	0.121878	-28.2086	4.87301	-5.78873	7.0919e-09	5.7799e-06
HIST1H4G	0.0732118	27.9855	4.87034	5.74611	9.13221e-09	7.22384e-06
ESM1	1189.49	-3.03829	0.530101	-5.73154	9.95239e-09	7.6477e-06
RARRES2P9	0.0969576	27.4727	4.87048	5.64065	1.69406e-08	1.2656e-05
FAM106DP	0.195498	-27.3008	4.87079	-5.60502	2.08235e-08	1.51364e-05
RN7SL396P	1.84741	26.9523	4.87302	5.53094	3.18527e-08	2.19661e-05
TRBV7-7	0.499357	26.9551	4.87233	5.53227	3.16106e-08	2.19661e-05
CRCT1	2.89779	-26.7379	4.86799	-5.49259	3.96088e-08	2.6632e-05
THEM5	2.51058	-26.5267	4.86919	-5.44787	5.09777e-08	3.34401e-05
RPL23AP64	0.15353	26.2387	4.86949	5.38838	7.10949e-08	4.55261e-05
VRTN	1.14916	-23.0377	4.28957	-5.37063	7.84629e-08	4.90758e-05
SPRR2G	0.975918	26.0407	4.86839	5.34894	8.84731e-08	5.40792e-05
ATP5BP1	0.302449	-25.9655	4.86593	-5.33618	9.4926e-08	5.65636e-05
IDI2	0.708451	-25.9649	4.86896	-5.33274	9.67438e-08	5.65636e-05
GUCA2A	0.0685126	-25.619	4.87093	-5.25957	1.44393e-07	8.26267e-05
GRAMD4P3	0.247269	-25.4911	4.86717	-5.23735	1.629e-07	9.1275e-05
CHRM3-AS2	0.709772	25.3996	4.86657	5.2192	1.79695e-07	9.86307e-05
SPATA31E1	0.196902	-25.1922	4.87261	-5.17017	2.33879e-07	0.000125804
TRIM53CP	1.07971	25.0969	4.86339	5.16038	2.46451e-07	0.000129967
BRDTP1	0.2559	-24.9472	4.86803	-5.1247	2.98019e-07	0.000154139
AC008132.15	0.147848	24.8574	4.86892	5.10533	3.30218e-07	0.00016757
ZP2	0.234173	24.8009	4.86799	5.0947	3.49301e-07	0.000173971
PPP1R2P9	1.04771	-24.5651	4.87046	-5.04369	4.56636e-07	0.000223295
OR7E158P	0.386578	-24.289	4.86274	-4.99492	5.886e-07	0.000282686
HTR5A-AS1	0.523977	24.1837	4.86423	4.97174	6.6355e-07	0.000313091
ZBTB20-AS4	0.133404	-24.1846	4.87085	-4.96518	6.86381e-07	0.00031828
CGB1	0.19901	24.0995	4.86814	4.95045	7.40427e-07	0.000337522
KRT89P	0.14627	-24.0876	4.86979	-4.94633	7.56257e-07	0.000338992
TRAV16	0.398991	-23.8307	4.86757	-4.8958	9.79044e-07	0.000431662
IGLV11-55	0.188228	-23.7361	4.87299	-4.87094	1.11066e-06	0.000481794
HES7	0.558918	-19.912	4.13975	-4.80996	1.50961e-06	0.000644459
IGHV1-45	0.657279	-23.1523	4.86919	-4.75485	1.98591e-06	0.00083455
DEFA3	0.398208	-22.9995	4.8711	-4.72163	2.33965e-06	0.000968073
RNA5SP298	1.27357	-22.909	4.87292	-4.70128	2.58531e-06	0.00105008
VENTXP1	0.234402	22.887	4.87074	4.69888	2.61593e-06	0.00105008
TTLL7-IT1	0.402017	22.7087	4.861	4.6716	2.98863e-06	0.00118205
SNORA30	0.154231	-22.7151	4.87072	-4.6636	3.10719e-06	0.00121113
SDCBPP3	0.106043	22.6721	4.8705	4.65499	3.23992e-06	0.00124482
LINC00487	0.130258	22.3421	4.87014	4.58757	4.48433e-06	0.00169868
ATP5G1P6	0.106017	22.3011	4.86946	4.57979	4.65436e-06	0.0017386
AE000661.50	0.134449	-22.2549	4.87169	-4.56821	4.91899e-06	0.00181228
CYP4A22-AS1	0.269731	22.1174	4.8693	4.54221	5.56686e-06	0.00202325
SOD2P1	0.104345	-22.0255	4.87087	-4.52188	6.12934e-06	0.00219798
OPN1MW	0.270981	-21.7713	4.86676	-4.47347	7.69595e-06	0.00272345
RN7SL128P	0.722431	21.6962	4.86744	4.45741	8.29568e-06	0.00289756
C1QTNF8	0.227322	-21.675	4.87304	-4.44793	8.67007e-06	0.00298951
ALAS2	140.146	-3.40956	0.776093	-4.39324	1.11673e-05	0.00375429
RN7SL145P	0.191146	21.4054	4.86942	4.39588	1.10324e-05	0.00375429
RPS4XP20	0.244275	-21.0419	4.86865	-4.32192	1.54679e-05	0.00513591
DNTT	4.96876	-21.0234	4.87169	-4.31543	1.59291e-05	0.00522456
LINC01562	0.224511	-20.899	4.86673	-4.29426	1.7528e-05	0.00563087
LPAL2	82.7284	1.73285	0.403598	4.29351	1.75867e-05	0.00563087
MIR4664	0.0692965	20.9031	4.87189	4.29055	1.78227e-05	0.00563932
TRAV30	0.371848	15.9183	3.71439	4.28558	1.82263e-05	0.00569997
SOD1P1	0.102855	-20.8676	4.8731	-4.28219	1.85064e-05	0.00572102
RPL7P16	0.680164	-20.7385	4.86965	-4.25873	2.05589e-05	0.00628331
KRTAP5-1	0.132979	-20.6307	4.87305	-4.23364	2.29941e-05	0.00694862
AHSP	2.97771	-5.44171	1.28649	-4.22991	2.33789e-05	0.0069864
NEUROG1	0.546018	20.4683	4.86685	4.20567	2.60314e-05	0.00769355
GPHB5	0.575782	-20.4068	4.87249	-4.18817	2.81209e-05	0.00822078
UGT2B28	0.251136	-20.236	4.86804	-4.1569	3.22592e-05	0.00932917
CELA2B	0.415032	-20.1345	4.87284	-4.13198	3.59648e-05	0.0102901
FAM138D	0.524233	-20.0791	4.87225	-4.12111	3.77054e-05	0.0106746
IGHV3OR16-7	0.669741	-20.023	4.8702	-4.11134	3.93368e-05	0.0110205
MYH8	1.22612	19.6701	4.86621	4.04219	5.29546e-05	0.0146826
RPS3AP23	0.122798	-19.6606	4.87193	-4.03549	5.44885e-05	0.0149538
PIGCP2	0.0772451	-19.5254	4.86912	-4.01004	6.07085e-05	0.0164925
SNRPGP9	0.212682	-19.3957	4.86993	-3.98275	6.81219e-05	0.0183214
MYF6	10.1355	-7.09294	1.78386	-3.97617	7.00355e-05	0.0184667
SNORD13P3	1.01811	-19.3794	4.87315	-3.97677	6.98589e-05	0.0184667
KRT73-AS1	0.233486	19.3382	4.86967	3.97116	7.15241e-05	0.0186761
GOT1L1	0.592209	19.3257	4.86996	3.96835	7.23726e-05	0.018716
RHOT1P2	0.138486	-19.2905	4.87208	-3.9594	7.51381e-05	0.0192461
SRD5A3-AS1	0.199332	19.2494	4.87096	3.95186	7.7546e-05	0.0196755
TRBV9	1.94537	4.83953	1.23261	3.92624	8.62823e-05	0.0216875
REG3A	0.421707	-18.9458	4.86332	-3.89564	9.79383e-05	0.0243894
GYPB	4.63751	-7.11907	1.82963	-3.89098	9.98388e-05	0.0246345
IGHV3-32	0.134241	18.8906	4.87037	3.87869	0.000105022	0.0256779
OR1L4	0.407137	-18.8711	4.86983	-3.8751	0.00010658	0.0258241
KRTAP2-2	0.238	-18.8451	4.86986	-3.86975	0.000108946	0.0261617
GIMAP3P	0.191941	18.8074	4.87149	3.8607	0.00011306	0.0269094
LINC00565	0.197857	-18.6271	4.871	-3.82409	0.000131258	0.0309666
H1FNT	3.02117	-18.5037	4.87106	-3.79871	0.000145453	0.0340171
LYPD4	0.118537	-18.4066	4.87036	-3.77932	0.00015726	0.0364612
RNVU1-4	0.22873	-18.0491	4.87305	-3.70386	0.000212342	0.0488115
LINC00521	0.15596	-18.0275	4.87249	-3.69985	0.000215725	0.0491688
CTRB1	0.503886	17.9618	4.86873	3.68922	0.000224942	0.0508389
SLC4A1	99.533	-2.66144	0.72274	-3.68242	0.000231026	0.0517788
CRISP1	0.224526	-17.8882	4.86925	-3.6737	0.000239061	0.0531367
HOXA10-HOXA9	0.144216	-17.7312	4.87108	-3.6401	0.000272537	0.0600811
MIR606	0.278081	17.7005	4.87305	3.63231	0.00028089	0.0614191
FAM217A	0.182725	17.6658	4.87049	3.62711	0.000286617	0.0621657
MIR3150B	0.161302	-17.6543	4.87304	-3.62286	0.000291369	0.0626909
ARX	68.1052	5.90172	1.6324	3.61537	0.000299924	0.0635155
IGLV4-3	0.668865	-17.6132	4.87021	-3.61651	0.000298605	0.0635155
TPSG1	0.588637	17.5668	4.87084	3.60653	0.000310322	0.065204
MYBPC1	237.733	-3.66744	1.02218	-3.58786	0.000333405	0.069511
DCAF8L1	0.728313	-17.3629	4.87159	-3.56412	0.00036508	0.074638
HPRT1P3	0.0434305	17.3558	4.87082	3.56323	0.000366321	0.074638
MTND5P41	0.0434305	17.3558	4.87082	3.56323	0.000366321	0.074638
GJD2	0.189726	-17.2766	4.87129	-3.54661	0.000390218	0.0789091
SNRPEP10	0.113521	17.1338	4.87308	3.51601	0.000438087	0.0879279
MYH4	1.60016	14.2887	4.07237	3.50871	0.000450293	0.0897084
GRK5-IT1	0.113438	-17.0747	4.87033	-3.50586	0.000455142	0.0897989
KRT77	45.0294	-7.07507	2.01884	-3.50452	0.000457425	0.0897989
CIDEA	15.9006	-6.12217	1.75377	-3.49086	0.00048146	0.0931574
FLJ46066	0.192508	17.0078	4.8698	3.49251	0.000478495	0.0931574
LINC00469	0.137882	-16.9387	4.87224	-3.47658	0.000507859	0.0975634
EPX	0.42539	-16.9134	4.87121	-3.47211	0.000516393	0.0984992
DIAPH2-AS1	0.123017	16.7933	4.87064	3.44786	0.000565039	0.106504
SYT14P1	0.595035	-16.7926	4.87128	-3.44727	0.000566278	0.106504
HBB	7431.21	-2.33147	0.677346	-3.44207	0.000577286	0.107201
RBMX2P1	0.108011	-16.7657	4.87127	-3.44175	0.000577956	0.107201
SALL4P1	0.113072	-16.7326	4.8688	-3.4367	0.000588855	0.107847
TTC39C-AS1	0.150848	-16.7347	4.8698	-3.43642	0.00058946	0.107847
HMGB1P18	0.0799972	-16.5421	4.87133	-3.39582	0.000684245	0.123799
PSG5	1.17005	8.19256	2.413	3.39517	0.000685854	0.123799
FAM25C	0.38593	-16.5077	4.87307	-3.38754	0.000705233	0.126448
HOXD13	24.1204	3.57773	1.06023	3.37449	0.000739529	0.131719
HCG4P7	13.9014	1.66075	0.493585	3.36468	0.000766338	0.135596
FAM25G	0.577068	-16.2981	4.87197	-3.34527	0.000822027	0.144499
HPSE2	18.1036	4.92021	1.47733	3.33047	0.000867001	0.151415
OR9Q2	0.296131	-16.1852	4.87191	-3.32215	0.000893264	0.154996
GEMIN8P3	0.401917	16.152	4.86517	3.31994	0.000900378	0.155229
HBA1	8559.92	-2.16879	0.65398	-3.3163	0.000912192	0.156264
SNORD114-1	2.56514	-16.15	4.87253	-3.31451	0.000918043	0.156271
CHRNB3	2.33059	12.8383	3.87923	3.30949	0.000934661	0.158099
RPL17P35	0.0539635	-16.057	4.87103	-3.29643	0.000979209	0.164599
CXCL9	1576.09	2.13942	0.655222	3.26519	0.00109393	0.18274
HSPD1P5	0.170133	-15.8854	4.87245	-3.26025	0.00111313	0.1848
PLA2G2D	50.1179	3.13271	0.963674	3.2508	0.00115082	0.189886
BEND2	11.3935	-3.5699	1.10009	-3.24511	0.00117407	0.19254
AC009237.16	0.262769	15.7666	4.86537	3.24058	0.00119289	0.19444
HBM	3.4536	-4.70724	1.45867	-3.22707	0.00125066	0.202629
LCE1F	0.802266	-15.7154	4.87306	-3.22495	0.00125995	0.202912
CCND2-AS1	0.177124	-15.6853	4.87193	-3.21953	0.00128401	0.20552
IGLV2-18	8.72496	4.69178	1.45803	3.21788	0.00129142	0.20552
OSM	31.186	-2.01461	0.627051	-3.21283	0.00131432	0.207934
HBA2	14106.4	-2.14955	0.669634	-3.21004	0.00132717	0.208738
FABP2	0.801154	11.1213	3.47195	3.20317	0.00135924	0.21131
PSAPL1	14.7502	-6.11856	1.90991	-3.20358	0.00135731	0.21131
DAOA-AS1	0.037945	15.5654	4.8707	3.19573	0.00139479	0.214359
MIR6129	0.037945	15.5654	4.8707	3.19573	0.00139479	0.214359
CA1	26.7666	-3.19252	1.00294	-3.18316	0.00145677	0.221355
NFE4	0.491903	-15.5125	4.87199	-3.18402	0.00145246	0.221355
ZNF815P	31.2652	0.985697	0.310582	3.17371	0.00150504	0.227405
RN7SL431P	0.125742	-15.4573	4.87308	-3.17198	0.00151402	0.227484
RPS3AP32	0.253478	15.4331	4.86899	3.16966	0.00152616	0.228034
TRAV26-2	0.334158	-15.4158	4.87297	-3.16353	0.00155866	0.231603
PLCZ1	1.66461	8.70485	2.76643	3.1466	0.0016518	0.244095
HMGB1P37	0.100647	-15.3162	4.87309	-3.14301	0.00167219	0.245637
RPL35AP19	0.0937235	-15.3028	4.87109	-3.14156	0.00168051	0.245637
CNOT7P2	0.0546878	15.2712	4.87162	3.13473	0.00172011	0.250066
LOR	16.3221	-10.1893	3.25286	-3.13243	0.00173368	0.250685
IL17A	0.407488	-15.1486	4.87171	-3.1095	0.00187406	0.269534
ACSM5	505.211	1.38831	0.45091	3.07891	0.00207757	0.294086
MEPE	0.973862	-6.69031	2.17238	-3.07971	0.00207201	0.294086
PRAMENP	0.229847	-15.01	4.873	-3.08023	0.00206841	0.294086
ENPP3	80.2833	1.36058	0.443238	3.06964	0.00214314	0.301779
OR51R1P	0.153134	-14.9362	4.87315	-3.06499	0.00217676	0.304916
ITGAD	26.2043	2.00374	0.655153	3.05843	0.00222504	0.308466
OR2Y1	0.0904841	14.9022	4.87156	3.05902	0.0022206	0.308466
SLX4	500.878	0.779625	0.257041	3.03308	0.00242075	0.333878
KRT1	729.938	-2.83646	0.938445	-3.02252	0.00250683	0.343985
SLC34A1	2.92334	5.83981	1.94503	3.00243	0.00267832	0.365652
TMEM78	1.13178	14.6134	4.8719	2.99953	0.00270396	0.367288
RPS6P20	0.120183	-14.5844	4.87313	-2.99281	0.00276418	0.37358
C2orf91	4.55399	2.28676	0.766057	2.98511	0.00283475	0.381204
WNT8A	0.707183	-13.6553	4.57909	-2.98209	0.00286289	0.383071
SRL	50.0548	1.96997	0.662293	2.97447	0.00293492	0.390766
XPNPEP2	59.9796	2.40951	0.813863	2.96059	0.00307052	0.406807
HBD	5.88677	-2.97333	1.00543	-2.95728	0.00310367	0.409183
GSX2	0.318894	14.3995	4.87236	2.95534	0.00312328	0.409759
ZNF192P2	0.114737	-14.3788	4.87302	-2.9507	0.00317059	0.413946
OR52N3P	0.113481	14.3558	4.87088	2.94727	0.00320595	0.416541
PPBP	203.882	-2.20185	0.750749	-2.93287	0.00335844	0.434256
CYP27B1	30.3054	0.947939	0.323615	2.92922	0.00339818	0.43521
MAGEA6	13.4012	14.264	4.86779	2.93028	0.00338656	0.43521
FRZB	757.408	1.43088	0.489788	2.92142	0.00348442	0.444139
GOLGA2P9	0.207623	14.1918	4.87123	2.9134	0.00357521	0.453563
NBPF13P	6.59404	2.24292	0.770831	2.90974	0.00361731	0.45675
OR4C6	0.240539	-14.1544	4.87298	-2.90467	0.0036764	0.462041
MASP1	488.012	1.66246	0.573504	2.89878	0.00374623	0.468627
ADIPOQ-AS1	0.199026	14.0763	4.87299	2.88864	0.00386914	0.481761
TTC31	818.531	0.586448	0.204625	2.86597	0.00415734	0.515261
B4GALNT2	7.99087	-3.08915	1.07854	-2.8642	0.00418068	0.515777
PSORS1C2	2.79427	-4.44349	1.55313	-2.86098	0.00422334	0.51834
RTEL1-TNFRSF6B	26.8507	0.805833	0.281786	2.85973	0.00424	0.51834
MS4A8	16.5355	-2.93361	1.02742	-2.85532	0.00429929	0.519175
SERPINA2	0.166321	-13.912	4.87297	-2.85492	0.00430474	0.519175
XIRP2	455.474	-2.77276	0.970652	-2.8566	0.00428207	0.519175
GP9	1.92116	-7.40712	2.60297	-2.84565	0.00443213	0.529787
HAR1A	0.0744005	13.8664	4.87217	2.84605	0.00442649	0.529787
HEMGN	45.0336	-2.47087	0.871723	-2.83447	0.00459016	0.546249
C12orf40	0.559447	10.1435	3.58654	2.8282	0.00468104	0.55461
ALDOAP1	0.0735249	13.7687	4.87184	2.82617	0.00471077	0.555685
CSF2RBP1	0.0626287	13.6856	4.87222	2.8089	0.00497118	0.583843
FAM151A	23.8741	-6.33915	2.26194	-2.80252	0.00507044	0.592911
MYL2	85.7005	-4.82672	1.72666	-2.79541	0.0051834	0.603495
PGAP3	263.799	0.633492	0.226957	2.79124	0.00525064	0.608689
RBM22P1	0.0884644	13.5902	4.87175	2.7896	0.00527738	0.609163
ARGFXP1	0.932252	-4.96877	1.79077	-2.77466	0.00552601	0.632434
MBL1P	40.6072	1.38405	0.498754	2.77502	0.00551983	0.632434
FXYD4	2.43218	-4.75474	1.71513	-2.77223	0.00556738	0.634469
BTG3	1187.19	-0.689849	0.249831	-2.76126	0.00575789	0.642566
CCDC67	42.7385	-1.80936	0.654664	-2.7638	0.00571319	0.642566
MYH1	67.683	-3.68329	1.33171	-2.76583	0.00567784	0.642566
MYO3A	430.62	-2.22334	0.805115	-2.76152	0.00575329	0.642566
TGIF1	2351.19	-0.481571	0.174264	-2.76346	0.00571926	0.642566
IL36RN	6.29752	-3.53888	1.28521	-2.75355	0.00589522	0.655173
TRPC7	1.91917	9.94443	3.61787	2.7487	0.00598326	0.662221
RAB11B-AS1	24.0492	0.755143	0.275386	2.74213	0.0061042	0.672838
FRG2HP	0.155342	-13.315	4.87311	-2.73234	0.00628871	0.690347
AADACL2	11.2875	-4.61194	1.68894	-2.73067	0.00632063	0.690466
EPB42	6.99008	-2.66227	0.975332	-2.7296	0.00634114	0.690466
DPRXP6	0.0801986	13.2475	4.87063	2.71987	0.00653078	0.708247
IGHV3-42	0.978677	13.1989	4.86739	2.71169	0.00669403	0.722709
KCNA2	29.5441	1.81891	0.672312	2.70546	0.00682106	0.722709
OR7E140P	1.79375	-2.08111	0.768701	-2.7073	0.00678323	0.722709
OSGIN2	1724.78	-0.476355	0.176086	-2.70525	0.00682536	0.722709
TMIGD1	0.0808408	-13.1783	4.86885	-2.70666	0.00679639	0.722709
USP9X	15141	-0.451028	0.166465	-2.70945	0.00673948	0.722709
TP53AIP1	9.36678	1.99359	0.738593	2.69918	0.00695106	0.733132
GPR22	2.67655	13.101	4.86589	2.69241	0.00709381	0.745266
TNN	47.8263	1.71891	0.640136	2.68523	0.00724802	0.758503
C11orf97	0.933261	10.3613	3.87003	2.67731	0.00742149	0.773647
ATF5	1268.17	0.846207	0.316893	2.67032	0.00757783	0.783868
PTMAP1	0.664931	8.34342	3.12408	2.67068	0.00756972	0.783868
LMO3	2721.75	1.87568	0.703208	2.66731	0.00764601	0.78789
GOLGA8DP	7.76029	1.92842	0.723516	2.66535	0.00769084	0.789485
PPP1R36	21.4562	-1.09279	0.410552	-2.66176	0.00777341	0.793974
UGT1A4	384.844	1.79437	0.67435	2.66088	0.00779361	0.793974
CUX2	325.57	1.56813	0.59167	2.65035	0.00804093	0.813011
MUC21	26.6201	2.44024	0.92072	2.65036	0.00804055	0.813011
RBMXP2	6.35796	1.06433	0.401936	2.64801	0.00809673	0.815586
AC002398.11	1.72658	-5.94983	2.25068	-2.64356	0.00820382	0.82329
CNTN2	15.696	1.77889	0.674506	2.63733	0.00835613	0.834472
MYADML2	9.99401	12.8344	4.86801	2.63647	0.0083773	0.834472
JAKMIP1	29.5772	1.33081	0.505626	2.632	0.00848843	0.842422
TUBB8P6	0.145244	-12.8025	4.86866	-2.62957	0.00854933	0.845347
CXCR1	40.4278	-2.19239	0.83464	-2.62675	0.0086205	0.846162
SPAG5-AS1	5.01994	1.34518	0.512011	2.62725	0.00860792	0.846162
OTC	369.02	1.82429	0.69508	2.62457	0.0086759	0.848504
FOXG1	20.4393	3.49604	1.33317	2.62236	0.00873233	0.850928
SHPK	79.7565	0.60581	0.231189	2.62041	0.00878251	0.852728
NDST2	66.5808	0.518421	0.198119	2.61671	0.00887814	0.858912
SMCP	0.250434	12.7357	4.86975	2.61528	0.00891554	0.859439
PRTN3	1.77429	-4.73145	1.81753	-2.60323	0.00923507	0.887062
OXER1	101.521	1.3234	0.508675	2.60166	0.00927725	0.887941
COQ10A	181.957	0.507168	0.195122	2.59924	0.00934301	0.891065
ATP1A2	569.592	1.98405	0.765296	2.59252	0.00952743	0.905442
LINC00189	0.296592	-12.5956	4.86745	-2.58772	0.00966147	0.914948
VIT	35.8118	2.617	1.01183	2.58641	0.00969825	0.915208
GPR139	0.102284	-12.589	4.87143	-2.58424	0.00975928	0.917748
ATXN7L2	135.13	0.638571	0.249125	2.56325	0.0103697	0.958176
LINC00517	0.5792	-6.70569	2.61692	-2.56244	0.010394	0.958176
RAD51D	142.185	0.427014	0.166385	2.56642	0.0102756	0.958176
REG1A	49.7792	-3.11395	1.21429	-2.56442	0.0103349	0.958176
RN7SL767P	0.346392	-12.5106	4.87317	-2.56724	0.0102511	0.958176
TUB-AS1	0.155228	-12.4853	4.87302	-2.56214	0.010403	0.958176
NPAP1	46.6542	2.36678	0.926874	2.55351	0.0106643	0.978893
GLYATL1	450.449	1.35626	0.531665	2.55098	0.0107421	0.982685
5_8S_rRNA	0.224358	-0.0788599	4.87266	-0.0161841	0.987087	0.999991
5S_rRNA	0.0644119	-0.15482	4.87187	-0.0317783	0.974649	0.999991
7SK	1.92514	-0.348173	0.580354	-0.599933	0.548551	0.999991
A1BG	286.71	0.346129	0.411571	0.840996	0.40035	0.999991
A1BG-AS1	36.0748	-0.198842	0.430617	-0.461761	0.644253	0.999991
A1CF	818.734	0.294803	0.452875	0.650959	0.515073	0.999991
A2M	12414.4	0.0300367	0.436686	0.0687831	0.945162	0.999991
A2M-AS1	22.6544	0.633651	0.340022	1.86356	0.0623835	0.999991
A2ML1	182.393	-0.00301259	0.754186	-0.0039945	0.996813	0.999991
A2ML1-AS1	0.197988	-0.620616	4.86925	-0.127456	0.898579	0.999991
A2ML1-AS2	0.0395425	-0.0521057	4.87318	-0.0106923	0.991469	0.999991
A2MP1	0.0691954	0.192169	4.87279	0.0394371	0.968542	0.999991
A3GALT2	0.97951	-0.946655	1.29653	-0.730143	0.465303	0.999991
A4GALT	351.332	0.0782896	0.505987	0.154726	0.877037	0.999991
A4GNT	0.615296	0.142241	4.01062	0.035466	0.971708	0.999991
AAAS	757.855	0.188713	0.171059	1.1032	0.26994	0.999991
AACS	881.395	0.0645454	0.192259	0.335721	0.737081	0.999991
AACSP1	1.01288	-1.69283	2.30157	-0.735511	0.462028	0.999991
AADAC	778.559	0.201963	0.616816	0.327428	0.743344	0.999991
AADACL2-AS1	0.0286855	-0.016888	4.87319	-0.00346549	0.997235	0.999991
AADACL3	9.08741	0.903001	1.59538	0.566009	0.571388	0.999991
AADACL4	1.90766	2.03292	1.28451	1.58264	0.113503	0.999991
AADACP1	9.7027	-0.294463	1.00041	-0.294343	0.768496	0.999991
AADAT	524.953	0.404132	0.312118	1.29481	0.195387	0.999991
AAED1	525.766	-0.205417	0.263436	-0.779762	0.435531	0.999991
AAGAB	1699.88	-0.0812681	0.187061	-0.434446	0.663965	0.999991
AAK1	1819.65	0.0332264	0.163017	0.203822	0.838493	0.999991
AAMDC	300.625	-0.259991	0.231067	-1.12518	0.260514	0.999991
AAMP	1465.08	0.0569505	0.168571	0.337842	0.735482	0.999991
AANAT	1.87288	0.636234	0.72734	0.874741	0.381715	0.999991
AAR2	551.015	0.142455	0.1665	0.855587	0.392226	0.999991
AARD	47.7692	-0.507546	0.627058	-0.809408	0.418281	0.999991
AARS	2643.56	-0.0117349	0.190464	-0.061612	0.950872	0.999991
AARS2	644.185	0.37567	0.238382	1.57591	0.115046	0.999991
AARSD1	131.383	0.3576	0.198547	1.80109	0.0716894	0.999991
AASDH	999.486	0.025718	0.1694	0.151818	0.87933	0.999991
AASDHPPT	1609.19	-0.106248	0.168437	-0.630785	0.528181	0.999991
AASS	1535.06	0.571246	0.421515	1.35522	0.175347	0.999991
AATBC	1.22339	1.52688	0.967778	1.57772	0.11463	0.999991
AATF	1105.35	0.323517	0.207471	1.55934	0.118917	0.999991
AATK	81.853	0.352411	0.446534	0.789213	0.429988	0.999991
AATK-AS1	0.0922137	0.445575	4.87234	0.09145	0.927135	0.999991
AB019441.29	5.27225	-0.418648	0.414148	-1.01087	0.312081	0.999991
ABALON	3.4094	-0.504782	0.616811	-0.818374	0.413144	0.999991
ABAT	1998.48	0.629496	0.301786	2.0859	0.0369877	0.999991
ABCA1	9774.5	0.134098	0.316769	0.42333	0.672054	0.999991
ABCA10	709.418	0.741901	0.58037	1.27832	0.201135	0.999991
ABCA11P	72.478	-0.10649	0.247106	-0.430947	0.666507	0.999991
ABCA12	116.632	0.0587065	0.594054	0.0988235	0.921278	0.999991
ABCA13	1026.33	0.237111	0.650948	0.364255	0.715667	0.999991
ABCA17P	2.3729	0.400783	1.16773	0.343215	0.731437	0.999991
ABCA2	3170.39	0.154201	0.282393	0.54605	0.585032	0.999991
ABCA3	913.002	0.100026	0.346437	0.288728	0.77279	0.999991
ABCA4	147.666	-0.453417	0.480492	-0.94365	0.345348	0.999991
ABCA5	2403.57	-0.0981244	0.261325	-0.375488	0.707298	0.999991
ABCA6	2057.27	0.428771	0.6279	0.682864	0.494693	0.999991
ABCA7	609.473	0.110018	0.448468	0.245319	0.806209	0.999991
ABCA8	1572.77	0.379551	0.763266	0.497273	0.618997	0.999991
ABCA9	971.077	0.737184	0.604024	1.22045	0.222293	0.999991
ABCA9-AS1	2.36504	-1.36821	1.57149	-0.870647	0.383947	0.999991
ABCB1	814.179	-0.705864	0.568987	-1.24056	0.214767	0.999991
ABCB10	189.493	0.00163103	0.212445	0.00767744	0.993874	0.999991
ABCB10P1	0.243677	0.76376	4.87105	0.156796	0.875406	0.999991
ABCB10P3	0.0988081	0.225192	4.87319	0.0462104	0.963143	0.999991
ABCB10P4	0.166366	0.064682	4.87176	0.0132769	0.989407	0.999991
ABCB11	508.971	-0.207025	0.587957	-0.352109	0.724757	0.999991
ABCB4	401.345	0.521387	0.490888	1.06213	0.288176	0.999991
ABCB5	75.8931	0.401249	0.77888	0.515161	0.606441	0.999991
ABCB6	177.229	0.211116	0.251785	0.838476	0.401764	0.999991
ABCB7	1097.95	0.0942952	0.143969	0.654969	0.512488	0.999991
ABCB8	610.761	0.123965	0.268288	0.462059	0.644039	0.999991
ABCB9	322.296	0.351057	0.322069	1.09	0.275711	0.999991
ABCC1	3238.61	0.0929529	0.242015	0.38408	0.70092	0.999991
ABCC10	1012.62	0.418622	0.191608	2.18478	0.0289047	0.999991
ABCC11	37.8264	0.561453	0.569112	0.986543	0.323867	0.999991
ABCC12	2.09183	3.03478	1.85164	1.63897	0.10122	0.999991
ABCC13	9.36016	-0.428444	1.13862	-0.376283	0.706706	0.999991
ABCC2	934.241	0.282513	0.326471	0.865355	0.386844	0.999991
ABCC3	2166.11	0.165167	0.437539	0.377492	0.705808	0.999991
ABCC4	2872.24	-0.283349	0.326714	-0.86727	0.385794	0.999991
ABCC5	3295.8	0.131426	0.20311	0.647069	0.517587	0.999991
ABCC6	545.334	0.645004	0.427904	1.50736	0.13172	0.999991
ABCC6P1	121.565	0.493817	0.485408	1.01732	0.309	0.999991
ABCC6P2	15.5845	-0.0483534	0.600308	-0.0805477	0.935802	0.999991
ABCC8	40.1731	0.509501	0.928488	0.548742	0.583182	0.999991
ABCC9	2164.41	0.322636	0.529356	0.609488	0.542201	0.999991
ABCD1	394.896	0.524088	0.253085	2.0708	0.0383777	0.999991
ABCD1P5	0.0246614	0.39188	4.87293	0.0804198	0.935903	0.999991
ABCD2	189.004	0.926879	0.621703	1.49087	0.135996	0.999991
ABCD3	3024.5	-0.00788727	0.220601	-0.0357535	0.971479	0.999991
ABCD4	1176.46	0.315257	0.150315	2.09731	0.0359664	0.999991
ABCE1	1598.35	-0.256587	0.209897	-1.22244	0.221539	0.999991
ABCF1	1820.59	0.0907897	0.217755	0.416934	0.676727	0.999991
ABCF2	799.735	-0.143501	0.193093	-0.743172	0.457378	0.999991
ABCF2P1	0.43495	-0.255036	4.86732	-0.0523977	0.958212	0.999991
ABCF3	1769.64	0.00903978	0.231726	0.0390106	0.968882	0.999991
ABCG1	965.557	0.379011	0.312596	1.21246	0.225336	0.999991
ABCG2	344.604	0.411055	0.523933	0.784557	0.432713	0.999991
ABCG4	47.1902	0.0796923	0.491403	0.162173	0.87117	0.999991
ABCG5	222.226	0.325015	0.477617	0.680493	0.496193	0.999991
ABCG8	226.493	1.05653	0.549558	1.9225	0.0545428	0.999991
ABHD1	31.131	0.108993	0.501764	0.217219	0.828037	0.999991
ABHD10	967.146	-0.0142876	0.199455	-0.0716333	0.942894	0.999991
ABHD11	929.435	-0.211458	0.343804	-0.615055	0.538518	0.999991
ABHD11-AS1	0.905754	-0.568894	1.7538	-0.324378	0.745652	0.999991
ABHD12	682.904	0.0622526	0.171912	0.36212	0.717262	0.999991
ABHD12B	7.74766	-1.64833	0.984126	-1.67492	0.0939497	0.999991
ABHD13	2097.08	0.190108	0.216728	0.87717	0.380394	0.999991
ABHD14A	113.29	0.269927	0.282303	0.956161	0.338991	0.999991
ABHD14A-ACY1	6.41011	0.246051	0.468782	0.524872	0.599672	0.999991
ABHD14B	451.011	0.219271	0.249406	0.879173	0.379307	0.999991
ABHD15	315.957	0.337367	0.243585	1.38501	0.16605	0.999991
ABHD16A	111.824	0.0851364	0.230413	0.369495	0.711759	0.999991
ABHD16B	0.251496	0.0524844	4.86831	0.0107808	0.991398	0.999991
ABHD17A	215.613	0.085061	0.21283	0.399666	0.689403	0.999991
ABHD17AP1	8.00739	-0.215291	0.393506	-0.54711	0.584303	0.999991
ABHD17AP3	7.59089	-0.537178	0.454485	-1.18195	0.237227	0.999991
ABHD17AP4	0.746994	-1.01011	2.48808	-0.405978	0.684758	0.999991
ABHD17AP5	2.52698	2.51855	1.3228	1.90395	0.0569162	0.999991
ABHD17AP6	4.30628	0.102402	0.440516	0.232459	0.816181	0.999991
ABHD17AP7	0.0126715	-0.0667711	4.87319	-0.0137017	0.989068	0.999991
ABHD17AP9	0.0126715	-0.0667711	4.87319	-0.0137017	0.989068	0.999991
ABHD17B	407.849	-0.0737441	0.169555	-0.434927	0.663615	0.999991
ABHD17C	960.251	-0.33911	0.359538	-0.943181	0.345588	0.999991
ABHD18	1018.49	0.024037	0.167085	0.143861	0.88561	0.999991
ABHD2	6481.21	-0.0284992	0.21224	-0.134278	0.893183	0.999991
ABHD3	508.621	0.0889517	0.302058	0.294486	0.768387	0.999991
ABHD4	512.094	-0.0153823	0.201456	-0.0763555	0.939136	0.999991
ABHD5	405.688	-0.0520319	0.149531	-0.347967	0.727865	0.999991
ABHD6	188.546	0.14148	0.278911	0.507259	0.611973	0.999991
ABHD8	194.205	0.0184106	0.271046	0.0679244	0.945846	0.999991
ABI1	3458.01	-0.253962	0.157409	-1.61339	0.10666	0.999991
ABI2	6310.57	-0.290342	0.188979	-1.53637	0.124447	0.999991
ABI3	103.125	0.228674	0.436806	0.523513	0.600617	0.999991
ABI3BP	1738.39	0.401862	0.559955	0.717667	0.472962	0.999991
ABL1	1917.14	0.134914	0.183888	0.733672	0.463149	0.999991
ABL2	3058.95	-0.22253	0.161124	-1.38112	0.167243	0.999991
ABLIM1	7740.02	-0.0347973	0.220917	-0.157513	0.874841	0.999991
ABLIM2	177.416	0.0950399	0.345792	0.274847	0.783433	0.999991
ABLIM3	370.06	0.256482	0.424168	0.604673	0.545397	0.999991
ABO	74.582	-0.390707	0.536682	-0.728005	0.466611	0.999991
ABR	1673.04	0.380187	0.276539	1.3748	0.169192	0.999991
ABRA	5.28808	2.08387	2.50024	0.833468	0.404581	0.999991
ABRACL	557.61	-0.0671832	0.239131	-0.280948	0.778751	0.999991
ABT1	525.752	-0.048264	0.169187	-0.28527	0.775437	0.999991
ABT1P1	0.0936417	0.224647	4.8726	0.0461041	0.963227	0.999991
ABTB1	679.709	-0.141533	0.272534	-0.519324	0.603535	0.999991
ABTB2	276.278	0.579359	0.285854	2.02676	0.0426866	0.999991
AC000068.10	3.64815	0.758576	0.654714	1.15864	0.246604	0.999991
AC000095.11	0.0113069	-0.0392836	4.87319	-0.00806117	0.993568	0.999991
AC000095.12	0.106462	-0.188986	4.87215	-0.038789	0.969059	0.999991
AC002059.10	0.137382	-0.313875	4.87299	-0.0644112	0.948643	0.999991
AC002076.10	0.363792	-0.290853	4.86941	-0.0597306	0.95237	0.999991
AC002310.10	0.0550965	0.00413742	4.87319	0.000849017	0.999323	0.999991
AC002310.11	0.396283	0.485115	4.23701	0.114495	0.908846	0.999991
AC002310.12	14.724	-0.163955	0.388499	-0.422021	0.67301	0.999991
AC002310.13	0.113378	0.147718	4.87261	0.0303161	0.975815	0.999991
AC002310.14	0.145501	-0.330049	4.8702	-0.067769	0.94597	0.999991
AC002398.12	0.788213	-0.0455584	1.69839	-0.0268244	0.9786	0.999991
AC002472.11	0.0738213	-6.2577	4.87211	-1.28439	0.199005	0.999991
AC003682.16	0.0316076	-0.30462	4.87319	-0.0625094	0.950157	0.999991
AC003682.17	0.141997	-7.18459	4.87318	-1.47431	0.140397	0.999991
AC004019.10	5.98974	-0.0658269	0.962064	-0.0684226	0.945449	0.999991
AC004019.13	4.75856	0.991044	0.503216	1.96942	0.0489048	0.999991
AC004471.10	0.408558	-0.825691	4.20792	-0.196223	0.844436	0.999991
AC004893.10	0.707053	-0.701922	1.497	-0.468885	0.639152	0.999991
AC004893.11	48.0334	-0.148274	0.292274	-0.507311	0.611937	0.999991
AC004980.10	10.0129	0.138889	0.287185	0.483622	0.628654	0.999991
AC004985.12	3.00161	0.555557	0.612596	0.90689	0.364465	0.999991
AC005041.11	0.0636958	0.179481	4.87319	0.0368302	0.97062	0.999991
AC005077.14	4.72835	1.25979	0.791873	1.5909	0.111632	0.999991
AC005082.12	4.07908	-0.837398	0.728778	-1.14904	0.250538	0.999991
AC005363.11	0.149343	-3.78538	4.86742	-0.777697	0.436748	0.999991
AC005392.13	0.0253429	-0.0760609	4.87319	-0.015608	0.987547	0.999991
AC005488.11	0.302174	0.605516	4.86851	0.124374	0.901019	0.999991
AC005606.14	0.401902	0.0426522	3.7018	0.011522	0.990807	0.999991
AC005606.15	0.0588154	-0.523129	4.87279	-0.107357	0.914506	0.999991
AC005609.16	24.7366	0.0575317	0.701755	0.0819826	0.934661	0.999991
AC005609.17	1.38345	0.508131	2.17062	0.234095	0.814911	0.999991
AC005609.18	10.392	-1.05721	0.849351	-1.24473	0.213232	0.999991
AC005609.19	3.36805	0.150263	0.775157	0.193849	0.846294	0.999991
AC005609.20	0.0724134	0.470375	4.87037	0.096579	0.923061	0.999991
AC005752.10	0.113374	-0.164075	4.8705	-0.0336875	0.973126	0.999991
AC006033.22	0.552731	1.09188	2.50361	0.436121	0.662749	0.999991
AC006070.12	0.0205293	0.0281138	4.87319	0.00576909	0.995397	0.999991
AC006116.13	5.90217	0.396098	0.494762	0.800584	0.423373	0.999991
AC006116.14	0.0374678	-0.295632	4.87084	-0.0606942	0.951603	0.999991
AC006116.15	0.153348	0.313422	4.87055	0.0643505	0.948691	0.999991
AC006116.17	4.45421	0.435465	0.484126	0.899487	0.368393	0.999991
AC006116.19	0.390617	0.941691	4.86559	0.193541	0.846535	0.999991
AC006116.20	0.487703	0.454089	4.10495	0.11062	0.911918	0.999991
AC006116.21	0.356301	0.437476	3.23046	0.135422	0.892278	0.999991
AC006116.22	3.73685	0.483977	0.575408	0.841101	0.400291	0.999991
AC006116.24	4.31175	0.432607	0.54065	0.80016	0.423618	0.999991
AC006116.27	0.780266	0.399292	1.423	0.280599	0.779018	0.999991
AC006262.10	0.0457751	-0.437423	4.87294	-0.0897657	0.928473	0.999991
AC006486.10	2.57831	0.321714	0.825424	0.389756	0.696717	0.999991
AC006548.28	10.733	0.329101	0.415074	0.792874	0.427851	0.999991
AC006946.15	0.605789	0.414919	2.09271	0.198269	0.842835	0.999991
AC006946.16	1.89333	0.463959	0.956895	0.484858	0.627777	0.999991
AC006946.17	0.181692	0.589454	4.87045	0.121027	0.90367	0.999991
AC007000.10	2.19107	0.280061	0.579246	0.483492	0.628747	0.999991
AC007040.11	1.01596	-0.620675	0.998114	-0.621848	0.534042	0.999991
AC007064.22	0.0123307	0.185532	4.87319	0.0380719	0.96963	0.999991
AC007064.24	0.114891	0.298973	4.87318	0.0613507	0.95108	0.999991
AC007228.11	0.683089	-0.395714	1.23802	-0.319634	0.749246	0.999991
AC007326.10	0.0264737	-0.0779689	4.87319	-0.0159996	0.987235	0.999991
AC007566.10	28.582	-0.00895471	0.280053	-0.0319751	0.974492	0.999991
AC007919.19	0.0478308	0.148046	4.87296	0.0303811	0.975763	0.999991
AC008079.10	25.3762	0.0157424	0.45653	0.0344828	0.972492	0.999991
AC008132.13	6.16609	0.685063	0.839366	0.816167	0.414405	0.999991
AC008440.10	0.024669	-0.0828717	4.87319	-0.0170056	0.986432	0.999991
AC008746.12	1.97899	0.191839	0.693483	0.276632	0.782063	0.999991
AC009120.11	0.852707	-0.477281	1.3645	-0.349785	0.7265	0.999991
AC009133.12	47.9519	-0.0952867	0.396813	-0.24013	0.810229	0.999991
AC009133.15	13.6136	-0.234078	0.460074	-0.508783	0.610904	0.999991
AC009133.17	1.2582	-0.32243	2.84946	-0.113155	0.909908	0.999991
AC009133.21	5.82983	-0.487284	0.506366	-0.962316	0.335891	0.999991
AC009133.22	0.0669812	0.362104	4.87259	0.0743144	0.94076	0.999991
AC009133.23	0.0801354	-0.112506	4.87318	-0.0230869	0.981581	0.999991
AC009133.24	0.302187	-0.242885	4.3927	-0.0552928	0.955905	0.999991
AC009237.13	0.0129182	-0.288826	4.87316	-0.0592688	0.952738	0.999991
AC009237.17	3.98137	0.107603	0.767293	0.140237	0.888473	0.999991
AC009336.19	44.5253	-0.306587	0.69775	-0.439393	0.660377	0.999991
AC010132.11	0.44617	-6.53557	4.86817	-1.34251	0.17943	0.999991
AC010761.10	0.648784	0.111943	1.58703	0.0705364	0.943767	0.999991
AC011330.13	1.04404	-0.845072	1.28482	-0.657738	0.510707	0.999991
AC012531.25	2.28668	1.06811	0.995861	1.07255	0.283473	0.999991
AC015691.13	0.114716	0.613479	4.87084	0.125949	0.899772	0.999991
AC015849.12	0.0129182	-0.288826	4.87316	-0.0592688	0.952738	0.999991
AC015849.13	0.575212	0.508627	1.59082	0.319725	0.749176	0.999991
AC015849.14	0.0422425	-0.0575568	4.87319	-0.0118109	0.990576	0.999991
AC015849.16	11.0808	0.483297	0.501091	0.964489	0.334801	0.999991
AC018755.16	15.3645	0.422351	0.46881	0.9009	0.367642	0.999991
AC018755.17	0.120815	-0.970262	4.8721	-0.199146	0.842148	0.999991
AC018755.18	10.8889	0.0422613	0.550548	0.0767621	0.938813	0.999991
AC024592.12	9.87948	-0.094198	0.504169	-0.186838	0.851788	0.999991
AC051649.12	0.0276027	0.36142	4.87319	0.0741649	0.940879	0.999991
AC053503.12	0.121073	-0.0385394	4.8712	-0.00791169	0.993687	0.999991
AC068134.10	17.9216	0.718846	0.495999	1.44929	0.147257	0.999991
AC068499.10	0.321356	0.832121	4.86525	0.171034	0.864197	0.999991
AC068831.10	0.821336	0.303552	1.32805	0.22857	0.819203	0.999991
AC068831.15	2.72485	-0.364122	0.722185	-0.504196	0.614124	0.999991
AC068831.17	0.034246	-0.045197	4.87319	-0.00927463	0.9926	0.999991
AC073046.25	1.84522	0.11093	0.886877	0.125079	0.900461	0.999991
AC073063.10	5.22472	-0.163068	0.572914	-0.284629	0.775929	0.999991
AC073342.12	8.01212	-0.025151	0.450633	-0.0558125	0.955491	0.999991
AC073343.13	0.351747	0.557621	3.21918	0.173218	0.86248	0.999991
AC073464.11	0.618166	0.148782	4.86582	0.0305769	0.975607	0.999991
AC073842.19	0.0167004	0.130138	4.87319	0.0267048	0.978695	0.999991
AC073957.15	0.0148045	-0.11239	4.87319	-0.0230629	0.9816	0.999991
AC074117.10	11.6411	-0.0298311	0.272912	-0.109307	0.912959	0.999991
AC074117.13	0.188016	-0.390793	4.87299	-0.0801958	0.936082	0.999991
AC079305.10	0.207154	0.295451	4.87289	0.0606317	0.951653	0.999991
AC079305.11	0.0162922	-0.256801	4.87319	-0.0526966	0.957974	0.999991
AC084121.14	0.0116869	0.18126	4.87319	0.0371953	0.970329	0.999991
AC084121.17	0.418423	7.98936	4.86136	1.64344	0.100291	0.999991
AC093627.10	3.01437	-0.726985	0.801309	-0.907246	0.364277	0.999991
AC093627.12	0.0142768	-0.0651746	4.87319	-0.0133741	0.989329	0.999991
AC096579.13	0.188914	0.206205	4.87105	0.0423328	0.966233	0.999991
AC096579.15	0.0134017	-0.00602564	4.87319	-0.00123649	0.999013	0.999991
AC104389.28	1.1263	-0.236731	1.31638	-0.179834	0.857283	0.999991
AC106782.20	4.54744	-0.196376	0.465116	-0.422208	0.672873	0.999991
AC109333.10	0.146594	-0.55488	4.87186	-0.113895	0.909321	0.999991
AC114730.11	0.0257908	-0.0241738	4.87319	-0.00496057	0.996042	0.999991
AC135048.13	1.09937	-0.151444	1.30302	-0.116226	0.907474	0.999991
AC159540.14	1.38803	-0.166288	0.79217	-0.209915	0.833734	0.999991
ACA64	0.0471241	-0.15385	4.87316	-0.0315708	0.974814	0.999991
ACAA1	1079.94	0.327079	0.207278	1.57797	0.114573	0.999991
ACAA2	1622.47	0.0397792	0.294419	0.135111	0.892524	0.999991
ACACA	3313.46	0.229104	0.205069	1.11721	0.263905	0.999991
ACACB	2908.51	0.569904	0.308239	1.8489	0.064472	0.999991
ACAD10	1420.65	0.381496	0.157237	2.42624	0.015256	0.999991
ACAD11	230.312	0.176141	0.239648	0.735	0.462339	0.999991
ACAD8	525.969	0.00926921	0.191299	0.0484539	0.961354	0.999991
ACAD9	1464.06	0.0202007	0.172472	0.117124	0.906762	0.999991
ACADL	177.439	0.965178	0.67692	1.42584	0.153915	0.999991
ACADM	2660.03	-0.0500683	0.199395	-0.251101	0.801736	0.999991
ACADS	232.734	0.272621	0.248418	1.09743	0.272454	0.999991
ACADSB	2698.28	0.180119	0.268454	0.670949	0.502253	0.999991
ACADVL	4660.07	0.131546	0.220911	0.595469	0.55153	0.999991
ACAN	108.016	-1.11763	0.668869	-1.67093	0.0947355	0.999991
ACAP1	242.646	-0.0688064	0.533702	-0.128923	0.897419	0.999991
ACAP2	6790.5	-0.231571	0.153315	-1.51042	0.130936	0.999991
ACAP2-IT1	1.88552	-1.15984	0.795162	-1.45863	0.144668	0.999991
ACAP3	662.996	0.349676	0.335285	1.04292	0.296984	0.999991
ACAT1	1731.62	-0.127455	0.234296	-0.543994	0.586446	0.999991
ACAT2	637.112	-0.276075	0.288637	-0.956476	0.338832	0.999991
ACBD3	5110.58	-0.273825	0.1726	-1.58647	0.112634	0.999991
ACBD4	345.897	0.465106	0.254785	1.82548	0.0679283	0.999991
ACBD5	1702.9	-0.0531094	0.147292	-0.360573	0.718418	0.999991
ACBD6	1039.99	-0.00175167	0.199034	-0.0088009	0.992978	0.999991
ACBD7	121.31	-0.118583	0.463102	-0.256063	0.797902	0.999991
ACCS	441.151	0.232664	0.208834	1.11411	0.265233	0.999991
ACCSL	0.474167	-0.286956	1.96325	-0.146164	0.883792	0.999991
ACD	305.421	0.0551458	0.226773	0.243177	0.807869	0.999991
ACE	338.799	-0.265057	0.394029	-0.672685	0.501148	0.999991
ACE2	43.342	-0.0555472	0.536284	-0.103578	0.917504	0.999991
ACER1	6.05827	-0.264042	1.29195	-0.204376	0.83806	0.999991
ACER2	119.099	-0.386599	0.393837	-0.981622	0.326286	0.999991
ACER3	2038.03	-0.273822	0.235599	-1.16224	0.245139	0.999991
ACHE	111.164	0.37151	0.600917	0.618238	0.536418	0.999991
ACIN1	4324.65	0.192199	0.172872	1.1118	0.266225	0.999991
ACKR1	185.212	-0.793729	0.700606	-1.13292	0.257249	0.999991
ACKR2	454.853	0.228778	0.495356	0.461846	0.644192	0.999991
ACKR3	799.324	-0.2278	0.412239	-0.552591	0.580544	0.999991
ACKR4	42.7452	0.302256	0.57797	0.522962	0.601001	0.999991
ACLY	3081.16	0.124973	0.221074	0.5653	0.57187	0.999991
ACMSD	159.871	-0.873188	0.624601	-1.39799	0.162115	0.999991
ACO1	1559.98	0.0320986	0.247619	0.129629	0.89686	0.999991
ACO2	1571.04	-0.035675	0.185097	-0.192736	0.847165	0.999991
ACOD1	1.5847	1.84221	1.38472	1.33038	0.183392	0.999991
ACOT1	130.857	0.140982	0.340761	0.413728	0.679073	0.999991
ACOT11	731.004	0.238846	0.363232	0.657557	0.510823	0.999991
ACOT12	126.972	0.224229	0.717288	0.312607	0.75458	0.999991
ACOT13	380.43	0.116106	0.232584	0.499198	0.61764	0.999991
ACOT2	438.691	0.298962	0.304223	0.982707	0.325752	0.999991
ACOT4	45.1199	0.216297	0.305735	0.707464	0.479278	0.999991
ACOT6	1.8553	-0.41646	1.71695	-0.242558	0.808348	0.999991
ACOT7	209.646	0.0449873	0.264726	0.169939	0.865058	0.999991
ACOT8	390.779	0.110252	0.184326	0.598136	0.549749	0.999991
ACOT9	461.501	0.00120188	0.183776	0.00653995	0.994782	0.999991
ACOX1	4902.21	0.0828557	0.189758	0.436639	0.662373	0.999991
ACOX2	796.435	0.461352	0.371377	1.24227	0.214136	0.999991
ACOX3	586.487	0.388694	0.19054	2.03996	0.0413546	0.999991
ACOXL	52.8365	0.541122	0.457787	1.18204	0.237191	0.999991
ACP1	2423.8	-0.0146949	0.219771	-0.0668645	0.94669	0.999991
ACP2	736.985	0.386336	0.211385	1.82764	0.0676033	0.999991
ACP5	909.36	0.372564	0.426692	0.873146	0.382583	0.999991
ACP6	546.315	0.17955	0.256532	0.699913	0.483982	0.999991
ACP7	19.4259	0.204745	0.910695	0.224823	0.822117	0.999991
ACPP	286.077	-0.584903	0.394947	-1.48097	0.138615	0.999991
ACR	11.8621	0.229203	0.519838	0.440913	0.659276	0.999991
ACRBP	124.615	0.797761	0.324793	2.45621	0.0140411	0.999991
ACRC	237.553	0.201227	0.251153	0.801212	0.423009	0.999991
ACRV1	3.65553	0.173796	0.800746	0.217043	0.828175	0.999991
ACSBG1	22.5004	0.867506	0.687063	1.26263	0.206723	0.999991
ACSBG2	1.63877	0.337754	1.1557	0.292251	0.770095	0.999991
ACSF2	738.416	0.285017	0.324184	0.879182	0.379303	0.999991
ACSF3	718.617	0.16479	0.216263	0.761988	0.446067	0.999991
ACSL1	4450.97	0.272406	0.351253	0.775528	0.438028	0.999991
ACSL3	4386.46	-0.197187	0.189081	-1.04288	0.297006	0.999991
ACSL4	4691.59	0.103377	0.257287	0.401796	0.687834	0.999991
ACSL5	1431.25	0.160637	0.489644	0.328069	0.74286	0.999991
ACSL6	84.6906	0.428775	0.654437	0.655182	0.512351	0.999991
ACSM1	16.0656	0.111737	0.423788	0.263663	0.79204	0.999991
ACSM2A	1568.14	0.0634548	0.397098	0.159796	0.873042	0.999991
ACSM2B	1605.02	-0.226049	0.375291	-0.602329	0.546955	0.999991
ACSM3	672.454	0.1282	0.334636	0.383102	0.701644	0.999991
ACSM4	0.151419	0.0327401	4.87005	0.00672274	0.994636	0.999991
ACSM5P1	1.99104	0.137502	4.86077	0.0282882	0.977432	0.999991
ACSM6	0.819806	-0.145362	2.38494	-0.0609498	0.951399	0.999991
ACSS1	788.933	-0.19665	0.276308	-0.711704	0.476648	0.999991
ACSS2	969.477	-0.0283318	0.242184	-0.116985	0.906872	0.999991
ACSS3	1598.57	0.0147648	0.454811	0.0324635	0.974102	0.999991
ACTA1	410.567	-1.01711	0.705856	-1.44096	0.149595	0.999991
ACTA2	3311.2	-0.344506	0.510442	-0.674916	0.499729	0.999991
ACTA2-AS1	12.3926	0.81815	0.548138	1.4926	0.135542	0.999991
ACTB	27153.6	-0.129626	0.197209	-0.657304	0.510985	0.999991
ACTBL2	19.7691	-0.65341	0.807301	-0.809375	0.418299	0.999991
ACTBP1	0.198289	-0.331126	4.87119	-0.0679763	0.945804	0.999991
ACTBP11	3.29926	-0.492928	0.699998	-0.704186	0.481317	0.999991
ACTBP12	0.0239929	0.0143763	4.87318	0.00295008	0.997646	0.999991
ACTBP13	0.114429	0.177889	4.87202	0.0365124	0.970874	0.999991
ACTBP14	0.798266	-0.343408	1.09549	-0.313473	0.753921	0.999991
ACTBP2	1.46766	-0.434502	0.797885	-0.544567	0.586051	0.999991
ACTBP6	0.0267616	0.181022	4.87319	0.0371464	0.970368	0.999991
ACTBP7	18.7232	0.0665998	0.578858	0.115054	0.908402	0.999991
ACTBP8	5.43721	1.4954	1.79232	0.83434	0.404089	0.999991
ACTBP9	0.416957	-0.576648	2.84602	-0.202616	0.839435	0.999991
ACTC1	26.2818	0.674037	0.86778	0.776738	0.437314	0.999991
ACTG1	16374.3	-0.143728	0.221283	-0.649521	0.516002	0.999991
ACTG1P1	19.9907	-0.447515	0.365767	-1.2235	0.221142	0.999991
ACTG1P10	0.691244	0.856124	1.66911	0.512923	0.608005	0.999991
ACTG1P12	1.73413	1.61992	1.54246	1.05022	0.293616	0.999991
ACTG1P14	41.8474	0.142301	0.326696	0.435578	0.663143	0.999991
ACTG1P15	5.13882	-0.0476807	0.677656	-0.0703613	0.943906	0.999991
ACTG1P16	0.16294	0.447947	4.87141	0.0919543	0.926734	0.999991
ACTG1P17	8.77975	0.111412	0.481815	0.231234	0.817133	0.999991
ACTG1P19	0.240511	-0.498823	4.86508	-0.102531	0.918335	0.999991
ACTG1P20	10.439	0.285401	0.328075	0.869928	0.38434	0.999991
ACTG1P21	0.468097	0.511636	1.68483	0.303672	0.761378	0.999991
ACTG1P22	0.31473	0.0551859	4.87311	0.0113246	0.990964	0.999991
ACTG1P23	0.308286	-0.766723	2.61011	-0.293751	0.768948	0.999991
ACTG1P24	1.78091	0.0255978	0.786794	0.0325343	0.974046	0.999991
ACTG1P3	22.3714	0.256894	0.253593	1.01302	0.311052	0.999991
ACTG1P9	0.785187	0.112889	1.89445	0.0595892	0.952483	0.999991
ACTG2	214.331	0.123394	0.717251	0.172037	0.863409	0.999991
ACTL10	31.8978	0.0401575	0.320081	0.12546	0.900159	0.999991
ACTL6A	1466.3	-0.226858	0.243666	-0.931019	0.351844	0.999991
ACTL6B	2.98617	5.27197	4.86009	1.08475	0.278034	0.999991
ACTL7B	2.32087	-0.390247	0.868038	-0.449573	0.653018	0.999991
ACTL8	36.5258	0.20179	1.11121	0.181595	0.855901	0.999991
ACTN1	5264.21	-0.199795	0.227776	-0.877155	0.380402	0.999991
ACTN1-AS1	0.0502035	-0.258842	4.87319	-0.0531156	0.95764	0.999991
ACTN2	162.677	-0.140549	0.662455	-0.212164	0.831979	0.999991
ACTN3	12.0382	0.376923	0.922127	0.408754	0.68272	0.999991
ACTN4	11765.9	-0.014367	0.265504	-0.0541121	0.956846	0.999991
ACTN4P1	0.135128	0.202652	4.87314	0.0415855	0.966829	0.999991
ACTR10	1212.96	-0.141929	0.153333	-0.925626	0.35464	0.999991
ACTR1A	1256.43	0.0993655	0.168364	0.590184	0.555067	0.999991
ACTR1B	1227.75	-0.151936	0.179541	-0.846247	0.397415	0.999991
ACTR2	7992.37	0.0625334	0.171546	0.364529	0.715463	0.999991
ACTR3	8679.93	-0.162216	0.186559	-0.869515	0.384565	0.999991
ACTR3B	471.267	-0.266563	0.251849	-1.05842	0.289864	0.999991
ACTR3BP5	0.0641956	0.0085755	4.87319	0.00175973	0.998596	0.999991
ACTR3C	317.652	-0.24028	0.203607	-1.18012	0.237953	0.999991
ACTR5	291.513	0.219544	0.183771	1.19466	0.23222	0.999991
ACTR6	741.498	-0.0514146	0.188957	-0.272097	0.785548	0.999991
ACTR8	1318.03	-0.0753339	0.144399	-0.521707	0.601874	0.999991
ACTRT1	1.96755	0.101554	1.30483	0.077829	0.937964	0.999991
ACTRT2	0.182916	0.0495224	4.8721	0.0101645	0.99189	0.999991
ACTRT3	157.406	-0.192977	0.27466	-0.702604	0.482303	0.999991
ACVR1	1586.6	-0.0600099	0.220209	-0.272514	0.785227	0.999991
ACVR1B	1596.68	0.0755972	0.184502	0.409736	0.682	0.999991
ACVR1C	133.878	-0.229048	0.46164	-0.496161	0.619781	0.999991
ACVR2A	1986.1	0.0476668	0.23021	0.207058	0.835964	0.999991
ACVR2B	556.234	0.000916844	0.27153	0.00337659	0.997306	0.999991
ACVR2B-AS1	2.19732	-0.213985	0.833497	-0.256732	0.797386	0.999991
ACVRL1	212.375	0.296593	0.34197	0.867309	0.385773	0.999991
ACY1	69.9539	0.281265	0.256171	1.09796	0.272223	0.999991
ACY3	34.6069	-0.492352	0.519297	-0.948112	0.343072	0.999991
ACYP1	155.893	-0.0308969	0.218693	-0.14128	0.887649	0.999991
ACYP2	162.427	0.239139	0.206578	1.15762	0.247018	0.999991
ADA	146.834	0.38333	0.339789	1.12814	0.25926	0.999991
ADAD1	0.365187	0.434711	4.86496	0.0893555	0.928799	0.999991
ADAD2	2.71439	0.476218	0.954767	0.49878	0.617935	0.999991
ADAL	418.857	0.0528056	0.271808	0.194275	0.84596	0.999991
ADAM10	9579.7	-0.184082	0.160741	-1.14521	0.252122	0.999991
ADAM11	92.8216	0.503532	0.455166	1.10626	0.268613	0.999991
ADAM12	1204.11	0.150164	0.574358	0.261447	0.793748	0.999991
ADAM15	1482.86	-0.0251471	0.22697	-0.110795	0.911779	0.999991
ADAM17	3810.89	-0.0982544	0.176002	-0.558258	0.576668	0.999991
ADAM18	2.0979	-0.251856	2.20017	-0.114471	0.908864	0.999991
ADAM19	625.887	0.152858	0.39133	0.390611	0.696085	0.999991
ADAM1B	0.19477	-0.916033	4.87208	-0.188017	0.850863	0.999991
ADAM2	17.7005	-1.38002	1.35367	-1.01946	0.307983	0.999991
ADAM20	206.121	0.0504553	0.267441	0.18866	0.85036	0.999991
ADAM20P1	108.455	-0.0110079	0.277402	-0.0396821	0.968347	0.999991
ADAM21	26.1744	-0.264226	0.547572	-0.482542	0.629421	0.999991
ADAM21P1	2.76109	0.607547	0.96707	0.628234	0.529851	0.999991
ADAM22	1159.33	0.493104	0.500307	0.985604	0.324327	0.999991
ADAM23	190.326	0.676546	0.609601	1.10982	0.267078	0.999991
ADAM24P	0.0100437	-0.0357662	4.87319	-0.00733939	0.994144	0.999991
ADAM28	2161.1	0.339658	0.521005	0.65193	0.514447	0.999991
ADAM29	0.464116	-0.47258	4.16198	-0.113547	0.909597	0.999991
ADAM30	0.424827	-0.213428	2.87829	-0.0741509	0.94089	0.999991
ADAM32	367.587	-0.330329	0.468721	-0.704745	0.480969	0.999991
ADAM33	457.471	0.397657	0.565406	0.703313	0.48186	0.999991
ADAM3A	0.293808	0.436308	4.86333	0.0897138	0.928515	0.999991
ADAM3B	3.8376	1.07459	0.621252	1.72972	0.0836806	0.999991
ADAM7	0.0914682	-0.216721	4.86999	-0.0445012	0.964505	0.999991
ADAM8	567.299	0.241214	0.413121	0.583882	0.5593	0.999991
ADAM9	6328.84	-0.337369	0.252586	-1.33566	0.18166	0.999991
ADAMDEC1	378.569	1.28224	0.644081	1.99081	0.0465023	0.999991
ADAMTS1	4838.8	-0.688465	0.478625	-1.43842	0.150314	0.999991
ADAMTS10	564.318	0.505035	0.428643	1.17822	0.23871	0.999991
ADAMTS12	1163.68	-0.332713	0.477605	-0.696627	0.486037	0.999991
ADAMTS13	270.299	0.52399	0.28284	1.85261	0.063939	0.999991
ADAMTS14	446.158	0.146858	0.536932	0.273514	0.784458	0.999991
ADAMTS15	637.57	0.595174	0.526377	1.1307	0.258182	0.999991
ADAMTS16	128.358	0.429829	0.754687	0.569546	0.568985	0.999991
ADAMTS17	194.11	-0.139572	0.401955	-0.347233	0.728416	0.999991
ADAMTS18	107.57	0.934334	0.696674	1.34113	0.179877	0.999991
ADAMTS19	94.1177	0.584753	0.797607	0.733134	0.463477	0.999991
ADAMTS19-AS1	1.50778	-4.09173	3.24796	-1.25978	0.207747	0.999991
ADAMTS2	1241.16	-0.0617975	0.524042	-0.117925	0.906127	0.999991
ADAMTS20	105.239	0.811177	0.842956	0.9623	0.335899	0.999991
ADAMTS3	604.912	-0.134403	0.555029	-0.242154	0.808661	0.999991
ADAMTS4	380.491	-0.579464	0.483732	-1.1979	0.230955	0.999991
ADAMTS5	2126.94	0.229687	0.487745	0.470916	0.637701	0.999991
ADAMTS6	470.163	0.623937	0.466289	1.33809	0.180867	0.999991
ADAMTS7	227.711	0.527641	0.512344	1.02986	0.303077	0.999991
ADAMTS7P1	8.15857	-0.443273	1.49396	-0.296709	0.766688	0.999991
ADAMTS7P3	4.70264	1.84999	0.83632	2.21206	0.0269627	0.999991
ADAMTS7P4	0.446869	0.391567	3.63108	0.107837	0.914125	0.999991
ADAMTS8	19.7968	0.498642	0.656555	0.759483	0.447564	0.999991
ADAMTS9	2511.66	-0.00667883	0.442167	-0.0151048	0.987949	0.999991
ADAMTS9-AS1	10.0365	1.3839	1.06631	1.29784	0.194343	0.999991
ADAMTS9-AS2	4.79888	-0.0969092	0.891894	-0.108656	0.913476	0.999991
ADAMTSL1	380.316	-0.485017	0.532648	-0.910576	0.362519	0.999991
ADAMTSL2	207.932	-0.354654	0.423542	-0.837353	0.402394	0.999991
ADAMTSL3	616.06	0.0303267	0.488277	0.0621097	0.950475	0.999991
ADAMTSL4	348.662	0.138307	0.452774	0.305466	0.760011	0.999991
ADAMTSL4-AS1	127.504	0.188698	0.370941	0.508702	0.610961	0.999991
ADAMTSL5	15.5946	0.679366	0.594887	1.14201	0.25345	0.999991
ADAP1	82.8293	-0.293742	0.353227	-0.831596	0.405637	0.999991
ADAP2	438.577	0.133634	0.412906	0.323643	0.746208	0.999991
ADAR	9893.03	0.0702278	0.158624	0.442733	0.657959	0.999991
ADARB1	1003.85	-0.312425	0.279082	-1.11947	0.262938	0.999991
ADARB2	21.0056	-0.22456	0.652384	-0.344214	0.730685	0.999991
ADARB2-AS1	0.0522032	-0.0163429	4.87319	-0.00335365	0.997324	0.999991
ADAT1	379.006	0.0705381	0.148048	0.476456	0.63375	0.999991
ADAT2	604.464	0.188228	0.2307	0.815899	0.414558	0.999991
ADAT3	52.0605	0.134852	0.340563	0.395969	0.692128	0.999991
ADCK1	179.431	0.324238	0.228646	1.41808	0.156168	0.999991
ADCK2	553.765	-0.116259	0.208644	-0.557213	0.577382	0.999991
ADCK3	1467.95	-0.027136	0.262633	-0.103323	0.917707	0.999991
ADCK4	427.193	0.0626923	0.329487	0.190272	0.849096	0.999991
ADCK5	242.756	0.00543569	0.278685	0.0195048	0.984438	0.999991
ADCY1	772.35	0.541965	0.475728	1.13923	0.254606	0.999991
ADCY10	32.9329	0.287734	0.38305	0.751167	0.452552	0.999991
ADCY10P1	15.9151	0.497214	0.427685	1.16257	0.245003	0.999991
ADCY2	202.691	0.720504	0.744575	0.967672	0.333208	0.999991
ADCY3	1088.1	0.19375	0.290133	0.667797	0.504263	0.999991
ADCY4	438.181	0.154336	0.416083	0.370926	0.710692	0.999991
ADCY5	694.848	0.18802	0.557799	0.337075	0.73606	0.999991
ADCY6	1833.93	0.34334	0.220339	1.55824	0.119177	0.999991
ADCY7	1832.66	0.125311	0.25794	0.485815	0.627098	0.999991
ADCY8	227.09	-0.693772	0.936892	-0.740504	0.458994	0.999991
ADCY9	1344.24	0.0390759	0.297389	0.131397	0.895461	0.999991
ADCYAP1	97.1792	-1.17173	0.870626	-1.34585	0.178352	0.999991
ADCYAP1R1	316.828	0.62101	0.620965	1.00007	0.317276	0.999991
ADD1	3421.5	0.108581	0.142043	0.764423	0.444615	0.999991
ADD2	637.368	0.061548	0.490031	0.1256	0.900048	0.999991
ADD3	7712.3	-0.132122	0.223792	-0.590378	0.554937	0.999991
ADD3-AS1	12.2059	0.576314	0.440391	1.30864	0.190656	0.999991
ADGB	30.4474	-0.198227	0.732436	-0.270641	0.786667	0.999991
ADGRA1	2.64018	0.595117	1.50687	0.394937	0.69289	0.999991
ADGRA2	789.459	0.142209	0.441492	0.32211	0.747369	0.999991
ADGRA3	3140.81	-0.217235	0.221342	-0.981447	0.326372	0.999991
ADGRB1	171.795	-0.387948	0.499286	-0.777005	0.437156	0.999991
ADGRB2	183.422	0.177686	0.479804	0.37033	0.711137	0.999991
ADGRB3	122.575	0.355887	0.667197	0.533406	0.593752	0.999991
ADGRD1	303.216	0.0992282	0.568353	0.174589	0.861402	0.999991
ADGRD2	1.15175	-0.235747	2.04162	-0.115471	0.908072	0.999991
ADGRE1	31.0563	0.110715	0.587237	0.188535	0.850458	0.999991
ADGRE2	458.262	0.189398	0.364408	0.519741	0.603244	0.999991
ADGRE3	23.8082	-1.29785	0.675055	-1.92258	0.0545324	0.999991
ADGRE4P	34.2189	0.292957	0.552453	0.530284	0.595915	0.999991
ADGRE5	1297.98	0.136316	0.285967	0.476685	0.633586	0.999991
ADGRF1	534.061	-0.0447195	0.647475	-0.0690674	0.944936	0.999991
ADGRF2	30.4205	-0.220571	0.802369	-0.2749	0.783393	0.999991
ADGRF3	27.6364	0.33481	0.425927	0.786074	0.431824	0.999991
ADGRF4	39.1482	0.154287	0.80168	0.192454	0.847386	0.999991
ADGRF5	1209.69	-0.551334	0.354364	-1.55584	0.119746	0.999991
ADGRF5P1	8.68445	-0.984251	0.867805	-1.13418	0.256717	0.999991
ADGRF5P2	1.38918	-0.164825	1.30288	-0.126508	0.89933	0.999991
ADGRG1	3757.38	-0.144554	0.36346	-0.397717	0.690838	0.999991
ADGRG2	2104.54	-0.636685	0.596317	-1.0677	0.285658	0.999991
ADGRG3	57.6778	-0.753916	0.540914	-1.39378	0.163383	0.999991
ADGRG4	136.751	-0.270632	1.06337	-0.254504	0.799106	0.999991
ADGRG5	81.2858	-0.280968	0.609807	-0.460748	0.644979	0.999991
ADGRG6	2781.36	-0.354783	0.459122	-0.772744	0.439674	0.999991
ADGRG7	61.3443	-0.237628	0.80503	-0.295179	0.767857	0.999991
ADGRL1	1768.99	0.310917	0.291493	1.06664	0.286136	0.999991
ADGRL2	6157.86	-0.0667718	0.515949	-0.129415	0.897029	0.999991
ADGRL3	492.747	0.258258	0.510506	0.505885	0.612937	0.999991
ADGRL4	629.187	0.0430451	0.431407	0.0997785	0.92052	0.999991
ADGRV1	989.948	-0.207298	0.629652	-0.329227	0.741984	0.999991
ADH1A	1881.74	0.339689	0.482644	0.703808	0.481553	0.999991
ADH1B	14218.6	0.066539	0.689484	0.0965056	0.923119	0.999991
ADH1C	1107.22	0.697741	0.54755	1.2743	0.202558	0.999991
ADH4	3942.5	0.213759	0.351889	0.60746	0.543546	0.999991
ADH5	1057.56	-0.113357	0.183875	-0.616487	0.537573	0.999991
ADH5P2	1.39997	-0.230135	1.68964	-0.136203	0.891661	0.999991
ADH5P3	0.1711	0.149969	4.87059	0.0307907	0.975436	0.999991
ADH5P4	0.129899	-6.99441	4.86634	-1.4373	0.150632	0.999991
ADH6	1076.83	-0.394753	0.50321	-0.78447	0.432765	0.999991
ADH7	3.1042	3.13452	1.60439	1.95371	0.0507351	0.999991
ADHFE1	425.667	0.0311985	0.340814	0.0915413	0.927062	0.999991
ADI1	2571.1	0.0914213	0.190718	0.479352	0.631688	0.999991
ADIG	1.01853	0.656057	1.60344	0.409155	0.682426	0.999991
ADIPOQ	364.23	-0.699385	1.09316	-0.639784	0.522313	0.999991
ADIPOR1	1346.44	-0.0915727	0.172273	-0.531557	0.595033	0.999991
ADIPOR1P1	0.0280961	-0.055803	4.87319	-0.011451	0.990864	0.999991
ADIPOR2	1354.8	0.135214	0.162648	0.831332	0.405786	0.999991
ADIRF	1221.97	-0.567835	0.663563	-0.855736	0.392144	0.999991
ADIRF-AS1	101.707	-0.0574115	0.38979	-0.147288	0.882905	0.999991
ADK	970.849	0.239826	0.215123	1.11483	0.264923	0.999991
ADM	783.4	-0.0426784	0.480932	-0.088741	0.929288	0.999991
ADM2	60.2631	0.240115	0.495548	0.484544	0.628	0.999991
ADM5	71.908	0.0206403	0.345774	0.0596932	0.9524	0.999991
ADNP	9192.39	-0.163784	0.142717	-1.14761	0.251128	0.999991
ADNP2	1246.64	-0.0362257	0.151987	-0.238348	0.811612	0.999991
ADNP-AS1	0.82575	0.480672	1.07246	0.448195	0.654013	0.999991
ADO	1474.33	-0.0026717	0.151572	-0.0176265	0.985937	0.999991
ADORA1	254.492	0.0460318	0.347386	0.132509	0.894582	0.999991
ADORA2A	1.83103	1.22323	1.18506	1.03221	0.301973	0.999991
ADORA2A-AS1	14.8006	0.302375	2.52959	0.119535	0.904851	0.999991
ADORA2B	79.5487	0.356945	0.39421	0.90547	0.365217	0.999991
ADORA2BP1	0.556407	0.13012	4.86225	0.0267613	0.97865	0.999991
ADORA3	51.6929	-0.166051	0.406549	-0.40844	0.682951	0.999991
ADPGK	1575.77	0.147539	0.181883	0.811176	0.417264	0.999991
ADPGK-AS1	4.2766	0.0600716	0.50733	0.118407	0.905745	0.999991
ADPRH	212.354	-0.0624534	0.229182	-0.272505	0.785234	0.999991
ADPRHL1	95.1412	-0.194061	0.368641	-0.526424	0.598594	0.999991
ADPRHL2	482.555	-0.0673348	0.175512	-0.383648	0.701239	0.999991
ADPRM	258.221	0.0924132	0.198395	0.465803	0.641357	0.999991
ADRA1A	643.391	-0.992548	0.61273	-1.61988	0.105258	0.999991
ADRA1B	83.5368	-0.126895	0.452064	-0.280701	0.77894	0.999991
ADRA1D	7.29583	-0.108736	0.871633	-0.12475	0.900721	0.999991
ADRA2A	317.243	0.19226	0.57563	0.334	0.73838	0.999991
ADRA2B	120.361	0.22709	0.542115	0.418897	0.675292	0.999991
ADRA2C	457.836	-0.113414	0.462448	-0.245248	0.806265	0.999991
ADRB1	52.7719	0.192285	0.602235	0.319286	0.74951	0.999991
ADRB2	141.96	0.666855	0.465075	1.43387	0.15161	0.999991
ADRB3	9.93936	-2.73	1.84615	-1.47876	0.139205	0.999991
ADRM1	1350.35	0.103469	0.209703	0.493409	0.621724	0.999991
ADSL	1173.76	0.141322	0.149127	0.947665	0.3433	0.999991
ADSS	2024.32	-0.368722	0.201221	-1.83242	0.0668885	0.999991
ADSSL1	199.225	0.320661	0.294316	1.08952	0.275927	0.999991
ADTRP	96.7388	0.00330974	0.501683	0.00659727	0.994736	0.999991
AE000658.22	0.0571853	0.239234	4.87318	0.0490919	0.960846	0.999991
AE000658.30	0.762676	-0.749863	1.3599	-0.551413	0.581351	0.999991
AE000661.37	6.29042	0.0246272	0.864634	0.0284829	0.977277	0.999991
AE000662.92	0.373628	-1.08652	4.86767	-0.223212	0.82337	0.999991
AE000662.93	0.0126715	-0.0667711	4.87319	-0.0137017	0.989068	0.999991
AEBP1	6509.75	-0.107357	0.510968	-0.210106	0.833585	0.999991
AEBP2	2910.81	-0.109107	0.13348	-0.817404	0.413698	0.999991
AEN	303.085	0.103931	0.241492	0.430369	0.666928	0.999991
AES	1991.25	-0.0546198	0.181482	-0.300965	0.763441	0.999991
AF064858.10	0.047778	0.160024	4.87319	0.0328377	0.973804	0.999991
AF064858.11	0.10011	0.475077	4.87317	0.0974883	0.922339	0.999991
AF127577.10	0.124513	-0.449927	4.87296	-0.0923314	0.926435	0.999991
AF127577.12	0.0387093	-0.048919	4.87319	-0.0100384	0.991991	0.999991
AF127577.13	0.0647743	-0.273265	4.87319	-0.0560752	0.955282	0.999991
AF129408.17	19.1804	0.388173	0.502652	0.77225	0.439966	0.999991
AF228730.13	0.0156618	-0.0563731	4.87319	-0.011568	0.99077	0.999991
AF277315.13	0.0354282	0.0344596	4.87319	0.00707126	0.994358	0.999991
AFAP1	1447.87	-0.0427888	0.286981	-0.1491	0.881475	0.999991
AFAP1-AS1	50.3924	-0.732143	1.16112	-0.630551	0.528334	0.999991
AFAP1L1	283.276	-0.848113	0.386733	-2.19302	0.0283058	0.999991
AFAP1L2	1838.76	0.571058	0.463468	1.23214	0.217896	0.999991
AFF1	8206.28	0.0844023	0.233458	0.36153	0.717703	0.999991
AFF2	740.208	0.855351	0.603761	1.4167	0.156569	0.999991
AFF2-IT1	0.0916087	0.622473	4.87065	0.127801	0.898307	0.999991
AFF3	337.335	-0.0480355	0.629011	-0.0763668	0.939127	0.999991
AFF4	15063.2	-0.20237	0.145632	-1.3896	0.164651	0.999991
AFG3L1P	74.3653	0.246819	0.216988	1.13748	0.255339	0.999991
AFG3L2	1338.31	-0.282473	0.208356	-1.35572	0.175187	0.999991
AFG3L2P1	0.0602618	0.00912097	4.87317	0.00187167	0.998507	0.999991
AFM	1414.37	0.519152	0.427565	1.21421	0.224669	0.999991
AFMID	403.757	0.434884	0.204123	2.1305	0.0331302	0.999991
AFP	12.2605	-0.458587	1.26706	-0.361931	0.717404	0.999991
AFTPH	3654.28	0.0299113	0.13001	0.230069	0.818038	0.999991
AGA	501.395	0.05107	0.244716	0.208691	0.834689	0.999991
AGAP1	1769.77	0.0012522	0.242254	0.00516897	0.995876	0.999991
AGAP10P	461.974	0.464485	0.222197	2.09042	0.0365799	0.999991
AGAP11	1.21347	-0.447362	1.24871	-0.358259	0.72015	0.999991
AGAP12P	33.9116	0.515885	0.283933	1.81693	0.069228	0.999991
AGAP13P	1.99005	-0.506916	0.832307	-0.60905	0.542492	0.999991
AGAP14P	88.2432	0.438864	0.190341	2.30568	0.0211288	0.999991
AGAP1-IT1	2.53073	-0.0522754	0.696715	-0.0750314	0.94019	0.999991
AGAP2	118.819	0.442523	0.501682	0.882078	0.377735	0.999991
AGAP2-AS1	72.6252	0.0410791	0.419653	0.0978882	0.922021	0.999991
AGAP3	1650.47	-0.0759572	0.243764	-0.311602	0.755343	0.999991
AGAP4	1422.63	0.42767	0.188144	2.2731	0.02302	0.999991
AGAP5	3.90211	0.687562	0.484602	1.41882	0.155952	0.999991
AGAP6	91.1956	0.362212	0.277025	1.30751	0.191041	0.999991
AGAP7P	432.17	0.57871	0.232844	2.4854	0.0129407	0.999991
AGAP9	244.283	0.332879	0.252356	1.31908	0.187142	0.999991
AGBL1	0.644119	0.102318	2.51469	0.0406882	0.967544	0.999991
AGBL1-AS1	0.0134017	-0.00602564	4.87319	-0.00123649	0.999013	0.999991
AGBL2	176.524	0.281328	0.361497	0.778231	0.436433	0.999991
AGBL3	34.9636	-0.476152	0.327489	-1.45395	0.145961	0.999991
AGBL4	66.7678	0.291273	0.635481	0.45835	0.646701	0.999991
AGBL5	1179.31	0.0446052	0.259432	0.171934	0.86349	0.999991
AGBL5-IT1	0.0106903	0.192585	4.87319	0.0395194	0.968476	0.999991
AGER	139.756	0.152131	0.307496	0.49474	0.620783	0.999991
AGFG1	5380.04	-0.270825	0.170259	-1.59066	0.111686	0.999991
AGFG2	997.699	-0.201986	0.351253	-0.575045	0.565261	0.999991
AGGF1	1563.2	-0.173204	0.190844	-0.907571	0.364105	0.999991
AGGF1P1	5.6457	-0.00666421	0.479521	-0.0138976	0.988912	0.999991
AGGF1P10	1.26062	-1.57754	1.35829	-1.16142	0.245471	0.999991
AGGF1P2	6.09584	-0.182478	0.5337	-0.341911	0.732418	0.999991
AGGF1P3	1.65661	0.0307234	1.0087	0.0304584	0.975701	0.999991
AGGF1P7	0.0113425	0.208748	4.87319	0.0428361	0.965832	0.999991
AGK	1022.78	-0.0812733	0.15132	-0.537096	0.591201	0.999991
AGL	1688.9	0.00822055	0.190566	0.0431376	0.965592	0.999991
AGMAT	352.181	0.490042	0.326787	1.49957	0.133725	0.999991
AGMO	270.363	0.384646	0.533336	0.721208	0.470782	0.999991
AGO1	2941.19	0.0728111	0.139735	0.521065	0.602322	0.999991
AGO2	2831.22	-0.215059	0.235632	-0.91269	0.361406	0.999991
AGO3	1708.35	-0.00525193	0.153345	-0.0342491	0.972678	0.999991
AGO4	1929.14	-0.157747	0.152121	-1.03698	0.299744	0.999991
AGPAT1	897.525	0.11172	0.180113	0.620276	0.535076	0.999991
AGPAT2	637.915	0.141045	0.284041	0.496564	0.619497	0.999991
AGPAT3	1866.55	0.196275	0.179547	1.09317	0.27432	0.999991
AGPAT4	617.359	0.106122	0.279054	0.380291	0.703729	0.999991
AGPAT4-IT1	49.7649	0.222258	0.329511	0.67451	0.499987	0.999991
AGPAT5	2361.88	-0.301979	0.226338	-1.3342	0.182139	0.999991
AGPS	3887.1	-0.00689979	0.235808	-0.0292603	0.976657	0.999991
AGR2	416.884	0.0300632	0.656618	0.045785	0.963482	0.999991
AGR3	32.2922	-0.386105	0.903697	-0.42725	0.669197	0.999991
AGRN	7392.37	0.188683	0.35369	0.533469	0.593709	0.999991
AGRP	0.972848	-0.26278	1.59873	-0.164368	0.869441	0.999991
AGT	1812.75	0.00559325	0.561099	0.00996838	0.992047	0.999991
AGTPBP1	1473.36	-0.177501	0.148485	-1.19541	0.231927	0.999991
AGTR1	189.995	0.388729	0.644102	0.60352	0.546163	0.999991
AGTR2	8.4545	0.193606	1.38123	0.140169	0.888526	0.999991
AGTRAP	387.379	-0.120219	0.188073	-0.639213	0.522685	0.999991
AGXT	1953.9	0.236381	0.386997	0.610808	0.541327	0.999991
AGXT2	206.916	-0.578406	0.628271	-0.920632	0.357243	0.999991
AHCTF1	4220.67	-0.115199	0.183989	-0.626118	0.531237	0.999991
AHCY	1700.61	0.124028	0.243459	0.509443	0.610442	0.999991
AHCYL1	3659.64	-0.185157	0.174109	-1.06346	0.287575	0.999991
AHCYL2	637.406	0.0411572	0.152717	0.269499	0.787546	0.999991
AHCYP2	0.203922	1.6775	4.86583	0.344752	0.730281	0.999991
AHCYP5	0.0235209	0.0250469	4.87318	0.00513973	0.995899	0.999991
AHCYP7	0.245638	-0.490017	4.86955	-0.100629	0.919845	0.999991
AHDC1	1975.11	0.194141	0.312606	0.621041	0.534573	0.999991
AHI1	1992.86	0.00462722	0.180703	0.0256068	0.979571	0.999991
AHNAK	126509	0.0290758	0.18579	0.156498	0.875641	0.999991
AHNAK2	10548.9	0.0455143	0.411741	0.110541	0.91198	0.999991
AHR	5182.33	-0.313026	0.384977	-0.813103	0.416159	0.999991
AHRR	78.8118	0.366642	0.399855	0.916938	0.359175	0.999991
AHSA1	1873.85	0.00461402	0.226686	0.0203542	0.983761	0.999991
AHSA2	3102.43	0.150944	0.15382	0.981302	0.326444	0.999991
AHSG	4005.63	0.361495	0.296128	1.22074	0.222184	0.999991
AICDA	9.21679	0.233994	1.45058	0.16131	0.871849	0.999991
AIDA	101.482	-0.314639	0.206785	-1.52157	0.128117	0.999991
AIF1	178.3	0.233234	0.473025	0.49307	0.621963	0.999991
AIF1L	1171.28	-0.269927	0.348149	-0.775321	0.43815	0.999991
AIFM1	1501.98	0.00143791	0.30142	0.00477046	0.996194	0.999991
AIFM1P1	0.0102647	-0.00985813	4.87319	-0.00202293	0.998386	0.999991
AIFM2	286.077	0.360467	0.243789	1.4786	0.139247	0.999991
AIFM3	53.3752	0.337086	0.419853	0.802867	0.422052	0.999991
AIG1	1830.15	0.136715	0.172071	0.794524	0.426891	0.999991
AIM1	1689.09	0.133818	0.340778	0.392685	0.694552	0.999991
AIM1L	112.906	0.0234972	0.469372	0.0500609	0.960074	0.999991
AIM2	86.1195	0.902733	0.618841	1.45875	0.144635	0.999991
AIMP1	1216.13	-0.129939	0.18302	-0.709973	0.477721	0.999991
AIMP1P1	9.66294	0.0266563	0.389153	0.0684982	0.945389	0.999991
AIMP1P2	0.0358071	0.368705	4.87255	0.0756698	0.939682	0.999991
AIMP2	521.658	-0.21119	0.22617	-0.933765	0.350425	0.999991
AIP	799.686	-0.0252758	0.216381	-0.116812	0.907009	0.999991
AIPL1	0.738818	0.913298	3.48176	0.26231	0.793083	0.999991
AIRE	6.53044	0.5911	1.06049	0.557384	0.577265	0.999991
AJ003147.11	1.2718	0.594998	0.785961	0.757032	0.449031	0.999991
AJ271736.10	0.331271	3.58746	4.85598	0.738772	0.460046	0.999991
AJAP1	269.681	-0.284985	0.820194	-0.34746	0.728245	0.999991
AJUBA	713.654	-0.138785	0.283069	-0.490288	0.62393	0.999991
AK1	40.7477	0.132587	0.323539	0.409802	0.681951	0.999991
AK2	1060.11	0.0468594	0.190414	0.246092	0.805611	0.999991
AK2P2	1.27729	0.238897	0.868205	0.275161	0.783192	0.999991
AK3	3602.67	-0.0784623	0.209026	-0.375372	0.707384	0.999991
AK3P3	2.49936	-0.216998	0.523978	-0.414137	0.678774	0.999991
AK4	1930.69	-0.114749	0.337325	-0.340174	0.733725	0.999991
AK4P1	10.3246	0.191755	0.419018	0.457629	0.647219	0.999991
AK4P2	0.0156909	-0.0344913	4.87319	-0.00707776	0.994353	0.999991
AK4P3	2.079	0.215782	0.60721	0.355367	0.722315	0.999991
AK4P4	0.270279	0.798418	4.86985	0.163951	0.869769	0.999991
AK4P6	0.0763272	-0.0174003	4.87319	-0.00357062	0.997151	0.999991
AK5	51.8251	0.218945	0.609126	0.359441	0.719265	0.999991
AK6	163.444	-0.366107	0.190461	-1.92221	0.0545793	0.999991
AK7	125.665	-0.586856	0.445351	-1.31774	0.187591	0.999991
AK8	50.0482	-0.143878	0.353908	-0.406542	0.684344	0.999991
AK9	451.871	-0.200107	0.277929	-0.719992	0.47153	0.999991
AKAIN1	0.15055	-0.794461	4.86897	-0.163168	0.870386	0.999991
AKAP1	1531.22	0.157182	0.254342	0.617994	0.536579	0.999991
AKAP10	1065.96	0.101034	0.13424	0.752642	0.451665	0.999991
AKAP11	7587.12	-0.15667	0.208699	-0.750698	0.452834	0.999991
AKAP12	3509.72	-0.0186064	0.422509	-0.0440379	0.964874	0.999991
AKAP13	7378.76	0.0642968	0.177552	0.362129	0.717256	0.999991
AKAP14	10.6286	0.515426	1.01448	0.508067	0.611406	0.999991
AKAP17A	943.377	0.11648	0.257487	0.452373	0.651	0.999991
AKAP17BP	0.1505	-4.91414	4.86888	-1.0093	0.312833	0.999991
AKAP2	37.7649	0.255406	0.413199	0.618118	0.536498	0.999991
AKAP3	93.7184	0.0332077	0.451099	0.0736151	0.941317	0.999991
AKAP4	0.403577	0.400626	3.64226	0.109994	0.912414	0.999991
AKAP5	88.8367	0.109006	0.358283	0.304246	0.76094	0.999991
AKAP6	523.156	0.411669	0.339336	1.21316	0.225068	0.999991
AKAP7	443.493	0.0634181	0.259187	0.244681	0.806704	0.999991
AKAP8	863.388	-0.000511783	0.167079	-0.00306313	0.997556	0.999991
AKAP8L	2402.24	0.0766107	0.212253	0.36094	0.718144	0.999991
AKAP9	9883.63	-0.0628062	0.134207	-0.467979	0.639799	0.999991
AKIP1	187.154	-0.00614895	0.159619	-0.0385227	0.969271	0.999991
AKIRIN1	2275.18	-0.19806	0.146316	-1.35365	0.175848	0.999991
AKIRIN2	1257.35	-0.165291	0.165387	-0.99942	0.317591	0.999991
AKNA	1324.02	0.109016	0.360554	0.302358	0.762379	0.999991
AKNAD1	1.73258	0.567537	1.10546	0.513393	0.607676	0.999991
AKR1A1	865.88	0.197146	0.214702	0.918231	0.358498	0.999991
AKR1B1	245.792	0.116798	0.361678	0.322932	0.746747	0.999991
AKR1B10	29.6467	0.06816	0.912725	0.0746775	0.940471	0.999991
AKR1B15	24.6669	0.000733719	0.931839	0.000787388	0.999372	0.999991
AKR1B1P1	0.634833	1.1593	1.92137	0.603371	0.546262	0.999991
AKR1C1	614.884	0.355188	0.499911	0.710504	0.477392	0.999991
AKR1C2	356.516	0.680282	0.59047	1.1521	0.249279	0.999991
AKR1C3	255.096	0.43125	0.477875	0.902432	0.366827	0.999991
AKR1C4	246.013	1.85171	0.751259	2.46482	0.0137084	0.999991
AKR1C5P	0.542414	0.333495	4.86242	0.0685861	0.945319	0.999991
AKR1C6P	0.390146	0.0784161	4.86317	0.0161245	0.987135	0.999991
AKR1C7P	0.674049	0.737252	1.2897	0.571648	0.56756	0.999991
AKR1C8P	64.074	1.45209	0.707534	2.05232	0.0401382	0.999991
AKR1D1	524.872	0.546421	0.565473	0.966308	0.33389	0.999991
AKR1D1P1	0.0129388	-0.0136239	4.87319	-0.00279569	0.997769	0.999991
AKR1E2	106.671	0.192812	0.545535	0.353436	0.723761	0.999991
AKR7A2	638.775	-0.00158363	0.118036	-0.0134165	0.989296	0.999991
AKR7A2P1	0.421704	0.466762	1.8149	0.257184	0.797037	0.999991
AKR7A3	159.295	0.173658	0.285604	0.608038	0.543162	0.999991
AKR7L	49.9075	0.169358	0.305639	0.554111	0.579503	0.999991
AKT1	3179.61	0.0435732	0.146261	0.297913	0.76577	0.999991
AKT1S1	453.39	0.290608	0.214746	1.35327	0.175971	0.999991
AKT2	3866.56	0.0767358	0.291199	0.263517	0.792152	0.999991
AKT3	2137.9	-0.124486	0.459299	-0.271034	0.786365	0.999991
AKT3-IT1	0.628889	-1.6569	2.79081	-0.593699	0.552713	0.999991
AKTIP	200.962	-0.00863692	0.168408	-0.0512856	0.959098	0.999991
AL050303.10	0.0368164	-0.096799	4.87294	-0.0198646	0.984151	0.999991
AL050303.11	0.0592971	-0.23659	4.87318	-0.0485493	0.961278	0.999991
AL050303.12	0.0117618	-0.0520577	4.87319	-0.0106825	0.991477	0.999991
AL122127.25	0.0129388	-0.0136239	4.87319	-0.00279569	0.997769	0.999991
AL590763.16	0.71258	-0.830188	3.02231	-0.274687	0.783557	0.999991
AL928742.12	0.0120567	-0.0264593	4.87319	-0.00542956	0.995668	0.999991
ALAD	675.166	0.250775	0.224364	1.11772	0.263688	0.999991
ALAS1	956.573	-0.0444443	0.202281	-0.219715	0.826093	0.999991
ALB	22993	-0.039782	0.333186	-0.119399	0.90496	0.999991
ALCAM	6262.99	-0.73025	0.458548	-1.59253	0.111267	0.999991
ALDH16A1	352.897	0.432334	0.296347	1.45888	0.144599	0.999991
ALDH18A1	2508.53	0.0057082	0.178035	0.0320623	0.974422	0.999991
ALDH1A1	2276.16	1.22975	0.572019	2.14985	0.0315674	0.999991
ALDH1A2	461.927	0.307558	0.765526	0.401761	0.68786	0.999991
ALDH1A3	750.536	-0.821286	0.531831	-1.54426	0.122525	0.999991
ALDH1B1	617.891	0.215449	0.231773	0.929572	0.352593	0.999991
ALDH1L1	1720.71	0.358445	0.539191	0.664783	0.506189	0.999991
ALDH1L1-AS1	0.0769444	11.4999	4.8707	2.36103	0.0182242	0.999991
ALDH1L1-AS2	0.775632	0.663284	4.86144	0.136438	0.891475	0.999991
ALDH1L2	905.381	-0.128128	0.462679	-0.276926	0.781837	0.999991
ALDH2	5395.22	0.288176	0.315894	0.912256	0.361634	0.999991
ALDH3A1	60.8011	-0.38001	0.651631	-0.583167	0.559781	0.999991
ALDH3A2	2659.87	0.168365	0.273018	0.616679	0.537446	0.999991
ALDH3B1	458.204	0.136927	0.428129	0.319825	0.749101	0.999991
ALDH3B2	368.053	-0.302005	0.637341	-0.473851	0.635606	0.999991
ALDH4A1	326.825	0.33885	0.368049	0.920664	0.357226	0.999991
ALDH5A1	2776.04	-0.0309811	0.288938	-0.107224	0.914611	0.999991
ALDH6A1	3641.61	0.23721	0.262782	0.902685	0.366693	0.999991
ALDH7A1	976.8	0.0780905	0.209318	0.373071	0.709096	0.999991
ALDH7A1P1	2.69292	0.575132	0.744248	0.77277	0.439659	0.999991
ALDH7A1P3	0.0117618	-0.0520577	4.87319	-0.0106825	0.991477	0.999991
ALDH8A1	809.787	0.293855	0.337928	0.869579	0.384531	0.999991
ALDH9A1	1892.41	0.0474014	0.190249	0.249154	0.803242	0.999991
ALDOA	17542.1	-0.366886	0.284314	-1.29042	0.196904	0.999991
ALDOAP2	0.0138777	-0.254668	4.87319	-0.0522589	0.958322	0.999991
ALDOB	7465.39	-0.0793243	0.317034	-0.250208	0.802427	0.999991
ALDOC	335.255	0.131249	0.389028	0.337376	0.735834	0.999991
ALG1	210.343	-0.00233667	0.186548	-0.0125259	0.990006	0.999991
ALG10	1221.35	0.0198835	0.165772	0.119945	0.904527	0.999991
ALG10B	862.114	0.0805289	0.212327	0.379268	0.704489	0.999991
ALG11	429.312	-0.157044	0.183712	-0.854837	0.392641	0.999991
ALG12	401.994	0.102272	0.23864	0.428564	0.668241	0.999991
ALG13	2122.81	0.15061	0.217063	0.693853	0.487775	0.999991
ALG14	320.739	-0.183321	0.212532	-0.862557	0.388381	0.999991
ALG1L	9.99902	-0.529131	0.809409	-0.653725	0.513289	0.999991
ALG1L10P	0.0513564	0.184766	4.87318	0.0379148	0.969756	0.999991
ALG1L11P	0.0456067	-0.288825	4.87319	-0.0592682	0.952738	0.999991
ALG1L13P	3.18681	-0.907487	1.0154	-0.893726	0.371468	0.999991
ALG1L14P	0.0352984	-0.0296341	4.87319	-0.00608104	0.995148	0.999991
ALG1L15P	0.0258365	-0.42116	4.87222	-0.0864411	0.931116	0.999991
ALG1L2	1.67089	0.281413	1.35295	0.207999	0.83523	0.999991
ALG1L3P	0.0621474	-0.0519995	4.87318	-0.0106706	0.991486	0.999991
ALG1L5P	0.491113	-0.0692873	3.54937	-0.019521	0.984425	0.999991
ALG1L6P	0.0444552	-0.165541	4.87248	-0.0339746	0.972897	0.999991
ALG1L7P	0.122667	-0.32959	4.87284	-0.0676383	0.946074	0.999991
ALG1L8P	0.250304	-0.0867981	4.87159	-0.0178172	0.985785	0.999991
ALG1L9P	4.63804	-0.273284	0.535208	-0.510612	0.609623	0.999991
ALG2	1386.9	-0.142809	0.19491	-0.732692	0.463746	0.999991
ALG3	672.382	-0.0688176	0.225717	-0.304885	0.760454	0.999991
ALG3P1	2.2857	0.512772	0.73579	0.6969	0.485865	0.999991
ALG5	638.973	-0.166669	0.203369	-0.819539	0.412479	0.999991
ALG6	951.547	-0.052629	0.162748	-0.323378	0.746409	0.999991
ALG8	1047.57	-0.131572	0.188743	-0.697093	0.485745	0.999991
ALG9	132.883	-0.152228	0.116613	-1.30541	0.191752	0.999991
ALG9-IT1	0.268264	0.423463	4.87029	0.0869482	0.930713	0.999991
ALK	351.626	0.665356	0.618479	1.07579	0.282019	0.999991
ALKBH1	204.316	0.0388402	0.164027	0.236791	0.812819	0.999991
ALKBH2	252.993	0.230652	0.239458	0.963227	0.335434	0.999991
ALKBH3	253.291	-0.106182	0.187258	-0.567037	0.570689	0.999991
ALKBH3-AS1	0.0144831	0.180706	4.87319	0.0370817	0.97042	0.999991
ALKBH4	153.162	-0.0635475	0.263741	-0.240947	0.809597	0.999991
ALKBH5	3229.37	0.0228155	0.195273	0.116839	0.906988	0.999991
ALKBH6	81.3888	0.34525	0.294556	1.1721	0.241155	0.999991
ALKBH7	172.253	-0.0953394	0.24156	-0.394682	0.693077	0.999991
ALKBH8	546.823	0.0671769	0.175789	0.382144	0.702354	0.999991
ALLC	8.11447	1.15381	1.13636	1.01535	0.30994	0.999991
ALMS1	7130.42	0.138662	0.15396	0.900634	0.367783	0.999991
ALMS1-IT1	2.51511	-0.637573	0.657605	-0.969538	0.332277	0.999991
ALMS1P1	25.572	0.357035	0.409177	0.872569	0.382898	0.999991
ALOX12	12.3315	-0.666039	0.719987	-0.925071	0.354929	0.999991
ALOX12-AS1	195.928	0.245944	0.18589	1.32306	0.185816	0.999991
ALOX12B	20.226	0.554717	0.886041	0.626062	0.531274	0.999991
ALOX12P1	0.0673995	0.246368	4.87319	0.0505558	0.959679	0.999991
ALOX12P2	33.5263	0.0523535	0.499678	0.104774	0.916555	0.999991
ALOX15	33.2225	-0.200621	0.829807	-0.241769	0.808959	0.999991
ALOX15B	70.2162	0.548229	0.579232	0.946476	0.343906	0.999991
ALOX15P2	0.0992735	-0.0210884	4.87319	-0.00432744	0.996547	0.999991
ALOX5	1010.85	0.005069	0.437658	0.0115821	0.990759	0.999991
ALOX5AP	211.949	-0.352467	0.463648	-0.760204	0.447133	0.999991
ALOXE3	15.2813	0.369706	0.737627	0.50121	0.616223	0.999991
ALPI	0.616602	0.547356	4.86272	0.112562	0.910378	0.999991
ALPK1	1182.39	-0.0224537	0.274035	-0.0819374	0.934696	0.999991
ALPK2	399.561	0.0786553	0.626581	0.125531	0.900103	0.999991
ALPK3	598.5	-0.234071	0.467189	-0.50102	0.616357	0.999991
ALPL	1001	0.132409	0.462575	0.286243	0.774692	0.999991
ALPP	30.0564	-0.508868	1.02385	-0.497013	0.61918	0.999991
ALPPL2	19.6077	-0.526322	1.14958	-0.457837	0.647069	0.999991
ALS2	2127.52	0.136952	0.148826	0.920218	0.357459	0.999991
ALS2CL	1214.43	0.00893504	0.461455	0.0193628	0.984552	0.999991
ALS2CR11	293.904	-0.194804	0.593084	-0.328459	0.742565	0.999991
ALS2CR12	44.4346	0.0436131	0.374336	0.116508	0.90725	0.999991
ALX1	37.7116	0.295304	0.872888	0.338307	0.735132	0.999991
ALX3	13.0884	-1.23061	1.11507	-1.10361	0.26976	0.999991
ALX4	67.655	0.833564	1.04855	0.794964	0.426634	0.999991
ALYREF	615.66	-0.100611	0.247918	-0.405822	0.684873	0.999991
AMACR	174.378	0.0470153	0.221844	0.21193	0.832162	0.999991
AMBN	0.0931189	0.0317177	4.87314	0.00650868	0.994807	0.999991
AMBP	4417.44	-0.0174415	0.24218	-0.0720186	0.942587	0.999991
AMBRA1	1483.89	0.0496325	0.182322	0.272224	0.78545	0.999991
1	2669.3	-0.211384	0.173143	-1.22087	0.222137	0.999991
AMD1P1	0.201205	0.052897	4.87019	0.0108614	0.991334	0.999991
AMD1P3	0.630957	-0.342311	1.62494	-0.210661	0.833152	0.999991
AMD1P4	0.447249	0.135777	4.86271	0.027922	0.977724	0.999991
AMDHD1	356.197	0.693389	0.396474	1.74889	0.0803104	0.999991
AMDHD2	624.654	0.539976	0.264338	2.04274	0.0410777	0.999991
AMER1	869.183	-0.161669	0.175387	-0.921782	0.356642	0.999991
AMER2	7.67539	-0.800507	1.14629	-0.698348	0.484959	0.999991
AMER3	4.19148	0.968423	1.30094	0.744401	0.456634	0.999991
AMFR	1905.88	-0.0272552	0.228819	-0.119113	0.905186	0.999991
AMH	39.6201	-0.0125631	0.62549	-0.0200852	0.983975	0.999991
AMHR2	37.721	0.41433	0.872765	0.474733	0.634977	0.999991
AMIGO1	180.034	0.159168	0.222625	0.714959	0.474635	0.999991
AMIGO2	1011.85	0.342476	0.427523	0.801071	0.423091	0.999991
AMMECR1	2465.37	-0.0831458	0.239563	-0.347073	0.728536	0.999991
AMMECR1-IT1	0.081046	-0.159341	4.87317	-0.0326976	0.973916	0.999991
AMMECR1L	611.024	-0.0930383	0.132279	-0.703348	0.481839	0.999991
AMMECR1LP1	0.145717	-0.293583	4.86916	-0.0602944	0.951921	0.999991
AMN	135.714	-0.025015	0.483591	-0.0517276	0.958746	0.999991
AMN1	1337.63	-0.0687994	0.326838	-0.2105	0.833278	0.999991
AMOT	3480.63	0.213386	0.408179	0.522776	0.60113	0.999991
AMOTL1	2873.67	0.373836	0.245826	1.52073	0.128327	0.999991
AMOTL2	1839.27	-0.122828	0.234395	-0.52402	0.600265	0.999991
AMPD1	35.1854	1.22572	1.00393	1.22092	0.222118	0.999991
AMPD2	1436.99	0.127975	0.199194	0.642463	0.520573	0.999991
AMPD3	904.597	0.119709	0.257167	0.465491	0.64158	0.999991
AMPH	91.6659	0.614631	0.554045	1.10935	0.267278	0.999991
AMT	24.0951	0.79255	0.356631	2.22233	0.0262613	0.999991
AMTN	0.147161	0.391733	4.86766	0.0804767	0.935858	0.999991
AMY1A	155.168	0.604582	0.532663	1.13502	0.256368	0.999991
AMY1B	32.5565	0.600882	0.782836	0.767571	0.442742	0.999991
AMY1C	15.2264	0.727486	1.02015	0.713114	0.475775	0.999991
AMY2A	35.9727	0.283078	0.387018	0.731435	0.464513	0.999991
AMY2B	573.658	0.1622	0.35165	0.461255	0.644616	0.999991
AMYP1	2.31678	0.368788	0.740362	0.498118	0.618401	0.999991
AMZ1	40.2059	0.0531369	0.499594	0.10636	0.915297	0.999991
AMZ2	1041.12	-0.310993	0.183515	-1.69464	0.0901433	0.999991
AMZ2P1	82.2964	0.0777639	0.174579	0.445436	0.656005	0.999991
AMZ2P2	1.78009	-0.500584	4.86941	-0.102802	0.91812	0.999991
ANAPC1	1939.79	-0.0641028	0.131304	-0.488203	0.625406	0.999991
ANAPC10	172.614	-0.0961137	0.191137	-0.502853	0.615068	0.999991
ANAPC10P1	5.58321	-0.706629	0.40866	-1.72914	0.0837847	0.999991
ANAPC11	373.569	-0.0766399	0.222795	-0.343992	0.730852	0.999991
ANAPC13	1359.52	-0.071727	0.171628	-0.41792	0.676006	0.999991
ANAPC15	189.32	-0.111309	0.213472	-0.521422	0.602073	0.999991
ANAPC16	2745.17	-0.0535749	0.17316	-0.309394	0.757022	0.999991
ANAPC1P1	23.6291	0.422394	0.357119	1.18278	0.236896	0.999991
ANAPC2	631.175	0.276463	0.220118	1.25598	0.209125	0.999991
ANAPC4	1000.8	0.0517686	0.147271	0.35152	0.725198	0.999991
ANAPC5	2723.38	0.103019	0.126168	0.816524	0.4142	0.999991
ANAPC7	1340.75	0.065304	0.150894	0.432782	0.665173	0.999991
ANG	627.465	0.392012	0.392548	0.998634	0.317972	0.999991
ANGEL1	933.737	0.210552	0.164732	1.27815	0.201197	0.999991
ANGEL2	2422.9	-0.101205	0.202133	-0.500684	0.616594	0.999991
ANGPT1	283.512	0.524128	0.5238	1.00063	0.317008	0.999991
ANGPT2	1261.14	-0.924772	0.431594	-2.14269	0.0321382	0.999991
ANGPT4	15.1366	0.86051	1.1479	0.749641	0.453471	0.999991
ANGPTL1	450.553	1.14406	0.697169	1.64101	0.100795	0.999991
ANGPTL2	637.431	0.268632	0.451919	0.594426	0.552227	0.999991
ANGPTL3	1793.4	-0.0316889	0.377086	-0.0840362	0.933028	0.999991
ANGPTL4	184.594	0.386712	0.477814	0.809335	0.418322	0.999991
ANGPTL5	2.5767	-0.273651	1.54995	-0.176555	0.859858	0.999991
ANGPTL6	63.6991	1.05629	0.471517	2.24019	0.0250785	0.999991
ANGPTL7	14.0627	1.04599	1.66025	0.630017	0.528683	0.999991
ANGPTL8	30.1605	0.683913	1.08681	0.629287	0.529161	0.999991
ANHX	10.493	1.48057	3.08203	0.480387	0.630952	0.999991
ANK1	362.921	-0.15016	0.555677	-0.270228	0.786985	0.999991
ANK2	1577.69	0.936901	0.481582	1.94547	0.051719	0.999991
ANK3	2749.91	0.262114	0.245698	1.06682	0.286055	0.999991
ANKAR	492.222	-0.0482912	0.238664	-0.20234	0.839651	0.999991
ANKDD1A	221.115	-0.281496	0.319499	-0.881055	0.378288	0.999991
ANKDD1B	37.5463	-0.0726238	0.471363	-0.154072	0.877553	0.999991
ANKEF1	560.659	-0.159441	0.277908	-0.573719	0.566158	0.999991
ANKFN1	39.994	-0.524256	0.688441	-0.761512	0.446351	0.999991
ANKFY1	3001.14	0.147718	0.128632	1.14838	0.250813	0.999991
ANKH	1541.37	-0.110301	0.312893	-0.352519	0.724449	0.999991
ANKHD1	364.626	-0.155985	0.159743	-0.976476	0.328829	0.999991
ANKHD1-EIF4EBP3	118.761	0.00429652	0.245222	0.0175209	0.986021	0.999991
ANKIB1	5200.89	-0.13558	0.129769	-1.04478	0.296124	0.999991
ANKK1	14.0681	0.349559	0.506377	0.690314	0.489997	0.999991
ANKLE1	79.1997	0.294138	0.419164	0.701725	0.48285	0.999991
ANKLE2	3995.17	-0.0714781	0.15152	-0.471741	0.637112	0.999991
ANKMY1	1047.68	0.235383	0.255856	0.91998	0.357583	0.999991
ANKMY2	539.146	0.123437	0.193285	0.638628	0.523065	0.999991
ANKRA2	486.814	-0.0258179	0.182111	-0.14177	0.887262	0.999991
ANKRD1	105.688	-0.252882	0.694055	-0.364355	0.715593	0.999991
ANKRD10	2382.31	0.292321	0.213221	1.37098	0.170382	0.999991
ANKRD10-IT1	6.64713	0.321645	0.426067	0.754915	0.4503	0.999991
ANKRD11	4771.09	0.314498	0.202688	1.55164	0.120749	0.999991
ANKRD12	5432.73	-0.163707	0.170469	-0.960333	0.336888	0.999991
ANKRD13A	2250.59	0.030645	0.178352	0.171823	0.863576	0.999991
ANKRD13B	273.561	0.39907	0.39687	1.00555	0.314634	0.999991
ANKRD13C	1752.76	-0.162416	0.150203	-1.08131	0.279559	0.999991
ANKRD13D	882.881	0.263716	0.254238	1.03728	0.299605	0.999991
ANKRD16	242.929	-0.0778827	0.194363	-0.400708	0.688635	0.999991
ANKRD17	11962.8	0.0162905	0.127815	0.127454	0.898581	0.999991
ANKRD18A	359.422	0.269744	0.602241	0.447901	0.654225	0.999991
ANKRD18B	61.0864	0.55697	0.694229	0.802286	0.422388	0.999991
ANKRD18CP	31.7936	0.554778	0.42235	1.31355	0.188997	0.999991
ANKRD18DP	1.9431	1.02979	1.13268	0.909161	0.363265	0.999991
ANKRD18EP	0.0126483	0.188504	4.87319	0.0386818	0.969144	0.999991
ANKRD19P	0.978604	0.1371	2.28699	0.0599478	0.952197	0.999991
ANKRD2	19.8873	0.40904	0.66411	0.615922	0.537946	0.999991
ANKRD20A1	1.22741	0.0563483	0.95031	0.0592946	0.952717	0.999991
ANKRD20A11P	25.1507	0.316956	0.700581	0.452418	0.650968	0.999991
ANKRD20A17P	8.49651	0.541775	0.647077	0.837265	0.402444	0.999991
ANKRD20A18P	3.79941	0.321499	0.629058	0.51108	0.609295	0.999991
ANKRD20A19P	0.310132	-0.534429	4.86949	-0.109751	0.912607	0.999991
ANKRD20A2	41.908	0.38534	0.325751	1.18293	0.236838	0.999991
ANKRD20A3	4.0275	0.238728	0.481667	0.495629	0.620156	0.999991
ANKRD20A4	21.2953	-0.148662	0.439672	-0.33812	0.735273	0.999991
ANKRD20A5P	19.9622	0.168029	0.522686	0.321472	0.747853	0.999991
ANKRD20A7P	4.99468	0.774074	0.707971	1.09337	0.274231	0.999991
ANKRD20A8P	25.447	0.495491	0.407615	1.21558	0.224144	0.999991
ANKRD20A9P	3.32546	0.993752	0.836028	1.18866	0.234574	0.999991
ANKRD22	60.1346	0.466753	0.548786	0.850519	0.395036	0.999991
ANKRD23	47.0098	0.312507	0.399486	0.782275	0.434053	0.999991
ANKRD24	36.6242	0.443496	0.39341	1.12731	0.259611	0.999991
ANKRD26	1928.32	-0.141242	0.174045	-0.811523	0.417065	0.999991
ANKRD26P1	51.6329	1.16206	0.907097	1.28107	0.200169	0.999991
ANKRD26P3	0.0511856	0.00791148	4.87318	0.00162347	0.998705	0.999991
ANKRD26P4	0.141628	0.380667	4.87244	0.0781266	0.937727	0.999991
ANKRD27	1328.32	-0.290849	0.232436	-1.25131	0.210822	0.999991
ANKRD28	5024.13	-0.454842	0.193177	-2.35453	0.0185462	0.999991
ANKRD29	291.432	0.219719	0.577311	0.380591	0.703507	0.999991
ANKRD30A	19.1908	1.29198	1.4624	0.883468	0.376984	0.999991
ANKRD30B	32.3257	-0.733689	1.22387	-0.599483	0.548851	0.999991
ANKRD30BL	3.23294	0.551108	0.945316	0.582988	0.559902	0.999991
ANKRD30BP1	0.72803	-0.723194	4.86558	-0.148635	0.881842	0.999991
ANKRD30BP2	0.234913	0.931248	4.87004	0.19122	0.848354	0.999991
ANKRD31	164.123	0.108181	0.296091	0.365364	0.714839	0.999991
ANKRD33	12.6772	0.47239	0.615511	0.767475	0.442799	0.999991
ANKRD33B	105.298	-0.55949	0.437732	-1.27816	0.201195	0.999991
ANKRD34A	30.9137	0.422139	0.43125	0.978874	0.327642	0.999991
ANKRD34B	93.8569	-0.719089	0.70059	-1.02641	0.304701	0.999991
ANKRD34C	2.7249	-1.15093	2.70611	-0.425308	0.670612	0.999991
ANKRD34C-AS1	0.0148592	-0.252696	4.87319	-0.0518544	0.958645	0.999991
ANKRD35	27.0085	1.08312	0.519877	2.08341	0.037214	0.999991
ANKRD36	3143.05	-0.0692064	0.198175	-0.349219	0.726925	0.999991
ANKRD36B	1854.83	-0.191102	0.210752	-0.906761	0.364533	0.999991
ANKRD36BP1	1.04163	0.223152	1.33477	0.167184	0.867225	0.999991
ANKRD36BP2	189.627	0.516159	0.47563	1.08521	0.277829	0.999991
ANKRD36C	2585.16	-0.168802	0.199039	-0.848089	0.396388	0.999991
ANKRD37	161.957	-0.603466	0.342537	-1.76175	0.0781113	0.999991
ANKRD39	149.082	0.1336	0.158164	0.844691	0.398283	0.999991
ANKRD40	1587.75	-0.0406035	0.145788	-0.278511	0.78062	0.999991
ANKRD42	849.62	-0.0975913	0.23541	-0.414559	0.678465	0.999991
ANKRD44	393.98	0.397034	0.448518	0.885212	0.376042	0.999991
ANKRD44-IT1	0.92524	-1.11237	1.75987	-0.632076	0.527337	0.999991
ANKRD45	132.355	0.200552	0.509161	0.393886	0.693665	0.999991
ANKRD46	1635.03	-0.0909225	0.219631	-0.413978	0.678891	0.999991
ANKRD49	936.316	-0.00382743	0.203099	-0.0188451	0.984965	0.999991
ANKRD50	3861.74	-0.139328	0.203107	-0.685982	0.492724	0.999991
ANKRD52	1810.91	0.0934836	0.204216	0.457768	0.647119	0.999991
ANKRD53	28.9629	0.275539	0.475198	0.579842	0.562021	0.999991
ANKRD54	171.763	0.128452	0.190216	0.675297	0.499487	0.999991
ANKRD54P1	0.0250022	0.171528	4.87319	0.0351982	0.971922	0.999991
ANKRD55	8.75649	0.386628	0.966574	0.399999	0.689157	0.999991
ANKRD6	1306.11	-0.431783	0.289717	-1.49036	0.136129	0.999991
ANKRD60	0.0700435	-0.0392509	4.87319	-0.00805447	0.993574	0.999991
ANKRD61	3.54836	0.315908	0.597437	0.528771	0.596964	0.999991
ANKRD62	7.79424	0.59598	0.676668	0.880757	0.37845	0.999991
ANKRD62P1	2.74433	0.486498	1.36927	0.355297	0.722367	0.999991
ANKRD62P1-PARP4P3	0.578689	-0.945445	4.85664	-0.194671	0.845651	0.999991
ANKRD63	0.420046	0.343342	4.86168	0.0706221	0.943699	0.999991
ANKRD65	177.276	-0.11719	0.488072	-0.240107	0.810247	0.999991
ANKRD66	3.44414	-1.11065	1.66768	-0.665987	0.505419	0.999991
ANKRD7	43.6604	0.232745	0.566218	0.411052	0.681034	0.999991
ANKRD9	117.323	-0.0493427	0.23887	-0.206567	0.836348	0.999991
ANKS1A	1667.11	0.220262	0.161689	1.36226	0.173116	0.999991
ANKS1B	451.178	-0.110815	0.410689	-0.269826	0.787294	0.999991
ANKS3	362.714	0.418078	0.238821	1.75059	0.0800161	0.999991
ANKS4B	38.5355	0.320142	1.34385	0.238228	0.811704	0.999991
ANKS6	861.3	0.0192695	0.226896	0.0849265	0.93232	0.999991
ANKUB1	3.75975	-1.07338	1.11628	-0.961565	0.336268	0.999991
ANKZF1	1195.46	0.0433276	0.202655	0.2138	0.830703	0.999991
ANLN	1890.14	-0.439491	0.284979	-1.54219	0.123028	0.999991
ANO1	2494.62	0.196909	0.456669	0.431186	0.666333	0.999991
ANO10	528.067	-0.00483169	0.144554	-0.0334249	0.973336	0.999991
ANO1-AS1	0.223799	-0.301369	4.8731	-0.0618434	0.950688	0.999991
ANO2	176.276	0.069582	0.480863	0.144702	0.884946	0.999991
ANO3	42.1972	0.0417685	0.574908	0.0726526	0.942083	0.999991
ANO4	33.9845	-0.750818	0.691238	-1.08619	0.277394	0.999991
ANO5	292.679	0.290407	0.544316	0.533526	0.593669	0.999991
ANO6	6653.31	-0.106951	0.202986	-0.526889	0.598271	0.999991
ANO7	180.15	0.112798	0.319019	0.353579	0.723655	0.999991
ANO7P1	8.37324	-0.0666179	0.450468	-0.147886	0.882433	0.999991
ANO8	624.855	0.439998	0.336856	1.30619	0.191488	0.999991
ANO9	927.682	0.160009	0.376526	0.424963	0.670864	0.999991
ANOS1	930.232	-0.712698	0.442529	-1.61051	0.107287	0.999991
ANOS2P	0.0979394	-0.0997475	4.87313	-0.0204689	0.983669	0.999991
ANP32A	2049.2	-0.0832686	0.177536	-0.469024	0.639053	0.999991
ANP32AP1	0.761679	0.0171013	1.07273	0.0159419	0.987281	0.999991
ANP32B	1435.84	-0.1539	0.197577	-0.77894	0.436015	0.999991
ANP32BP1	0.159814	8.78612	4.86538	1.80584	0.0709428	0.999991
ANP32BP3	0.099961	0.244986	4.87277	0.0502765	0.959902	0.999991
ANP32C	9.03821	-0.0902212	1.08175	-0.0834026	0.933531	0.999991
ANP32D	3.83996	0.322975	0.743999	0.434107	0.66421	0.999991
ANP32E	6180.07	0.00680161	0.264299	0.0257346	0.979469	0.999991
ANPEP	2998.94	0.254456	0.472872	0.538107	0.590503	0.999991
ANTXR1	6630.31	0.197175	0.402948	0.489332	0.624607	0.999991
ANTXR2	1406.59	0.272739	0.471537	0.578405	0.562991	0.999991
ANTXRL	15.1519	0.452663	0.831759	0.544224	0.586288	0.999991
ANTXRLP1	2.95537	-1.60481	1.19587	-1.34195	0.179611	0.999991
ANXA1	3584.65	-0.394375	0.430173	-0.916782	0.359257	0.999991
ANXA10	93.0432	0.550432	0.925348	0.594838	0.551952	0.999991
ANXA11	3400.89	0.0505186	0.19945	0.25329	0.800044	0.999991
ANXA13	28.877	-1.02798	0.757631	-1.35683	0.174834	0.999991
ANXA2	9781.2	-0.170301	0.321475	-0.529748	0.596286	0.999991
ANXA2P1	0.354283	-0.0874721	3.23576	-0.0270329	0.978433	0.999991
ANXA2P2	91.3229	-0.159526	0.321341	-0.496438	0.619586	0.999991
ANXA2P3	0.543773	-0.086123	4.86684	-0.0176959	0.985881	0.999991
ANXA2R	210.678	0.0700521	0.379393	0.184643	0.853509	0.999991
ANXA3	772.29	-0.791638	0.392806	-2.01534	0.0438688	0.999991
ANXA4	3343.59	-0.101425	0.290496	-0.349143	0.726982	0.999991
ANXA5	6455.62	-0.0609898	0.249161	-0.244781	0.806626	0.999991
ANXA6	1788.24	0.281078	0.302554	0.929018	0.35288	0.999991
ANXA7	1598.92	0.101341	0.143701	0.705226	0.480669	0.999991
ANXA8	61.2124	-0.702025	0.792642	-0.885677	0.375792	0.999991
ANXA8L1	62.0758	-0.666937	0.743952	-0.896479	0.369997	0.999991
ANXA9	155.057	0.34266	0.465754	0.735709	0.461908	0.999991
AOAH	321.253	0.294925	0.495503	0.595203	0.551708	0.999991
AOAH-IT1	0.12738	-0.113681	4.87243	-0.0233315	0.981386	0.999991
AOC1	1033.5	-0.330722	0.648089	-0.510304	0.609839	0.999991
AOC2	141.255	0.449211	0.383869	1.17022	0.241913	0.999991
AOC3	611.653	0.252471	0.442554	0.570486	0.568348	0.999991
AOC4P	82.2452	-0.00382602	0.517316	-0.00739591	0.994099	0.999991
AOX1	4965.13	0.169126	0.524751	0.322297	0.747228	0.999991
AOX2P	0.0545344	0.171376	4.87314	0.0351674	0.971946	0.999991
AOX3P	0.188025	-11.2451	4.8636	-2.3121	0.0207722	0.999991
AP000223.42	0.309447	1.20505	4.37755	0.27528	0.783101	0.999991
AP000275.65	3.5786	0.0164208	0.598584	0.0274327	0.978115	0.999991
AP000280.66	8.37533	-1.41833	1.41548	-1.00202	0.316336	0.999991
AP000304.12	0.0727552	-0.102365	4.87049	-0.0210173	0.983232	0.999991
AP000322.53	1.0972	0.81072	1.96167	0.41328	0.679401	0.999991
AP000350.10	8.16808	-0.61747	0.35477	-1.74048	0.0817745	0.999991
AP000640.10	0.0770392	-0.252663	4.87319	-0.0518475	0.95865	0.999991
AP000688.14	0.519016	2.32595	4.10531	0.566571	0.571006	0.999991
AP000688.29	0.242564	-0.146206	4.86705	-0.0300399	0.976035	0.999991
AP000692.10	0.639745	-0.8577	1.91143	-0.448722	0.653632	0.999991
AP000867.14	1.10164	-0.0843605	2.35209	-0.0358662	0.971389	0.999991
AP001065.15	0.881332	0.318076	3.34562	0.0950722	0.924257	0.999991
AP001187.11	0.0612274	0.604676	4.87285	0.124091	0.901243	0.999991
AP001432.14	0.764993	-2.51538	1.93011	-1.30323	0.192496	0.999991
AP001468.58	1.10919	-0.304148	1.00013	-0.304109	0.761045	0.999991
AP001505.10	0.914776	0.114977	1.02515	0.112157	0.910699	0.999991
AP001631.10	2.69173	1.17955	0.997284	1.18276	0.236904	0.999991
AP003068.18	14.2861	0.24112	0.417261	0.577864	0.563356	0.999991
AP003068.23	61.2485	-0.0262881	0.301209	-0.0872755	0.930453	0.999991
AP003419.11	0.345846	-5.94307	3.73857	-1.58966	0.111911	0.999991
AP003419.16	0.608302	6.11734	3.17021	1.92963	0.0536522	0.999991
AP1AR	1608.15	0.0387397	0.161891	0.239296	0.810876	0.999991
AP1B1	1954.51	0.192373	0.227812	0.844437	0.398425	0.999991
AP1B1P1	0.0213805	0.353763	4.87245	0.0726048	0.942121	0.999991
AP1G1	3948.14	-0.13905	0.148736	-0.934879	0.349851	0.999991
AP1G2	1602.46	0.211561	0.228593	0.925493	0.35471	0.999991
AP1M1	976.804	0.187909	0.189288	0.992719	0.320847	0.999991
AP1M2	1307.19	-0.314815	0.390535	-0.806113	0.420178	0.999991
AP1S1	511.586	-0.193618	0.218923	-0.884411	0.376474	0.999991
AP1S2	1602.06	-0.005827	0.315153	-0.0184894	0.985248	0.999991
AP1S3	122.863	0.0625853	0.251997	0.248358	0.803858	0.999991
AP2A1	2216.52	0.0743224	0.195261	0.38063	0.703478	0.999991
AP2A2	2009.08	0.233101	0.23994	0.971499	0.3313	0.999991
AP2B1	2659.51	0.169726	0.158288	1.07226	0.283602	0.999991
AP2M1	4280.58	-0.10659	0.152125	-0.700674	0.483506	0.999991
AP2S1	563.289	-0.0626094	0.191659	-0.326671	0.743916	0.999991
AP3B1	2820.34	-0.0260523	0.183243	-0.142174	0.886943	0.999991
AP3B2	160.44	-0.275742	0.507299	-0.543549	0.586752	0.999991
AP3D1	3514.1	0.0986919	0.170855	0.577637	0.563509	0.999991
AP3M1	2678.51	0.0428043	0.145363	0.294464	0.768403	0.999991
AP3M2	986.053	-0.171423	0.213895	-0.801433	0.422881	0.999991
AP3S1	105.919	0.111139	0.23208	0.478883	0.632022	0.999991
AP3S2	345.684	-0.0473436	0.175319	-0.270043	0.787127	0.999991
AP4B1	462.867	0.130975	0.163704	0.800071	0.42367	0.999991
AP4B1-AS1	0.302113	6.12851	4.86703	1.25919	0.207962	0.999991
AP4E1	1311.74	-0.252363	0.167793	-1.50401	0.132579	0.999991
AP4M1	401.846	-0.0123603	0.262069	-0.0471643	0.962382	0.999991
AP4S1	238.96	-0.0571503	0.242341	-0.235826	0.813568	0.999991
AP5B1	434.342	-0.125407	0.316623	-0.396078	0.692048	0.999991
AP5M1	1574.89	-0.0605189	0.1669	-0.362606	0.716899	0.999991
AP5S1	163.971	0.166423	0.186294	0.893335	0.371678	0.999991
AP5Z1	753.509	0.253315	0.292607	0.865717	0.386646	0.999991
APAF1	1963.71	0.0196199	0.171024	0.11472	0.908667	0.999991
APBA1	309.007	0.39878	0.319143	1.24953	0.21147	0.999991
APBA2	344.393	0.448755	0.337373	1.33014	0.183471	0.999991
APBA3	183.32	0.200622	0.225749	0.888694	0.374168	0.999991
APBB1	357.09	-0.0234223	0.329496	-0.0710854	0.94333	0.999991
APBB1IP	408.078	0.141967	0.468507	0.303021	0.761874	0.999991
APBB2	4068.65	-0.00481919	0.256877	-0.0187607	0.985032	0.999991
APBB3	478.815	0.431202	0.243902	1.76793	0.077072	0.999991
APC	3014.41	0.057248	0.199572	0.286854	0.774224	0.999991
APC2	10.5889	-0.0666641	0.680964	-0.0978966	0.922014	0.999991
APCDD1	977.085	-0.638288	0.454139	-1.40549	0.159876	0.999991
APCDD1L	20.3396	1.15589	0.676546	1.70852	0.087539	0.999991
APCDD1L-AS1	0.685311	0.115158	1.46056	0.0788454	0.937156	0.999991
APCS	1366.91	0.313664	0.429023	0.731112	0.46471	0.999991
APEH	2148.98	0.0544215	0.198702	0.273885	0.784173	0.999991
APELA	0.600287	3.16188	3.17608	0.995529	0.319479	0.999991
APEX1	2463.52	-0.189445	0.184499	-1.02681	0.30451	0.999991
APEX2	713.892	-0.129193	0.189182	-0.682902	0.494669	0.999991
APH1A	3137.89	-0.00556993	0.213194	-0.0261261	0.979157	0.999991
APH1B	700.92	0.0774342	0.217889	0.355384	0.722302	0.999991
API5	1959.4	-0.172119	0.17199	-1.00075	0.316948	0.999991
API5P1	0.215444	-0.289983	4.87264	-0.0595124	0.952544	0.999991
API5P2	1.02375	0.24778	1.73187	0.143071	0.886234	0.999991
APIP	194.549	-0.136186	0.238476	-0.571069	0.567953	0.999991
APITD1	27.4226	-0.159863	0.290775	-0.549783	0.582468	0.999991
APITD1-CORT	2.11505	-0.0715686	0.879166	-0.0814051	0.93512	0.999991
APLF	515.838	0.279025	0.181072	1.54096	0.123327	0.999991
APLN	160.387	-1.0063	0.516612	-1.94789	0.0514284	0.999991
APLNR	227.476	-0.447259	0.485216	-0.921772	0.356648	0.999991
APLP1	279.881	0.291811	0.579135	0.503874	0.61435	0.999991
APLP2	13662.9	-0.196439	0.216434	-0.907614	0.364082	0.999991
APMAP	2601.03	0.180266	0.168697	1.06858	0.285259	0.999991
APOA1	4715.64	-0.38032	0.504699	-0.753559	0.451114	0.999991
APOA1-AS	0.999275	1.29052	1.85501	0.695695	0.48662	0.999991
APOA2	3431.98	-0.0249491	0.312694	-0.0797876	0.936406	0.999991
APOA4	45.9195	-0.538272	1.28632	-0.41846	0.675611	0.999991
APOA5	694.213	-0.169787	0.49632	-0.342092	0.732281	0.999991
APOB	40391.8	-0.025585	0.23501	-0.108868	0.913307	0.999991
APOBEC1	0.408371	-0.380826	4.86521	-0.0782753	0.937609	0.999991
APOBEC2	6.69472	-2.83784	3.82259	-0.742387	0.457853	0.999991
APOBEC3A	58.2742	0.0245418	0.479226	0.0512114	0.959157	0.999991
APOBEC3B	219.651	-0.0796853	0.338449	-0.235442	0.813865	0.999991
APOBEC3B-AS1	0.0871979	0.0317993	4.87317	0.00652538	0.994794	0.999991
APOBEC3C	406.293	-0.0397973	0.302024	-0.131769	0.895167	0.999991
APOBEC3D	146.377	0.365837	0.377235	0.969785	0.332154	0.999991
APOBEC3F	459.319	0.0645878	0.221735	0.291284	0.770834	0.999991
APOBEC3G	424.448	0.0360729	0.37153	0.0970929	0.922653	0.999991
APOBEC3H	21.9315	0.850892	0.485491	1.75264	0.0796634	0.999991
APOBEC4	16.9189	-0.946149	1.24879	-0.757653	0.448659	0.999991
APOBR	79.6425	0.274602	0.417911	0.657084	0.511127	0.999991
APOC1	1133.44	0.861406	0.456769	1.88587	0.059313	0.999991
APOC1P1	66.0107	0.0637792	0.683196	0.0933541	0.925622	0.999991
APOC2	29.1459	0.980427	0.748517	1.30983	0.190255	0.999991
APOC3	2430.47	-0.256689	0.394771	-0.650221	0.515549	0.999991
APOC4	0.169417	0.0780848	4.86507	0.0160501	0.987194	0.999991
APOC4-APOC2	40.8425	1.01265	0.649029	1.56025	0.118701	0.999991
APOD	392.802	1.08889	0.658074	1.65466	0.0979928	0.999991
APOE	4493.64	0.587802	0.429792	1.36764	0.171425	0.999991
APOF	691.065	0.666685	0.450338	1.48041	0.138764	0.999991
APOH	5613.29	0.0583316	0.271451	0.214888	0.829854	0.999991
APOL1	1458.83	0.170533	0.444381	0.383753	0.701161	0.999991
APOL2	1119.17	0.248265	0.342663	0.724515	0.46875	0.999991
APOL3	468.215	0.506613	0.440183	1.15092	0.249767	0.999991
APOL4	165.614	0.582132	0.38368	1.51723	0.129208	0.999991
APOL5	2.59436	-0.387937	4.30487	-0.090116	0.928195	0.999991
APOL6	879.743	0.391781	0.411463	0.952166	0.341013	0.999991
APOLD1	1145.43	-0.242856	0.312842	-0.77629	0.437578	0.999991
APOM	207.512	0.213567	0.325395	0.656333	0.51161	0.999991
APOO	178.437	-0.447373	0.25394	-1.76173	0.0781156	0.999991
APOOL	586.06	-0.0352369	0.188871	-0.186566	0.852001	0.999991
APOOP4	0.24741	0.617259	4.8727	0.126677	0.899196	0.999991
APOPT1	187.857	0.0829706	0.173905	0.477102	0.633289	0.999991
APP	14703.6	-0.0783998	0.247226	-0.317118	0.751154	0.999991
APPBP2	3650.13	-0.131933	0.168111	-0.784797	0.432572	0.999991
APPL1	6135.92	-0.237583	0.174517	-1.36137	0.173396	0.999991
APPL2	782.662	0.33101	0.137831	2.40156	0.0163254	0.999991
APRT	719.175	-0.115535	0.239886	-0.481627	0.630071	0.999991
APTR	2.95636	-0.55763	0.584641	-0.953797	0.340186	0.999991
APTX	515.78	-0.140444	0.194836	-0.720829	0.471015	0.999991
AQP1	532.019	0.129401	0.408762	0.316569	0.751571	0.999991
AQP10	1.41674	0.172123	1.55346	0.1108	0.911775	0.999991
AQP11	120.441	0.262479	0.329397	0.796847	0.42554	0.999991
AQP12A	5.73029	0.520286	1.40886	0.369296	0.711907	0.999991
AQP12B	11.9364	1.00546	1.0111	0.994416	0.32002	0.999991
AQP2	2.6269	5.19078	4.44416	1.168	0.242807	0.999991
AQP3	585.645	-0.543474	0.451293	-1.20426	0.228489	0.999991
AQP4	106.44	0.930054	0.671578	1.38488	0.166089	0.999991
AQP4-AS1	0.0745195	0.0740681	4.873	0.0151997	0.987873	0.999991
AQP5	713.5	-0.755088	0.711292	-1.06157	0.28843	0.999991
AQP6	51.8012	-0.319117	0.766888	-0.416119	0.677323	0.999991
AQP7	22.277	0.764096	0.856301	0.892323	0.37222	0.999991
AQP7P1	0.917685	1.16298	1.29961	0.894869	0.370857	0.999991
AQP7P2	0.044398	0.107573	4.87319	0.0220744	0.982389	0.999991
AQP7P3	0.0140481	-0.0539133	4.87319	-0.0110632	0.991173	0.999991
AQP7P4	0.683228	-0.514463	1.62424	-0.316741	0.75144	0.999991
AQP7P5	0.198054	0.410508	4.86944	0.084303	0.932816	0.999991
AQP8	0.746549	0.331705	1.79482	0.184812	0.853376	0.999991
AQP9	2520.83	-0.309605	0.556323	-0.556519	0.577856	0.999991
AQR	2318.71	0.0115112	0.111595	0.103151	0.917843	0.999991
AR	2173.56	0.66489	0.535972	1.24053	0.214779	0.999991
ARAF	1598.12	0.0498886	0.223194	0.223521	0.82313	0.999991
ARAP1	3101.12	0.18937	0.262721	0.720801	0.471032	0.999991
ARAP2	3602.34	-0.255939	0.274584	-0.932099	0.351285	0.999991
ARAP3	516.75	-0.0310291	0.279749	-0.110918	0.911682	0.999991
ARC	19.7143	-0.964317	0.621036	-1.55276	0.120482	0.999991
ARCN1	3585.67	-0.147087	0.157303	-0.935055	0.34976	0.999991
AREG	23.5887	-0.371792	0.736473	-0.504828	0.61368	0.999991
AREL1	1854.4	0.0551076	0.136449	0.403869	0.686309	0.999991
ARF1	7021.15	-0.144732	0.166824	-0.867576	0.385627	0.999991
ARF1P1	0.0363776	-0.0971809	4.87279	-0.0199436	0.984088	0.999991
ARF1P2	11.0154	-0.0661339	0.313031	-0.211269	0.832677	0.999991
ARF3	1566.91	-0.0429053	0.144569	-0.29678	0.766634	0.999991
ARF4	5947.33	-0.223675	0.231461	-0.966362	0.333863	0.999991
ARF4-AS1	0.380962	-0.578454	3.27532	-0.17661	0.859815	0.999991
ARF4P4	0.0441224	0.163282	4.87319	0.0335062	0.973271	0.999991
ARF5	1249.97	-0.158062	0.200476	-0.788435	0.430442	0.999991
ARF6	1310.22	-0.13008	0.149588	-0.869592	0.384523	0.999991
ARFGAP1	2289.41	0.29835	0.293417	1.01681	0.309243	0.999991
ARFGAP2	1082.82	0.111269	0.180736	0.615644	0.538129	0.999991
ARFGAP3	1856.9	-0.170178	0.241261	-0.70537	0.48058	0.999991
ARFGEF1	8040.44	-0.137386	0.132505	-1.03684	0.29981	0.999991
ARFGEF2	7601.9	-0.112635	0.143918	-0.782638	0.43384	0.999991
ARFGEF3	2226.01	-0.39685	0.337394	-1.17622	0.239507	0.999991
ARFIP1	1957.52	-0.315355	0.158747	-1.98652	0.0469751	0.999991
ARFIP2	846.249	-0.00459517	0.180414	-0.0254701	0.97968	0.999991
ARFRP1	829.862	0.184934	0.206438	0.895834	0.370341	0.999991
ARG1	1336.51	-0.0675836	0.555291	-0.121708	0.90313	0.999991
ARG2	136.863	0.46236	0.395085	1.17028	0.241888	0.999991
ARGFX	0.0426472	-4.29647	4.87211	-0.88185	0.377858	0.999991
ARGFXP2	0.0704379	-0.252603	4.87318	-0.0518353	0.95866	0.999991
ARGLU1	3979.97	0.0674886	0.187983	0.359014	0.719585	0.999991
ARHGAP1	1470.84	0.0314731	0.212726	0.147951	0.882381	0.999991
ARHGAP10	478.73	0.0757565	0.389826	0.194334	0.845914	0.999991
ARHGAP11A	1453.79	-0.277808	0.273095	-1.01726	0.30903	0.999991
ARHGAP11B	522.152	0.161614	0.296871	0.544392	0.586172	0.999991
ARHGAP12	3787.14	-0.107297	0.169203	-0.634136	0.525992	0.999991
ARHGAP15	405.465	0.184904	0.517754	0.357127	0.720997	0.999991
ARHGAP17	992.655	0.0637153	0.157837	0.403677	0.68645	0.999991
ARHGAP18	1833.2	0.0661973	0.331459	0.199715	0.841704	0.999991
ARHGAP19	537.409	-0.0127912	0.212854	-0.0600935	0.952081	0.999991
ARHGAP19-SLIT1	1.17394	0.976494	0.982511	0.993876	0.320283	0.999991
ARHGAP20	382.16	-0.189717	0.548712	-0.345749	0.729531	0.999991
ARHGAP21	3731.7	-0.249146	0.196175	-1.27002	0.204077	0.999991
ARHGAP22	128.459	0.440454	0.373877	1.17807	0.238768	0.999991
ARHGAP22-IT1	0.0410726	-0.193807	4.87319	-0.03977	0.968277	0.999991
ARHGAP23	1454.97	0.100691	0.414827	0.24273	0.808215	0.999991
ARHGAP23P1	10.9967	0.235144	0.60736	0.387158	0.698639	0.999991
ARHGAP24	385.745	0.246193	0.398941	0.617117	0.537158	0.999991
ARHGAP25	489.337	0.309498	0.405854	0.762584	0.445712	0.999991
ARHGAP26	1807.95	-0.0969203	0.340474	-0.284663	0.775902	0.999991
ARHGAP26-AS1	0.0144266	-0.0471311	4.87319	-0.0096715	0.992283	0.999991
ARHGAP26-IT1	0.305122	-0.201434	4.86716	-0.0413864	0.966988	0.999991
ARHGAP27	773.65	0.0408786	0.303798	0.134558	0.892961	0.999991
ARHGAP28	833.076	-0.155659	0.394428	-0.394644	0.693105	0.999991
ARHGAP29	9185.96	-0.259037	0.330316	-0.784212	0.432916	0.999991
ARHGAP30	745.898	0.0466108	0.430294	0.108323	0.913739	0.999991
ARHGAP31	867.677	0.119174	0.366646	0.325038	0.745153	0.999991
ARHGAP31-AS1	0.0533701	-0.451957	4.87319	-0.0927435	0.926107	0.999991
ARHGAP32	3396.97	0.133192	0.192113	0.693297	0.488123	0.999991
ARHGAP33	491.013	0.0919288	0.373219	0.246313	0.80544	0.999991
ARHGAP35	4030.52	0.12755	0.148786	0.857272	0.391295	0.999991
ARHGAP36	4.20076	-0.549607	0.920542	-0.597047	0.550476	0.999991
ARHGAP39	589.288	-0.217731	0.383103	-0.568334	0.569808	0.999991
ARHGAP4	1273.8	0.285762	0.369837	0.772668	0.439719	0.999991
ARHGAP40	131.429	0.450658	0.506383	0.889955	0.37349	0.999991
ARHGAP42	380.012	0.320021	0.319086	1.00293	0.315894	0.999991
ARHGAP42P1	0.0271261	-0.258095	4.87319	-0.0529622	0.957762	0.999991
ARHGAP42P2	0.0470473	-0.0532506	4.87319	-0.0109273	0.991281	0.999991
ARHGAP42P4	0.0611456	-0.161695	4.87075	-0.0331971	0.973517	0.999991
ARHGAP42P5	0.237018	0.00321723	4.87015	0.000660601	0.999473	0.999991
ARHGAP44	321.702	-0.190379	0.330704	-0.575678	0.564833	0.999991
ARHGAP45	607.891	0.0533981	0.508076	0.105098	0.916298	0.999991
ARHGAP5	8115.18	-0.25287	0.202593	-1.24817	0.211969	0.999991
ARHGAP5-AS1	2.13189	0.755308	0.852765	0.885716	0.37577	0.999991
ARHGAP6	250.275	0.212783	0.430225	0.494585	0.620893	0.999991
ARHGAP8	60.5122	-0.280387	0.492817	-0.568948	0.569392	0.999991
ARHGAP9	217.137	-0.0760082	0.49105	-0.154787	0.876989	0.999991
ARHGDIA	2388.27	0.108423	0.189232	0.572964	0.566669	0.999991
ARHGDIB	1008.6	0.290687	0.404431	0.718755	0.472292	0.999991
ARHGDIG	9.28943	0.800786	0.706871	1.13286	0.257273	0.999991
ARHGEF1	1971.97	0.23355	0.369771	0.631608	0.527643	0.999991
ARHGEF10	59.6787	-0.367458	0.256478	-1.43271	0.151941	0.999991
ARHGEF10L	825.81	0.504561	0.26441	1.90825	0.0563584	0.999991
ARHGEF11	2408.23	0.140779	0.193252	0.728473	0.466324	0.999991
ARHGEF12	16506.8	-0.151003	0.16449	-0.918009	0.358614	0.999991
ARHGEF15	130.44	-0.529178	0.386251	-1.37003	0.170676	0.999991
ARHGEF16	292.099	0.109568	0.379928	0.288392	0.773047	0.999991
ARHGEF17	2964.28	-0.0163317	0.280386	-0.0582471	0.953552	0.999991
ARHGEF18	107.989	0.237678	0.254527	0.933804	0.350405	0.999991
ARHGEF19	328.427	0.22911	0.353602	0.647931	0.51703	0.999991
ARHGEF2	2648.77	0.197599	0.224285	0.88102	0.378307	0.999991
ARHGEF25	548.293	0.0920071	0.283419	0.324633	0.745459	0.999991
ARHGEF26	754.437	0.0331741	0.375376	0.0883755	0.929578	0.999991
ARHGEF26-AS1	1.74124	0.170586	0.810571	0.210452	0.833315	0.999991
ARHGEF28	1174.44	-0.0259431	0.272657	-0.0951494	0.924196	0.999991
ARHGEF3	1614.19	-0.149933	0.244822	-0.612417	0.540262	0.999991
ARHGEF33	85.7183	0.467288	0.260521	1.79366	0.072867	0.999991
ARHGEF34P	1424.05	-0.214996	0.312947	-0.687003	0.492081	0.999991
ARHGEF35	282.186	-0.221222	0.311864	-0.709352	0.478106	0.999991
ARHGEF37	318.781	0.008154	0.256884	0.031742	0.974678	0.999991
ARHGEF38	87.3865	0.0455428	0.688471	0.0661507	0.947258	0.999991
ARHGEF39	123.13	-0.16797	0.328276	-0.511675	0.608879	0.999991
ARHGEF4	371.932	0.275309	0.438872	0.62731	0.530456	0.999991
ARHGEF40	1567.65	-0.16977	0.249899	-0.679355	0.496913	0.999991
ARHGEF5	1810.64	-0.24711	0.3083	-0.801526	0.422827	0.999991
ARHGEF6	1010.19	0.661206	0.417459	1.58388	0.11322	0.999991
ARHGEF7	2848.75	0.298522	0.177934	1.67772	0.0934026	0.999991
ARHGEF7-AS2	0.704934	2.42379	2.84895	0.850767	0.394899	0.999991
ARHGEF7-IT1	0.0256234	-0.00900026	4.87319	-0.00184689	0.998526	0.999991
ARHGEF9	781.078	0.0399872	0.16996	0.235274	0.813996	0.999991
ARHGEF9-IT1	0.0134525	-0.0331189	4.87319	-0.00679614	0.994578	0.999991
ARID1A	5324.65	0.237167	0.177609	1.33533	0.181768	0.999991
ARID1B	4793.34	0.147212	0.191031	0.77062	0.440932	0.999991
ARID2	6425.48	-0.204574	0.132929	-1.53897	0.123811	0.999991
ARID3A	376.584	0.0986836	0.407199	0.242348	0.808511	0.999991
ARID3B	141.873	0.489018	0.349092	1.40083	0.161265	0.999991
ARID3C	21.1252	0.108483	0.716411	0.151426	0.879639	0.999991
ARID4A	2485.83	-0.0250169	0.174911	-0.143027	0.886269	0.999991
ARID4B	5089.05	-0.180333	0.189076	-0.953755	0.340208	0.999991
ARID5A	295.556	0.575375	0.289164	1.98979	0.0466145	0.999991
ARID5B	5961.3	-0.0312115	0.201554	-0.154854	0.876936	0.999991
ARIH1	5053.44	-0.197576	0.161389	-1.22422	0.220868	0.999991
ARIH2	1690.12	0.0225509	0.123173	0.183083	0.854733	0.999991
ARIH2OS	25.5849	-0.126659	0.253841	-0.498969	0.617801	0.999991
ARIH2P1	0.552866	-0.0343264	4.87165	-0.00704615	0.994378	0.999991
1	4810.9	-0.0858326	0.159113	-0.539446	0.589579	0.999991
10	795.389	-0.027753	0.275158	-0.100862	0.91966	0.999991
11	72.9894	0.152609	0.361106	0.422616	0.672575	0.999991
ARL13B	1378.94	-0.229683	0.290873	-0.789635	0.429741	0.999991
14	11.9084	-0.28386	0.640382	-0.443267	0.657573	0.999991
ARL14EP	1404.93	-0.0570882	0.174591	-0.326983	0.743681	0.999991
ARL14EPL	4.43736	-0.961908	0.983416	-0.978129	0.32801	0.999991
15	1197.46	0.192306	0.282316	0.681172	0.495763	0.999991
16	192.05	0.0842397	0.224939	0.3745	0.708032	0.999991
ARL17A	303.777	0.0376353	0.308498	0.121995	0.902903	0.999991
ARL17B	116.28	0.110914	0.283437	0.391317	0.695563	0.999991
2	284.321	-0.0921105	0.209037	-0.440641	0.659473	0.999991
ARL2BP	901.068	-0.406174	0.188376	-2.15618	0.0310695	0.999991
ARL2-SNX15	0.053439	0.186894	4.87319	0.0383514	0.969407	0.999991
3	377.653	-0.143659	0.163321	-0.879611	0.37907	0.999991
ARL4A	881.608	-0.092214	0.322583	-0.285861	0.774984	0.999991
ARL4AP2	4.50425	0.443054	0.419923	1.05508	0.291387	0.999991
ARL4C	4472.5	0.00761073	0.306998	0.0247908	0.980222	0.999991
ARL4D	262.941	-0.0682958	0.431149	-0.158404	0.874138	0.999991
ARL5A	3161.98	-0.0264206	0.176024	-0.150097	0.880688	0.999991
ARL5AP2	0.0525993	-0.0196287	4.8728	-0.00402822	0.996786	0.999991
ARL5AP3	0.0796577	-0.0537538	4.87317	-0.0110306	0.991199	0.999991
ARL5B	7789.69	-0.233807	0.247225	-0.945725	0.344289	0.999991
ARL5C	1.01291	-0.527651	3.0204	-0.174696	0.861319	0.999991
6	325.725	-0.2712	0.2094	-1.29513	0.195274	0.999991
ARL6IP1	2384.64	-0.302039	0.144229	-2.09416	0.036246	0.999991
ARL6IP1P2	0.0100437	-0.0357662	4.87319	-0.00733939	0.994144	0.999991
ARL6IP1P3	0.195396	0.102188	4.8678	0.0209926	0.983252	0.999991
ARL6IP4	18.1391	0.405699	0.344397	1.178	0.238797	0.999991
ARL6IP5	3567.31	0.19761	0.265744	0.743612	0.457111	0.999991
ARL6IP6	742.857	-0.251852	0.205642	-1.22471	0.220685	0.999991
ARL8A	842.106	-0.167472	0.16113	-1.03936	0.298635	0.999991
ARL8B	2507.58	-0.292107	0.183541	-1.59151	0.111495	0.999991
9	9.97056	0.355343	0.556805	0.638183	0.523355	0.999991
ARMC1	2896.68	-0.15343	0.150511	-1.01939	0.308017	0.999991
ARMC10	390.875	-0.357685	0.179503	-1.99264	0.0463012	0.999991
ARMC10P1	11.663	-0.459833	0.336861	-1.36506	0.172236	0.999991
ARMC12	19.178	0.788308	0.459483	1.71564	0.0862275	0.999991
ARMC2	447.962	-0.0589067	0.254682	-0.231296	0.817085	0.999991
ARMC3	273.724	0.0709558	0.626236	0.113305	0.909789	0.999991
ARMC4	85.8293	0.242409	0.570857	0.424641	0.671098	0.999991
ARMC4P1	2.87302	-0.450409	0.743836	-0.605521	0.544833	0.999991
ARMC5	315.097	0.382754	0.277957	1.37703	0.168504	0.999991
ARMC6	449.007	0.358288	0.200893	1.78348	0.074509	0.999991
ARMC7	305.641	0.214485	0.27473	0.780709	0.434973	0.999991
ARMC8	2498.67	-0.136861	0.112037	-1.22157	0.221869	0.999991
ARMC8P1	0.0399401	-0.329454	4.87319	-0.0676053	0.9461	0.999991
ARMC9	668.482	-0.00944815	0.29567	-0.031955	0.974508	0.999991
ARMCX1	491.22	-0.102854	0.299769	-0.343111	0.731515	0.999991
ARMCX2	2552.55	-0.248443	0.281486	-0.882613	0.377445	0.999991
ARMCX3	2378.92	-0.0486359	0.188597	-0.257883	0.796497	0.999991
ARMCX3-AS1	0.42853	-0.355936	3.18548	-0.111737	0.911032	0.999991
ARMCX4	484.029	0.19418	0.250729	0.774463	0.438657	0.999991
ARMCX5	459.912	0.0929939	0.185006	0.502654	0.615207	0.999991
ARMCX5-GPRASP2	6.03193	-0.454269	0.382534	-1.18753	0.23502	0.999991
ARMCX6	218.759	-0.0257034	0.1765	-0.145628	0.884215	0.999991
ARMCX7P	38.4481	0.101767	0.279446	0.364174	0.715728	0.999991
ARMS2	0.374056	3.29097	4.86967	0.67581	0.499162	0.999991
ARMT1	1146.66	-0.0622891	0.275042	-0.226471	0.820835	0.999991
ARNT	2361.97	0.127187	0.138905	0.915642	0.359854	0.999991
ARNT2	1122.45	-0.0591423	0.356685	-0.165811	0.868306	0.999991
ARNTL	396.523	0.224048	0.297877	0.752148	0.451962	0.999991
ARNTL2	827.794	0.0404913	0.338881	0.119485	0.904891	0.999991
ARNTL2-AS1	0.0247665	-0.240153	4.87319	-0.0492806	0.960696	0.999991
ARPC1A	1400.28	-0.344433	0.210632	-1.63524	0.101999	0.999991
ARPC1B	1846.03	-0.24924	0.238908	-1.04325	0.296833	0.999991
ARPC2	3729.27	-0.0401794	0.153934	-0.261016	0.79408	0.999991
ARPC3	656.971	-0.0254374	0.173287	-0.146794	0.883295	0.999991
ARPC3P1	0.0621102	-0.0599057	4.87319	-0.0122929	0.990192	0.999991
ARPC3P2	0.451445	-1.07365	2.89069	-0.371418	0.710327	0.999991
ARPC3P5	0.0682409	0.505256	4.87177	0.103711	0.917399	0.999991
ARPC4	771.143	-0.0975974	0.122878	-0.794262	0.427043	0.999991
ARPC4-TTLL3	23.4454	0.121741	0.381852	0.318816	0.749866	0.999991
ARPC5	5085.24	-0.261869	0.169518	-1.54478	0.122399	0.999991
ARPC5L	510.453	-0.190919	0.191007	-0.999541	0.317533	0.999991
ARPIN	256.956	0.00507212	0.241219	0.021027	0.983224	0.999991
ARPP19	2056.65	-0.239677	0.175519	-1.36553	0.172086	0.999991
ARPP21	23.2945	-0.32613	1.09614	-0.297525	0.766066	0.999991
ARR3	0.0322129	-0.196372	4.87319	-0.0402965	0.967857	0.999991
ARRB1	406.806	0.0645425	0.293686	0.219767	0.826052	0.999991
ARRB2	743.164	0.112608	0.227047	0.495969	0.619916	0.999991
ARRDC1	879.322	-0.0220352	0.215854	-0.102084	0.91869	0.999991
ARRDC1-AS1	92.4443	0.310689	0.191936	1.61871	0.105511	0.999991
ARRDC2	352.454	0.155693	0.281239	0.553596	0.579855	0.999991
ARRDC3	10432.3	-0.288131	0.331362	-0.869538	0.384553	0.999991
ARRDC3-AS1	1.08619	-1.27055	0.934786	-1.35918	0.174088	0.999991
ARRDC4	1569.19	-0.273485	0.406501	-0.672777	0.501089	0.999991
ARRDC5	19.6573	0.0860988	0.61447	0.140119	0.888566	0.999991
ARSA	441.616	0.331411	0.272855	1.2146	0.224517	0.999991
ARSB	423.187	0.145489	0.328852	0.442417	0.658188	0.999991
ARSD	1204.48	-0.00284172	0.261759	-0.0108562	0.991338	0.999991
ARSD-AS1	2.62138	0.627219	0.892777	0.702549	0.482337	0.999991
ARSE	312.936	-0.624857	0.664538	-0.940288	0.34707	0.999991
ARSEP1	0.0837056	0.049427	4.8713	0.0101466	0.991904	0.999991
ARSF	7.75672	1.12972	1.63362	0.691546	0.489222	0.999991
ARSG	574.789	-0.387108	0.339791	-1.13926	0.254597	0.999991
ARSH	2.55371	0.299691	1.15109	0.260354	0.794591	0.999991
ARSI	53.1402	0.230424	0.552692	0.416912	0.676743	0.999991
ARSJ	306.79	0.0887333	0.406903	0.21807	0.827375	0.999991
ARSK	364.182	-0.0620212	0.224599	-0.276142	0.782439	0.999991
ART1	1.54124	3.61353	4.21142	0.858032	0.390875	0.999991
ART3	5.03829	1.32968	1.1813	1.12561	0.260333	0.999991
ART4	359.092	0.300781	0.669649	0.449162	0.653315	0.999991
ART5	22.673	-0.0943232	0.57635	-0.163656	0.870002	0.999991
ARTN	26.6617	-0.0129537	0.466533	-0.027766	0.977849	0.999991
ARV1	476.22	-0.0198372	0.200081	-0.099146	0.921022	0.999991
ARVCF	356.99	0.28588	0.327009	0.874227	0.381995	0.999991
AS3MT	12.8526	0.345769	0.438418	0.788675	0.430302	0.999991
ASAH1	4266.42	0.126449	0.248468	0.508914	0.610813	0.999991
ASAH2	43.906	0.159366	0.246635	0.646164	0.518173	0.999991
ASAH2B	50.7546	0.145131	0.255126	0.568858	0.569452	0.999991
ASAP1	4706.92	-0.121742	0.210155	-0.579298	0.562388	0.999991
ASAP1-IT2	2.22492	-0.738581	0.680569	-1.08524	0.277815	0.999991
ASAP2	5119.86	-0.162331	0.235933	-0.688038	0.491429	0.999991
ASAP3	570.106	0.249026	0.298094	0.835392	0.403497	0.999991
ASB1	1051.43	0.292322	0.170988	1.70961	0.0873387	0.999991
ASB10	0.975833	0.472182	3.84851	0.122692	0.902351	0.999991
ASB11	3.68164	-1.08719	1.27312	-0.853957	0.393129	0.999991
ASB12	9.72343	-0.343145	0.472528	-0.726191	0.467722	0.999991
ASB13	272.932	0.191262	0.239169	0.799693	0.423889	0.999991
ASB14	9.19227	-0.694714	0.895074	-0.776152	0.437659	0.999991
ASB15	2.87909	3.72808	4.86636	0.766094	0.443621	0.999991
ASB16	2.71762	1.21623	0.951905	1.27768	0.201362	0.999991
ASB16-AS1	163.659	0.438643	0.24781	1.77008	0.076714	0.999991
ASB17	0.0924353	-0.00334191	4.8692	-0.000686337	0.999452	0.999991
ASB18	0.175109	9.09354	4.86152	1.87051	0.0614124	0.999991
ASB2	49.4655	1.1192	0.537507	2.08221	0.0373234	0.999991
ASB3	183.259	0.0783909	0.174425	0.449423	0.653126	0.999991
ASB4	18.0353	0.231601	0.912083	0.253926	0.799553	0.999991
ASB5	17.983	-0.330863	1.13789	-0.29077	0.771227	0.999991
ASB6	543.681	0.119098	0.195118	0.61039	0.541604	0.999991
ASB7	1694.61	-0.209825	0.158434	-1.32437	0.18538	0.999991
ASB8	571.457	-0.0276345	0.115803	-0.238634	0.811389	0.999991
ASB9	104.86	0.20738	0.381039	0.544248	0.586271	0.999991
ASB9P1	1.14029	-0.108435	2.95756	-0.0366636	0.970753	0.999991
ASCC1	724.517	0.0627473	0.168925	0.371451	0.710301	0.999991
ASCC2	1076.73	0.0923517	0.196201	0.470701	0.637854	0.999991
ASCC3	4586.24	-0.0248614	0.161741	-0.153711	0.877838	0.999991
ASCL1	12.5252	1.65138	0.965469	1.71044	0.0871845	0.999991
ASCL2	19.8357	-0.0475116	0.475064	-0.100011	0.920336	0.999991
ASCL3	0.984374	0.178811	4.86824	0.03673	0.9707	0.999991
ASCL4	1.27145	-0.605054	1.45115	-0.416947	0.676717	0.999991
ASCL5	2.29007	0.355252	1.16851	0.304021	0.761112	0.999991
ASF1A	1016.15	0.120701	0.255558	0.472304	0.63671	0.999991
ASF1B	274.763	-0.446435	0.353675	-1.26228	0.20685	0.999991
ASGR1	559.448	0.529164	0.337774	1.56662	0.117203	0.999991
ASGR2	684.414	0.148557	0.355009	0.41846	0.675611	0.999991
ASH1L	10451	-0.0706144	0.11517	-0.613134	0.539787	0.999991
ASH1L-AS1	65.7448	-0.0474702	0.227976	-0.208225	0.835053	0.999991
ASH1L-IT1	0.376749	-0.34221	2.37209	-0.144265	0.885291	0.999991
ASH2L	1308.48	-0.105606	0.182882	-0.577457	0.56363	0.999991
ASH2LP1	0.0127715	-0.266798	4.87319	-0.0547481	0.956339	0.999991
ASIC1	153.907	0.164252	0.41494	0.395846	0.692219	0.999991
ASIC2	29.9052	-0.248077	0.910964	-0.272324	0.785373	0.999991
ASIC3	82.087	0.345215	0.360142	0.958552	0.337785	0.999991
ASIC4	4.64417	0.94205	0.602761	1.56289	0.118078	0.999991
ASIC5	0.018405	0.123769	4.87302	0.0253988	0.979737	0.999991
ASIP	8.93897	1.03148	1.40268	0.735361	0.462119	0.999991
ASL	536.253	0.13239	0.241463	0.548281	0.583499	0.999991
ASLP1	0.289113	0.448963	4.86858	0.0922165	0.926526	0.999991
ASMT	1.82524	0.233655	1.04695	0.223177	0.823398	0.999991
ASMTL	452.61	-0.0486616	0.266413	-0.182655	0.855069	0.999991
ASMTL-AS1	49.7909	0.419075	0.400124	1.04736	0.294933	0.999991
ASNA1	805.058	0.109552	0.193433	0.566357	0.571151	0.999991
ASNS	487.488	-0.469976	0.298792	-1.57292	0.115737	0.999991
ASNSD1	1738.13	-0.223109	0.177964	-1.25368	0.20996	0.999991
ASNSP1	1.92544	-0.3821	2.10419	-0.18159	0.855905	0.999991
ASNSP3	0.295108	0.299484	4.36316	0.0686392	0.945277	0.999991
ASNSP6	0.152508	-0.264061	4.873	-0.0541886	0.956785	0.999991
ASPA	83.4431	-0.431651	0.778864	-0.554206	0.579438	0.999991
ASPDH	56.4186	0.901524	1.92686	0.467871	0.639877	0.999991
ASPG	204.974	0.115109	0.581931	0.197805	0.843198	0.999991
ASPH	6998.75	-0.025536	0.228498	-0.111756	0.911017	0.999991
ASPHD1	103.561	-0.601325	0.47726	-1.25995	0.207686	0.999991
ASPHD2	83.3993	0.344575	0.375381	0.917932	0.358655	0.999991
ASPM	3721.07	-0.241565	0.381856	-0.632607	0.52699	0.999991
ASPN	1053.97	0.473803	0.628466	0.753903	0.450907	0.999991
ASPRV1	78.1282	0.74996	0.473946	1.58237	0.113564	0.999991
ASPSCR1	500.55	0.323872	0.250058	1.29519	0.195255	0.999991
ASRGL1	417.441	-0.597922	0.449595	-1.32991	0.183547	0.999991
ASS1	906.236	-0.196014	0.379418	-0.516616	0.605424	0.999991
ASS1P1	1.35752	0.99335	1.17221	0.847418	0.396762	0.999991
ASS1P10	0.30962	-1.30388	4.32879	-0.301211	0.763254	0.999991
ASS1P11	0.0485906	-0.271892	4.87302	-0.0557954	0.955505	0.999991
ASS1P12	0.0506468	0.0522645	4.87319	0.0107249	0.991443	0.999991
ASS1P2	1.09754	0.547756	0.953523	0.574455	0.56566	0.999991
ASS1P5	0.0269614	-0.0597876	4.87319	-0.0122687	0.990211	0.999991
ASS1P7	0.178311	-0.559319	4.87139	-0.114817	0.90859	0.999991
ASS1P9	0.235062	-1.14305	4.87051	-0.234689	0.81445	0.999991
ASTE1	450.73	0.0352468	0.164341	0.214474	0.830178	0.999991
ASTL	11.7099	0.0735704	0.681421	0.107966	0.914023	0.999991
ASTN1	203.791	0.123156	0.637436	0.193205	0.846799	0.999991
ASTN2	268.634	0.0938818	0.253997	0.369618	0.711667	0.999991
ASUN	1346.65	-0.00921959	0.180445	-0.0510936	0.959251	0.999991
ASXL1	4598.33	0.0958199	0.167137	0.573302	0.566441	0.999991
ASXL2	4883.32	0.0783889	0.0898426	0.872514	0.382928	0.999991
ASXL3	257.954	0.639652	0.644244	0.992873	0.320772	0.999991
ASZ1	0.247441	0.450461	4.87203	0.0924585	0.926334	0.999991
ATAD1	3030.99	0.106945	0.177368	0.602953	0.54654	0.999991
ATAD2	2640.47	-0.405534	0.28493	-1.42328	0.154656	0.999991
ATAD2B	3752.07	0.0665583	0.171277	0.388601	0.697571	0.999991
ATAD3A	517.153	0.239895	0.204278	1.17436	0.240252	0.999991
ATAD3B	701.208	0.489916	0.234415	2.08995	0.0366223	0.999991
ATAD3C	317.226	-0.411073	0.468794	-0.876874	0.380555	0.999991
ATAD5	873.226	0.0138215	0.240476	0.0574756	0.954166	0.999991
ATAT1	649.838	0.136156	0.250273	0.544029	0.586421	0.999991
ATCAY	1.26778	0.168417	4.87242	0.0345653	0.972426	0.999991
ATE1	1802.18	0.0271537	0.168813	0.160851	0.872211	0.999991
ATE1-AS1	6.3601	0.0935782	0.433596	0.215819	0.829129	0.999991
ATF1	755.252	-0.328353	0.155612	-2.11008	0.0348512	0.999991
ATF1P1	0.0313818	-0.0167274	4.87319	-0.00343255	0.997261	0.999991
ATF2	4555.78	-0.204572	0.162305	-1.26042	0.207518	0.999991
ATF3	395.72	-0.674353	0.46689	-1.44435	0.148641	0.999991
ATF4	2918.21	-0.0810051	0.16168	-0.501021	0.616356	0.999991
ATF4P1	1.09029	-1.21199	1.14027	-1.0629	0.287827	0.999991
ATF4P2	1.06391	0.659561	1.18131	0.55833	0.576619	0.999991
ATF4P3	33.2313	0.271632	0.29094	0.933634	0.350493	0.999991
ATF4P4	1.86012	-0.432984	0.599534	-0.7222	0.470172	0.999991
ATF6	4055.87	-0.0646722	0.125361	-0.515888	0.605933	0.999991
ATF6B	1484.16	0.0209601	0.176175	0.118973	0.905297	0.999991
ATF7	1536.17	0.0664392	0.158874	0.418187	0.67581	0.999991
ATF7IP	7123.87	0.0439461	0.120945	0.363357	0.716338	0.999991
ATF7IP2	524.105	0.245802	0.308973	0.795546	0.426296	0.999991
ATG10	306.59	-0.155358	0.189398	-0.820274	0.41206	0.999991
ATG101	559.316	0.0453332	0.210523	0.215336	0.829505	0.999991
ATG10-IT1	0.68073	-1.37665	1.55159	-0.88725	0.374944	0.999991
ATG12	2131.82	0.0335512	0.227543	0.14745	0.882777	0.999991
ATG13	1636.68	0.0794073	0.184027	0.431499	0.666106	0.999991
ATG14	1869.93	0.142315	0.173374	0.820856	0.411728	0.999991
ATG16L1	892.095	0.0536196	0.163217	0.328517	0.742521	0.999991
ATG16L2	822.804	0.17846	0.306571	0.582117	0.560488	0.999991
ATG2A	942.022	0.00959805	0.278201	0.0345004	0.972478	0.999991
ATG2B	4396.86	-0.00315665	0.185733	-0.0169956	0.98644	0.999991
ATG3	1586.19	-0.16119	0.180864	-0.891222	0.37281	0.999991
ATG4A	231.691	0.200429	0.218918	0.915544	0.359906	0.999991
ATG4B	1261.53	0.206961	0.188921	1.09549	0.273301	0.999991
ATG4C	787.585	0.105814	0.19577	0.540499	0.588853	0.999991
ATG4D	296.015	-0.000652177	0.261505	-0.00249393	0.99801	0.999991
ATG5	1419.02	-0.168992	0.20745	-0.814617	0.415292	0.999991
ATG7	963.127	-0.0475719	0.135088	-0.352156	0.724722	0.999991
ATG9A	1052.88	0.0704289	0.168175	0.418782	0.675375	0.999991
ATG9B	192.63	0.11569	0.517554	0.223532	0.823122	0.999991
ATHL1	2750.52	0.65074	0.419081	1.55278	0.120476	0.999991
ATIC	1806.06	-0.117554	0.165583	-0.709938	0.477742	0.999991
ATL1	172.302	0.0992252	0.285359	0.347721	0.72805	0.999991
ATL2	3690.5	0.17708	0.185152	0.956402	0.338869	0.999991
ATL3	8327.33	-0.138946	0.190879	-0.727926	0.466659	0.999991
ATM	8771.31	0.163188	0.187157	0.871928	0.383248	0.999991
ATMIN	2398.98	-0.194025	0.133085	-1.45791	0.144866	0.999991
ATN1	6679.07	0.352787	0.272212	1.296	0.194975	0.999991
ATOH1	0.0654011	0.428627	4.87264	0.0879661	0.929904	0.999991
ATOH7	5.9913	0.0952249	0.604727	0.157468	0.874876	0.999991
ATOH8	104.708	-0.0674832	0.466922	-0.144528	0.885084	0.999991
ATOX1	632.196	-0.140806	0.192843	-0.73016	0.465292	0.999991
ATP10A	417.789	-0.0617981	0.439027	-0.140762	0.888058	0.999991
ATP10B	170.55	-0.399475	0.66738	-0.598572	0.549458	0.999991
ATP10D	1077.84	0.192031	0.405813	0.4732	0.63607	0.999991
ATP11A	4041.49	-0.126154	0.356017	-0.354347	0.723079	0.999991
ATP11A-AS1	0.0272704	-0.0377545	4.87318	-0.0077474	0.993819	0.999991
ATP11AUN	0.1126	-0.0664711	4.87319	-0.0136402	0.989117	0.999991
ATP11B	5353.17	-0.133609	0.184543	-0.724001	0.469065	0.999991
ATP11C	3071.88	0.246537	0.227651	1.08296	0.278825	0.999991
ATP12A	13.7928	0.235166	0.746849	0.314878	0.752854	0.999991
ATP13A1	1930.62	0.356541	0.24063	1.4817	0.138421	0.999991
ATP13A2	839.64	0.243239	0.263518	0.923045	0.355984	0.999991
ATP13A3	12587.2	-0.148017	0.168458	-0.878657	0.379587	0.999991
ATP13A4	133.136	1.17083	0.478707	2.44582	0.0144525	0.999991
ATP13A4-AS1	0.0262835	0.199311	4.87319	0.0408996	0.967376	0.999991
ATP13A5	6.86132	2.63657	1.3452	1.95998	0.0499982	0.999991
ATP13A5-AS1	0.207145	-0.297947	4.87224	-0.061152	0.951238	0.999991
ATP1A1	11142	-0.127215	0.18897	-0.6732	0.50082	0.999991
ATP1A1-AS1	35.1257	0.536922	0.233825	2.29626	0.0216611	0.999991
ATP1A3	104.68	0.309578	0.640999	0.482962	0.629123	0.999991
ATP1A4	9.3626	0.168187	1.00513	0.167328	0.867112	0.999991
ATP1B1	5277.98	0.317687	0.314575	1.00989	0.312546	0.999991
ATP1B1P1	15.4529	0.216443	0.305393	0.708735	0.478489	0.999991
ATP1B2	253.037	-0.0455038	0.579698	-0.0784957	0.937434	0.999991
ATP1B3	1429.09	-0.195836	0.277232	-0.706399	0.47994	0.999991
ATP1B3-AS1	0.0193489	0.143117	4.87319	0.0293681	0.976571	0.999991
ATP1B3P1	0.0539556	0.19457	4.87319	0.0399267	0.968152	0.999991
ATP1B4	5.72584	-0.677123	2.00926	-0.337001	0.736116	0.999991
ATP23	149.512	0.0656373	0.226016	0.29041	0.771503	0.999991
ATP2A1	170.429	0.481763	0.533815	0.902491	0.366796	0.999991
ATP2A1-AS1	1.35154	-0.387956	0.987903	-0.392707	0.694536	0.999991
ATP2A2	10977.4	0.0263816	0.128495	0.205312	0.837328	0.999991
ATP2A3	640.641	0.195359	0.527707	0.370204	0.711231	0.999991
ATP2B1	7158.45	-0.26187	0.215881	-1.21303	0.225118	0.999991
ATP2B2	1161.21	-0.287907	0.637264	-0.451786	0.651423	0.999991
ATP2B3	63.3591	0.405611	0.572353	0.708672	0.478528	0.999991
ATP2B4	13009.9	-0.506929	0.238726	-2.12347	0.0337141	0.999991
[truncated: 34,217 more rows]

## Sheet: On.TX_DCB_vs_Baseline_DCB
On.TX_DCB_vs_Baseline_DCB
	baseMean	log2FoldChange	lfcSE	stat	pvalue	padj
TAB3-AS2	1.44369	-32.4222	2.63269	-12.3152	7.50314e-35	2.01797e-30
GOLGA2P11	1.06287	-28.3691	2.79354	-10.1552	3.14057e-24	4.22328e-20
PRB3	1.30716	-22.8133	2.26997	-10.05	9.18317e-24	8.23271e-20
MARCH11	8.72743	-21.7579	2.49223	-8.7303	2.53987e-18	1.70775e-14
ADH5P2	1.39997	-18.2318	2.11401	-8.62429	6.44934e-18	3.4691e-14
LBX1	60.6217	-30.374	3.61804	-8.39517	4.65237e-17	2.08543e-13
FAR2P4	1.89069	-19.4516	2.39137	-8.1341	4.15015e-16	1.59455e-12
TUB-AS1	0.155228	45.8874	5.86498	7.82396	5.11873e-15	1.72085e-11
KRTAP10-5	0.318582	45.6058	5.8558	7.78815	6.79981e-15	2.03201e-11
ATP5G1P6	0.106017	45.3307	5.86528	7.72866	1.08689e-14	2.92318e-11
KRTAP3-2	19.8382	44.367	5.8675	7.56149	3.98492e-14	9.74312e-11
LRRC3C	0.901906	-17.2045	2.28287	-7.53632	4.83408e-14	1.08344e-10
NPPB	1.04276	-18.8333	2.50355	-7.52261	5.36935e-14	1.11084e-10
GALR1	0.763149	20.6907	2.77513	7.45577	8.93459e-14	1.7164e-10
IMPDH1P6	0.440139	35.7383	5.05233	7.07364	1.50925e-12	2.70609e-09
INSL5	0.88488	-17.3519	2.49944	-6.94229	3.85781e-12	6.48473e-09
GSX2	0.318894	40.5925	5.8591	6.92812	4.26482e-12	6.7472e-09
FAF2P1	0.17485	40.4898	5.86475	6.90393	5.05835e-12	7.55802e-09
REG3G	4.50309	-20.6152	3.00366	-6.86336	6.72581e-12	9.52056e-09
NAT16	3.26029	-15.3304	2.31777	-6.61431	3.73285e-11	5.01975e-08
FAM25E	0.230281	38.7162	5.86528	6.60092	4.08605e-11	5.23307e-08
RPL23AP64	0.15353	-38.6765	5.87053	-6.58825	4.45032e-11	5.44052e-08
FLG2	1717.22	6.86041	1.04487	6.5658	5.17555e-11	6.05201e-08
PRR31	0.204472	38.1748	5.86637	6.5074	7.6464e-11	8.56874e-08
INHBA-AS1	0.0836055	38.0194	5.87248	6.47416	9.53388e-11	1.02566e-07
PRAMEF14	0.154727	-37.8475	5.87034	-6.44725	1.13901e-10	1.17822e-07
ESX1	0.313226	37.7402	5.86443	6.43544	1.23119e-10	1.2264e-07
HMGB1P37	0.100647	-37.5997	5.87508	-6.39986	1.55516e-10	1.44227e-07
RN7SL128P	0.722431	37.6031	5.8748	6.40075	1.54616e-10	1.44227e-07
TMPRSS11D	30.4654	23.8691	3.73512	6.39045	1.65394e-10	1.48276e-07
DIAPH2-AS1	0.123017	-37.3576	5.87117	-6.36289	1.97999e-10	1.66412e-07
LINC01277	0.213434	37.3313	5.8654	6.36465	1.95731e-10	1.66412e-07
AACSP1	1.01288	-17.7544	2.80416	-6.33144	2.42886e-10	1.97952e-07
TYR	0.222464	36.6433	5.86438	6.24844	4.14564e-10	3.27933e-07
PWRN2	0.0840727	36.4998	5.8668	6.22141	4.92692e-10	3.78599e-07
DCAF8L2	3.8162	-17.503	2.85471	-6.13126	8.71861e-10	6.51353e-07
SOHLH1	1.45717	-15.217	2.52714	-6.02146	1.7285e-09	1.25643e-06
KRT24	0.127848	35.0994	5.86652	5.983	2.19069e-09	1.55049e-06
HNRNPLP1	0.605303	-23.2878	3.90946	-5.95679	2.57239e-09	1.77396e-06
TGIF2LY	0.089278	34.8583	5.86496	5.94348	2.79029e-09	1.87612e-06
CDH12P2	5.23705	-19.9645	3.36352	-5.93559	2.92787e-09	1.8936e-06
SLC15A5	0.0929623	34.8004	5.86461	5.93396	2.9571e-09	1.8936e-06
TUBB8P6	0.145244	34.7126	5.86463	5.91898	3.23952e-09	2.02621e-06
PSG7	0.465884	34.3216	5.86388	5.85306	4.82616e-09	2.94999e-06
NEUROD2	3.00181	-20.6304	3.56758	-5.78275	7.34891e-09	4.3922e-06
GRK5-IT1	0.113438	33.8209	5.86673	5.76487	8.17211e-09	4.77802e-06
LINC01143	0.141284	-33.2975	5.87058	-5.67193	1.41196e-08	8.07971e-06
ESM1	1189.49	-3.61632	0.638947	-5.65982	1.51534e-08	8.49065e-06
TTC39C-AS1	0.150848	32.9498	5.87004	5.61321	1.98604e-08	1.09009e-05
TUSC8	0.535441	32.0752	5.72455	5.6031	2.10546e-08	1.13253e-05
RPL36AP45	0.210257	-32.2987	5.86489	-5.50714	3.6472e-08	1.92336e-05
RNA5SP437	0.755993	32.1454	5.87222	5.47415	4.39607e-08	2.2737e-05
PPIAP14	0.246075	32.0332	5.85996	5.46644	4.59153e-08	2.32998e-05
NUS1P4	0.120271	31.7372	5.86479	5.41148	6.25047e-08	3.11308e-05
NEUROD1	1.45579	31.6611	5.86318	5.39999	6.66459e-08	3.25898e-05
SPATA16	0.773074	-22.6049	4.21716	-5.36021	8.31252e-08	3.99224e-05
KRT1	729.938	5.79711	1.09986	5.27076	1.35863e-07	6.41058e-05
RPS6P20	0.120183	-30.8426	5.86935	-5.25486	1.4814e-07	6.86936e-05
C8orf49	7.02612	-11.9733	2.2841	-5.24202	1.5883e-07	7.11956e-05
EWSAT1	0.457361	-16.4047	3.12852	-5.2436	1.57471e-07	7.11956e-05
ASPRV1	78.1282	2.95408	0.56524	5.22623	1.73002e-07	7.62767e-05
RN7SL145P	0.191146	30.3235	5.86508	5.17018	2.33866e-07	0.000101449
RN7SKP184	0.228368	30.15	5.8689	5.13725	2.78793e-07	0.000119018
ALDH1L1-AS1	0.0769444	-30.1143	5.87368	-5.127	2.94401e-07	0.000121814
PRR35	1.33296	-17.0968	3.33386	-5.12824	2.9247e-07	0.000121814
KRTAP10-1	0.804867	29.9635	5.85563	5.11705	3.10356e-07	0.00012647
PAICSP3	0.12382	-29.8985	5.87514	-5.08897	3.60006e-07	0.000144513
GLYATL3	2.21559	-27.9381	5.53421	-5.04825	4.45873e-07	0.000171311
TUBAP4	0.198998	29.5907	5.85969	5.04988	4.42085e-07	0.000171311
VSTM2A	1.09083	-18.6339	3.68951	-5.0505	4.40655e-07	0.000171311
RN7SKP4	0.139636	-29.5953	5.87352	-5.03876	4.68552e-07	0.000177489
KIF20A	548.588	-1.92973	0.385409	-5.00696	5.52958e-07	0.000206553
GNAT3	0.82867	-27.5216	5.5229	-4.98317	6.25505e-07	0.000230451
MT1B	0.684543	-29.0322	5.86865	-4.94699	7.53684e-07	0.000273923
GOLGA2P9	0.207623	-28.8656	5.8693	-4.91806	8.74065e-07	0.00031344
ZNF479	0.616923	-28.7116	5.86664	-4.89405	9.87814e-07	0.000349569
TRPC7	1.91917	-21.2524	4.36593	-4.86777	1.12864e-06	0.000394218
RN7SL788P	0.0594553	28.3823	5.86654	4.83799	1.31157e-06	0.000452238
LINC01372	0.334911	-28.2408	5.86167	-4.81787	1.45101e-06	0.000493986
HSP90AB7P	1.8791	-20.6436	4.30899	-4.79082	1.66098e-06	0.000558401
PRDM13	9.1859	-21.0575	4.42064	-4.76345	1.90308e-06	0.000631893
NKX2-1	197.443	-8.05947	1.69903	-4.74359	2.09969e-06	0.000688671
GABRA6	0.228027	-27.776	5.86803	-4.73345	2.20739e-06	0.000715275
C16orf92	0.0938088	27.6993	5.872	4.71718	2.39132e-06	0.000765648
PRAMEF20	0.522367	-27.2049	5.8675	-4.63654	3.54282e-06	0.00112099
HMMR	441.755	-1.57962	0.341095	-4.63103	3.63853e-06	0.00113789
HNRNPCL4	0.657138	27.1828	5.8739	4.62772	3.69705e-06	0.0011429
ZBTB20-AS4	0.133404	27.0259	5.86638	4.60692	4.08687e-06	0.00124905
CALML3	14.9397	9.81591	2.1355	4.59653	4.29576e-06	0.00129814
CAPZA3	1.93918	21.8393	4.79514	4.55446	5.25193e-06	0.00156945
ITGB6	2963.08	-3.09505	0.680659	-4.54713	5.43822e-06	0.00158979
SALL4P1	0.113072	26.7135	5.87212	4.5492	5.38505e-06	0.00158979
OR52T1P	0.424335	-17.6959	3.93744	-4.49427	6.98081e-06	0.00201881
RPL7P48	0.121878	-26.2126	5.86969	-4.46576	7.97841e-06	0.00228276
HAPLN1	183.42	-3.80057	0.852265	-4.45938	8.21987e-06	0.00232709
DSG1	393.261	4.50985	1.01262	4.45364	8.44247e-06	0.00236521
TGM6	0.823464	26.0222	5.8706	4.43262	9.3094e-06	0.0025812
RNA5SP129	0.0746644	25.855	5.86982	4.40472	1.05918e-05	0.00290681
PSG9	0.701473	-25.8044	5.86909	-4.39666	1.09932e-05	0.00298648
LINC00397	0.098318	-25.782	5.87256	-4.39025	1.13223e-05	0.00304512
RN7SL767P	0.346392	-25.4479	5.87292	-4.33308	1.47035e-05	0.00391535
DCAF8L1	0.728313	-25.411	5.8676	-4.33073	1.48614e-05	0.00391859
CYCSP6	0.63187	-25.3608	5.87258	-4.31851	1.57084e-05	0.00410172
AC010132.11	0.44617	-25.2827	5.86514	-4.31067	1.62761e-05	0.00415585
C6orf201	0.433105	-25.2969	5.87033	-4.30927	1.63793e-05	0.00415585
TNFRSF12A	427.017	-1.61239	0.37385	-4.31292	1.6111e-05	0.00415585
RARRES2P9	0.0969576	-25.1246	5.87217	-4.2786	1.88076e-05	0.00472739
KPRP	51.578	12.565	2.94296	4.26951	1.95901e-05	0.00487847
LINC00487	0.130258	-24.9788	5.87284	-4.25328	2.10663e-05	0.00519797
RPL7P16	0.680164	-24.9132	5.87128	-4.24323	2.20321e-05	0.00538684
LCE3D	0.616068	24.7678	5.86445	4.22338	2.40668e-05	0.00583131
SQLE	1703.36	-1.49912	0.355802	-4.21337	2.51586e-05	0.00604143
MYL12AP1	0.519183	-16.0642	3.83575	-4.18801	2.81409e-05	0.00669778
SDCBPP2	0.0578874	24.4635	5.87008	4.16749	3.07971e-05	0.00720251
TRIM64B	0.274026	24.4667	5.86915	4.16869	3.06358e-05	0.00720251
HLA-W	0.211913	-24.3845	5.86762	-4.15578	3.24173e-05	0.00751606
LINC00593	0.871	24.2175	5.87295	4.12356	3.73061e-05	0.00850294
VPS25P1	0.392648	-24.2174	5.87103	-4.1249	3.709e-05	0.00850294
LINC00365	0.304468	24.1389	5.87401	4.10944	3.96626e-05	0.00896408
RNA5SP355	0.660598	23.9458	5.87177	4.07813	4.53995e-05	0.0101752
HNRNPAB	1593.21	-0.772847	0.190737	-4.05189	5.08052e-05	0.0112926
RN7SKP58	0.0807439	-23.681	5.87082	-4.03369	5.49084e-05	0.0121046
RBM22P1	0.0884644	-23.5467	5.87212	-4.00991	6.07417e-05	0.0132817
KIAA0101	190.569	-1.72727	0.430997	-4.00762	6.13335e-05	0.0133029
TSPAN1	1122.83	-2.53058	0.632175	-4.00297	6.25509e-05	0.0134585
SERPINB13	80.1443	9.64108	2.41004	4.00038	6.32416e-05	0.0134991
ADAMTS19-AS1	1.50778	15.6585	3.91877	3.99577	6.44848e-05	0.0136561
LCE4A	0.189088	23.385	5.86467	3.98744	6.67909e-05	0.0139714
RBPJP5	0.176209	23.3734	5.86292	3.98665	6.7013e-05	0.0139714
PRAME	1860.45	-3.11083	0.781133	-3.98246	6.8205e-05	0.0141106
RN7SL396P	1.84741	-23.357	5.87437	-3.97608	7.00607e-05	0.0143838
CEP55	1245.52	-1.66364	0.418911	-3.97135	7.14659e-05	0.0145612
NUSAP1	1272.29	-1.25958	0.317949	-3.96158	7.4457e-05	0.0150565
LCN2	2560.19	-3.09762	0.783387	-3.95414	7.68101e-05	0.0153023
SEMG2	0.428992	23.2044	5.86776	3.95456	7.66769e-05	0.0153023
SLC6A4	10.0501	2.84715	0.723256	3.93657	8.26531e-05	0.0163453
HIST1H4G	0.0732118	-22.9714	5.87249	-3.9117	9.16474e-05	0.0179917
KIF23	1398.43	-1.4201	0.363544	-3.90625	9.37395e-05	0.018008
VN1R87P	0.222575	22.9039	5.86312	3.90644	9.36653e-05	0.018008
ZP4	0.0697591	22.9632	5.87467	3.90885	9.27365e-05	0.018008
TOPAZ1	9.35795	-22.8585	5.87106	-3.89342	9.88388e-05	0.018853
GPRC6A	1.72765	-19.0478	4.89477	-3.89147	9.96376e-05	0.0188715
KRTDAP	25.6063	5.22106	1.34352	3.88611	0.000101865	0.0191585
RPL18P10	0.300948	-22.7662	5.87275	-3.87659	0.00010593	0.0197846
C15orf32	0.405332	-22.7604	5.87413	-3.87469	0.000106762	0.0198024
PRSS55	0.660846	-14.3223	3.7044	-3.86629	0.000110505	0.0203563
KRT18P40	0.0639541	-22.5335	5.8725	-3.83712	0.000124486	0.0227758
OR6C2	0.144266	-22.451	5.87326	-3.82258	0.000132064	0.0239991
FAM217A	0.182725	-22.4125	5.87377	-3.8157	0.000135798	0.024512
DNAJB3	0.0543943	22.3678	5.87027	3.81035	0.00013877	0.0246987
OGFRP1	0.23593	22.3185	5.85667	3.81078	0.00013853	0.0246987
RN7SL828P	0.382275	22.3672	5.87235	3.8089	0.000139587	0.0246987
TRIM42	4.72085	-22.3536	5.87236	-3.80658	0.000140904	0.0247688
C1orf122	143.187	-1.01455	0.266839	-3.80212	0.000143466	0.0248937
EEF1E1	187.207	-1.22708	0.322618	-3.80349	0.00014267	0.0248937
DYNLT3P1	0.0677861	-22.1433	5.87251	-3.77067	0.00016281	0.0280691
LMNB1	1858.74	-1.13407	0.300917	-3.7687	0.000164102	0.0281116
NANOS2	0.539671	-16.3589	4.34283	-3.76686	0.000165312	0.0281397
CTSLP4	0.204959	-22.0279	5.87472	-3.74961	0.00017711	0.0299584
KRTAP13-2	14.6992	-22.0101	5.87437	-3.74681	0.000179098	0.0301053
RNA5SP298	1.27357	-21.9709	5.86711	-3.74475	0.000180575	0.0301651
EPHX4	137.382	-2.28188	0.611423	-3.73208	0.000189902	0.0315273
KRTAP19-8	0.0726538	21.8876	5.8698	3.72885	0.000192359	0.0317393
ASB18	0.175109	-21.8346	5.87113	-3.71897	0.00020004	0.0328053
MIR202HG	0.7477	-21.7654	5.87243	-3.70636	0.000210256	0.0342717
CDK2AP1	1929.66	-0.912517	0.247481	-3.68722	0.000226715	0.0364691
IGLV3-22	0.510461	21.6406	5.86871	3.68745	0.000226511	0.0364691
OR2Y1	0.0904841	-21.6364	5.86989	-3.686	0.000227805	0.0364691
RRM2	1056.53	-1.57785	0.42865	-3.68096	0.000232354	0.0369773
CDKN3	183.859	-1.58319	0.431666	-3.66763	0.000244809	0.0380739
LINC00943	0.0790367	21.53	5.86662	3.66992	0.000242624	0.0380739
NTRK3	405.925	3.03517	0.826986	3.67016	0.000242399	0.0380739
OR2F1	0.389791	-21.5314	5.87083	-3.66753	0.000244907	0.0380739
GH1	1.24933	6.35306	1.74823	3.63399	0.000279073	0.043136
LDHAP5	0.212767	-21.3164	5.87163	-3.63041	0.00028297	0.0434884
CATSPERB	135.311	-2.02918	0.559765	-3.62505	0.000288902	0.0438984
CICP23	0.0599823	21.2786	5.86987	3.62506	0.000288894	0.0438984
GPR148	0.872347	-19.6951	5.44407	-3.61771	0.00029722	0.0449087
CCNB1	1033.11	-1.3144	0.364351	-3.60752	0.000309135	0.046448
EGFLAM-AS1	0.0721544	-21.1669	5.87248	-3.60442	0.000312848	0.0464865
RNASE8	0.974337	21.1774	5.87485	3.60476	0.000312443	0.0464865
ZFYVE9P2	0.0479858	21.1392	5.87003	3.6012	0.000316752	0.046808
PKHD1	756.004	-3.05594	0.849164	-3.59876	0.000319733	0.0469902
ANLN	1890.14	-1.2337	0.343516	-3.59139	0.000328921	0.0476931
CT45A10	3.57094	-21.0696	5.86759	-3.59085	0.000329606	0.0476931
NTRK2	1424.46	2.76748	0.770744	3.59066	0.000329835	0.0476931
FAM111B	226.248	-1.52209	0.425958	-3.57334	0.000352453	0.050691
CCT2	3831.91	-0.752001	0.210904	-3.56561	0.000363016	0.0519325
PTPRZ1	66.4344	3.41127	0.957504	3.56267	0.000367106	0.0522398
CDC25C	94.9132	-1.48498	0.418356	-3.54956	0.000385869	0.0546207
ADH1A	1881.74	1.97562	0.557969	3.54074	0.000399009	0.0558925
LINC00469	0.137882	-20.7934	5.87108	-3.54166	0.000397613	0.0558925
BIRC5	359.978	-1.58976	0.449748	-3.53477	0.00040813	0.0568738
SYNPR	21.8491	-4.6445	1.31541	-3.53083	0.000414257	0.0574301
ARG1	1336.51	2.23898	0.635429	3.52357	0.00042578	0.058055
GPR27	376.855	-1.546	0.438885	-3.52256	0.000427399	0.058055
IBSP	25.5172	-3.66187	1.03934	-3.52327	0.000426254	0.058055
SULT6B1	1.25045	-20.6788	5.86715	-3.5245	0.000424282	0.058055
HEPHL1	52.7045	-3.56886	1.01502	-3.51603	0.00043805	0.0592028
HN1L	2596.04	-0.953252	0.272384	-3.49966	0.000465851	0.0611042
KRT77	45.0294	8.4112	2.40176	3.5021	0.0004616	0.0611042
MRPL33	388.491	-0.814708	0.232788	-3.49978	0.000465642	0.0611042
NPY1R	1070.71	2.9879	0.85407	3.49842	0.000468023	0.0611042
NRGN	97.4166	1.85504	0.530009	3.50001	0.000465245	0.0611042
PLA2G2A	542.819	-3.46691	0.99008	-3.50164	0.000462396	0.0611042
PRR7	93.7861	-1.41255	0.403273	-3.50272	0.000460534	0.0611042
LINC01102	0.0766476	20.5145	5.87341	3.49277	0.000478031	0.0621094
MTCO1P54	0.204572	-20.4755	5.873	-3.48637	0.000489621	0.0633094
PTTG1	458.025	-1.37901	0.39666	-3.47655	0.000507901	0.0653589
TUBA1C	3905.88	-0.679578	0.195826	-3.47032	0.000519833	0.0662602
VDAC1	738.272	-0.788656	0.227209	-3.47106	0.000518414	0.0662602
SPO11	0.369629	20.3081	5.87004	3.45963	0.000540922	0.0685773
VN1R84P	0.110224	20.2888	5.86629	3.45854	0.00054311	0.0685773
FAM83C	6.99051	5.43121	1.57259	3.45368	0.000552991	0.0694173
KRT10	1155.16	1.87382	0.542705	3.45274	0.000554925	0.0694173
CCNB2	534.24	-1.50198	0.437398	-3.4339	0.00059496	0.0737584
IL4	0.0517551	20.1487	5.86983	3.43259	0.000597856	0.0737584
MIR7853	0.0517551	20.1487	5.86983	3.43259	0.000597856	0.0737584
AKAIN1	0.15055	20.0281	5.87067	3.41155	0.000645941	0.0789663
LCE2B	33.7823	19.9786	5.8542	3.4127	0.000643231	0.0789663
FLG	3788.66	3.14666	0.924167	3.40486	0.000661978	0.0805606
PNISR	8481.24	0.638201	0.187701	3.4001	0.000673624	0.0816086
FAM25A	0.170666	19.9359	5.86924	3.39668	0.000682083	0.0822629
PPIAP30	11.0741	1.31546	0.387914	3.39112	0.000696086	0.083577
DIAPH3	589.955	-1.60128	0.473284	-3.38334	0.000716091	0.0855967
LCE1C	7.57286	19.7959	5.85565	3.38065	0.000723156	0.0860587
CENPU	447.187	-1.0757	0.318423	-3.37822	0.000729559	0.0860591
CHEK1	1166.87	-1.33556	0.39524	-3.37911	0.000727204	0.0860591
KLB	344.742	3.55659	1.05423	3.37362	0.000741863	0.0871284
MMP7	1281.62	-2.4641	0.73179	-3.36722	0.000759312	0.08879
LINC00599	0.163996	19.7516	5.86911	3.36534	0.000764493	0.0890089
ENO1	13099.6	-0.9304	0.276652	-3.36307	0.000770808	0.0893572
GRTP1-AS1	0.171661	19.6935	5.86692	3.3567	0.000788799	0.0910505
DCAF12L1	222.447	-3.43223	1.02478	-3.34923	0.000810367	0.0927439
SPC24	151.742	-1.29158	0.385636	-3.34923	0.000810367	0.0927439
CLSPN	455.997	-1.43605	0.429048	-3.34706	0.000816726	0.0928219
LCE5A	3.29993	13.6409	4.07598	3.34665	0.000817951	0.0928219
KCNK7	6.5453	2.17713	0.651092	3.34381	0.000826352	0.0929906
PBK	217.006	-1.47192	0.44019	-3.34383	0.000826291	0.0929906
SPPL2C	0.577851	19.6005	5.87375	3.33698	0.000846956	0.094912
TUBA3C	6.03236	-19.5798	5.87078	-3.33513	0.0008526	0.095148
SOX21	12.2815	5.14771	1.54409	3.33381	0.000856664	0.0952065
HKDC1	510.161	-2.21512	0.665043	-3.33079	0.000865989	0.0958468
HIST1H2BO	335.885	-1.44517	0.434166	-3.32862	0.000872785	0.0962031
GLYAT	531.582	2.8209	0.848331	3.32523	0.000883451	0.0966006
LMBR1L	551.564	0.840149	0.252748	3.32406	0.000887167	0.0966006
TARM1	0.0837405	19.5031	5.86675	3.32434	0.000886288	0.0966006
MAGEB3	0.702216	-19.4985	5.8742	-3.31935	0.000902271	0.096765
OR7E116P	0.592701	-14.4951	4.36545	-3.32041	0.000898863	0.096765
SBSN	200.676	3.03337	0.913907	3.31912	0.000903004	0.096765
SKA1	100.271	-1.55023	0.467064	-3.3191	0.000903068	0.096765
SLC12A8	678.258	-1.47539	0.444715	-3.3176	0.000907943	0.0969013
OR9Q2	0.296131	-19.4751	5.87303	-3.31602	0.000913092	0.0970656
DEPDC1	414.499	-1.47013	0.443882	-3.31199	0.000926346	0.0974066
PNPLA7	675.201	1.31639	0.397492	3.31174	0.000927165	0.0974066
TMX2	977.123	-0.64555	0.19482	-3.31356	0.000921157	0.0974066
CES1P1	265.928	2.43297	0.735501	3.30791	0.000939944	0.0980613
EXO1	427.22	-1.65598	0.500647	-3.30769	0.000940688	0.0980613
PTP4A1P6	0.389621	-19.3845	5.87024	-3.30216	0.000959436	0.0996295
PRSS57	0.535861	-19.3808	5.87164	-3.30075	0.000964268	0.0997461
RN7SL308P	0.200845	-19.3619	5.87143	-3.29764	0.000975023	0.100472
LCN1P1	0.296633	-19.3343	5.87209	-3.29258	0.000992711	0.101904
HELLS	1519.95	-1.09802	0.333808	-3.28937	0.00100411	0.102293
MAL	512.64	-2.37492	0.721897	-3.28983	0.00100247	0.102293
COA6	284.231	-0.884533	0.26901	-3.28811	0.00100864	0.102367
CASC5	1328.05	-0.986896	0.300419	-3.28506	0.00101959	0.10309
GCSAML-AS1	0.0997542	-19.2747	5.87312	-3.28186	0.00103126	0.10388
NEIL3	210.187	-1.39881	0.426428	-3.28029	0.00103701	0.104069
PTK2B	903.677	1.17667	0.359087	3.27684	0.00104976	0.104957
IGSF9B	300.999	1.85978	0.568557	3.27105	0.0010715	0.106538
NALCN-AS1	4.84403	-4.62938	1.41549	-3.27052	0.0010735	0.106538
TIMM23	1611.28	-0.625993	0.191476	-3.2693	0.00107814	0.106605
RPL23AP4	0.104256	19.1557	5.8691	3.26382	0.00109921	0.10829
FAM102A	862.327	0.913161	0.280391	3.25674	0.00112699	0.110622
MND1	137.371	-1.49226	0.458354	-3.25568	0.0011312	0.110632
MEF2B	7.38933	2.30357	0.708092	3.25322	0.00114107	0.110791
ZIC5	112.518	-4.25038	1.30625	-3.25387	0.00113845	0.110791
P4HB	9679.61	-0.691541	0.212717	-3.25099	0.00115004	0.11126
KYAT1	151.698	0.952664	0.293399	3.24699	0.00116631	0.11243
CCND2-AS1	0.177124	19.008	5.86921	3.2386	0.00120118	0.115197
CENPN	258.244	-1.06523	0.329086	-3.23695	0.00120814	0.115197
EIF5AP2	0.057305	19.0071	5.87008	3.23796	0.00120388	0.115197
GABRG2	12.9782	-6.2816	1.94116	-3.23601	0.00121215	0.115197
RPS3AP23	0.122798	-18.9671	5.8717	-3.23026	0.00123679	0.116994
SLC24A5	2.85205	4.76743	1.47618	3.22957	0.00123976	0.116994
CHRNA5	246.592	-1.74435	0.540717	-3.226	0.00125534	0.117604
MESTP4	0.243098	18.9321	5.87129	3.22453	0.00126181	0.117604
MKI67	9332.73	-1.31309	0.406955	-3.22664	0.00125255	0.117604
UGT2B28	0.251136	18.9357	5.87317	3.2241	0.00126371	0.117604
IGKV2OR2-1	0.0860565	18.8974	5.86962	3.21952	0.00128404	0.118681
THOC3	1288.26	-1.20432	0.374071	-3.21951	0.00128411	0.118681
RCC1	725.604	-0.804792	0.25031	-3.21518	0.00130365	0.120074
ATP5A1P8	0.108419	-18.8697	5.87213	-3.21343	0.00131162	0.120396
EIF3I	1917.52	-0.662864	0.206356	-3.21224	0.00131706	0.120484
ADH1B	14218.6	2.66025	0.829	3.20899	0.00133204	0.121442
COX5A	280.032	-0.984866	0.307445	-3.20339	0.00135818	0.123407
EGFL6	538.339	-2.03724	0.636842	-3.19898	0.00137916	0.12489
SLC39A4	438.622	-1.23082	0.385194	-3.19532	0.00139677	0.126061
ALOXE3	15.2813	2.78137	0.87074	3.19426	0.0014019	0.126101
CERS3	32.5455	3.08013	0.965437	3.1904	0.00142077	0.127192
SLC34A2	9701.9	-2.04503	0.641106	-3.18984	0.00142349	0.127192
ADGRA3	3140.81	-0.851406	0.267171	-3.18675	0.00143882	0.127817
C1orf53	22.8568	-1.53045	0.48029	-3.18651	0.00144	0.127817
MYH2	606.429	3.44554	1.08187	3.18481	0.0014485	0.128149
ANP32BP1	0.159814	18.6914	5.87152	3.18341	0.00145553	0.128349
AGR2	416.884	-2.45946	0.773262	-3.18063	0.00146957	0.128553
OSTC	934.984	-0.669193	0.210359	-3.1812	0.00146668	0.128553
SLC27A2	870.391	-1.48193	0.466001	-3.18011	0.00147219	0.128553
TRIP13	452.821	-1.26243	0.397257	-3.17787	0.0014836	0.12913
IFNA10	0.113026	18.6291	5.86946	3.1739	0.00150405	0.130069
UGDH	3082.83	-0.865884	0.272757	-3.17456	0.00150062	0.130069
PTCH2	206.595	1.63009	0.513902	3.17198	0.00151401	0.130511
PRR11	384.989	-1.26557	0.399485	-3.16799	0.00153494	0.131472
SPINT2	5963.94	-1.50153	0.473877	-3.16862	0.00153166	0.131472
MRGPRG-AS1	0.272263	18.5684	5.87024	3.16314	0.00156077	0.13326
CANX	42977.2	-0.573233	0.18142	-3.1597	0.00157932	0.133993
PI16	98.3837	3.59289	1.1371	3.1597	0.00157931	0.133993
BZW2	962.335	-0.851812	0.269713	-3.15821	0.00158739	0.134254
PSMA4	2466.43	-0.850567	0.269417	-3.15707	0.00159362	0.134359
PRC1	1046.89	-1.20166	0.381051	-3.15353	0.00161308	0.135574
CMTM4	852.113	-0.744103	0.236084	-3.15186	0.00162232	0.135879
ESCO2	320.672	-1.31874	0.418509	-3.15106	0.00162681	0.135879
CCT5	4583.87	-0.684828	0.217752	-3.14499	0.00166094	0.1383
AP000350.10	8.16808	-1.53882	0.49016	-3.13943	0.00169278	0.139232
COX6B1P6	0.136275	18.4325	5.87068	3.13976	0.00169085	0.139232
DCT	50.5024	2.05703	0.655708	3.13711	0.00170622	0.139232
DLGAP5	441.85	-1.3276	0.423178	-3.13722	0.00170559	0.139232
LIPE	146.031	1.80201	0.574485	3.13674	0.00170837	0.139232
PSMB2	2269.32	-0.497457	0.158498	-3.13857	0.00169772	0.139232
RAD51	113.28	-1.29283	0.412071	-3.1374	0.00170452	0.139232
BANF1P2	0.380327	-18.4202	5.87416	-3.1358	0.00171384	0.139256
FBXO24	15.0781	1.31819	0.421178	3.12976	0.00174949	0.141725
HIST1H2AG	1014.83	-1.55185	0.496144	-3.12782	0.00176105	0.142233
SERPINB3	88.9848	5.15173	1.6477	3.12661	0.00176833	0.142393
MEGF6	755.213	1.48303	0.475713	3.11749	0.001824	0.146437
RPP40	283.863	-0.995869	0.319666	-3.11534	0.00183732	0.147067
NCAPG	836.15	-1.29052	0.414963	-3.10995	0.00187116	0.149332
GJB1	573.389	-2.35055	0.756752	-3.1061	0.00189571	0.149956
TLE2	496.021	1.18339	0.380939	3.1065	0.00189316	0.149956
VAMP2	385.013	0.769534	0.247738	3.10624	0.00189482	0.149956
CDK1	1119.58	-1.45477	0.468568	-3.10472	0.00190458	0.150216
CTNNA1	7437.21	-0.53207	0.171521	-3.10206	0.00192177	0.150678
TONSL-AS1	4.55248	-3.03988	0.980221	-3.10122	0.00192724	0.150678
WWC1	1984.57	-1.27557	0.411114	-3.10273	0.00191747	0.150678
HIST1H2AJ	194.748	-1.30001	0.419619	-3.09806	0.00194791	0.151413
UTP11	733.648	-0.627851	0.202637	-3.09841	0.00194562	0.151413
SCTR	5.63327	4.95022	1.59886	3.09609	0.00196091	0.15156
TK1	339.15	-1.34584	0.434694	-3.09607	0.00196107	0.15156
NLN	1833	-0.752301	0.243093	-3.09471	0.00197005	0.151818
MMAB	226.051	-0.698667	0.226092	-3.09019	0.00200031	0.153709
C16orf78	0.057371	18.1175	5.86988	3.08652	0.00202513	0.153831
C1orf132	240.913	1.15644	0.374872	3.0849	0.0020362	0.153831
GZMAP1	0.057371	18.1175	5.86988	3.08652	0.00202513	0.153831
IGHJ6	0.057371	18.1175	5.86988	3.08652	0.00202513	0.153831
PLS1	1462.14	-1.53341	0.496559	-3.08807	0.00201464	0.153831
ULBP2	27.334	-2.23953	0.725907	-3.08514	0.00203456	0.153831
ITGA7	770.92	1.55176	0.50404	3.07864	0.0020795	0.156662
GDA	2454.29	-2.61442	0.850095	-3.07545	0.00210188	0.157474
TDO2	1407.42	-2.06896	0.672738	-3.07543	0.002102	0.157474
TLCD1	116.642	-1.21594	0.39597	-3.07078	0.00213498	0.159501
MEF2D	1208.75	0.628411	0.204702	3.06987	0.00214148	0.159544
ACSM3	672.454	-1.24262	0.405553	-3.06402	0.00218386	0.162251
ARHGAP11A	1453.79	-1.00729	0.329278	-3.05908	0.00222015	0.163666
HMGB1P18	0.0799972	-17.9616	5.87285	-3.05841	0.00222518	0.163666
PNP	720.871	-1.21645	0.397549	-3.05988	0.00221424	0.163666
TMPRSS4	1573.74	-2.40843	0.787553	-3.05812	0.00222734	0.163666
UQCRBP1	0.143818	-17.9599	5.87442	-3.05731	0.00223333	0.163666
COA4	896.354	-0.637876	0.209188	-3.04929	0.00229383	0.167034
DRD3	0.336119	-17.8934	5.86613	-3.05029	0.0022862	0.167034
FAM25G	0.577068	17.8549	5.86284	3.04544	0.00232338	0.167034
HSPC324	0.0430282	17.8772	5.87015	3.04544	0.00232343	0.167034
PGM5	295.974	1.72813	0.567582	3.04472	0.00232897	0.167034
RN7SL337P	0.0430282	17.8772	5.87015	3.04544	0.00232343	0.167034
RNVU1-4	0.22873	-17.8596	5.8642	-3.04553	0.00232273	0.167034
RPL23AP88	0.0901124	17.8942	5.87208	3.04735	0.00230872	0.167034
KIF4A	492.094	-1.36744	0.449476	-3.04229	0.00234783	0.167939
EEF1A2	521.607	-2.74176	0.901727	-3.04057	0.00236133	0.16796
PPEF1	14.2677	-1.84952	0.608182	-3.04106	0.00235743	0.16796
REM2	12.1882	1.53515	0.505007	3.03986	0.00236687	0.16796
PPBP	203.882	2.68192	0.882616	3.03861	0.00237672	0.168215
ABCA10	709.418	2.11789	0.697888	3.03471	0.00240765	0.169689
GAS2L3	461.445	-0.850078	0.280147	-3.0344	0.00241016	0.169689
WNT8A	0.707183	-16.7846	5.54146	-3.02891	0.0024544	0.172352
CACNG2	0.0748522	17.7647	5.87013	3.02629	0.00247577	0.173285
RAPGEFL1	337.759	1.28033	0.42315	3.0257	0.00248057	0.173285
SLC25A3	4270.57	-0.460828	0.152358	-3.02463	0.00248937	0.17345
KLHL35	46.1942	-1.40071	0.463403	-3.02265	0.00250571	0.17353
LCE1F	0.802266	17.7178	5.86267	3.02215	0.00250988	0.17353
STATH	0.541447	-17.7343	5.86693	-3.02275	0.00250485	0.17353
TMEM215	57.4685	-3.5082	1.16174	-3.01977	0.00252964	0.174448
ABCC13	9.36016	4.09537	1.35707	3.01781	0.00254608	0.174516
PIK3C2G	346.169	3.38857	1.12294	3.0176	0.00254786	0.174516
SETP14	15.5496	-1.03944	0.34449	-3.01733	0.00255009	0.174516
ENPP3	80.2833	1.61934	0.537963	3.01014	0.00261128	0.17825
ATP2A2	10977.4	-0.465292	0.154913	-3.00357	0.00266836	0.18131
CCL16	119.195	2.81019	0.936139	3.00189	0.00268308	0.18131
OPN1MW	0.270981	-17.6328	5.87344	-3.00212	0.00268109	0.18131
TNXB	4031.92	2.12895	0.709106	3.0023	0.00267946	0.18131
CDKN2B-AS1	13.0753	-1.67485	0.558175	-3.00059	0.00269459	0.181372
MMP1	188.717	-2.4774	0.825727	-3.00026	0.00269748	0.181372
CNTNAP3B	102.079	1.92893	0.643561	2.99727	0.00272408	0.182703
AADACL2	11.2875	6.04565	2.01977	2.99323	0.00276037	0.184677
ELF3	2542.97	-1.41836	0.474287	-2.99052	0.00278506	0.185866
CENPE	929.838	-0.993076	0.33287	-2.98338	0.00285085	0.187925
KRT18P41	0.0625542	17.5229	5.87095	2.98469	0.0028387	0.187925
MRPL13	540.507	-0.902238	0.30238	-2.98378	0.00284707	0.187925
OLR1	332.368	-1.86174	0.62376	-2.98471	0.00283849	0.187925
SYNE3	397.237	1.32585	0.444233	2.98459	0.00283959	0.187925
IL37	3.45415	3.67974	1.2343	2.98124	0.00287086	0.188782
CKAP2L	485.164	-1.20301	0.40363	-2.98048	0.00287799	0.188789
ASPM	3721.07	-1.37004	0.460489	-2.97518	0.00292813	0.18912
CBX7	338.336	1.11914	0.375656	2.97915	0.00289046	0.18912
DMRT2	14.9733	2.84609	0.956993	2.97399	0.00293954	0.18912
FAM83A-AS1	0.268549	17.4609	5.8726	2.97328	0.00294633	0.18912
GALNT5	431.236	-2.19133	0.735761	-2.97832	0.00289832	0.18912
NUP37	412.568	-0.522492	0.175716	-2.9735	0.00294426	0.18912
PPP1R3E	293.67	0.827154	0.278149	2.97378	0.00294158	0.18912
RAD54B	248.643	-1.08166	0.363409	-2.97643	0.00291629	0.18912
RERGL	44.2446	2.81207	0.94565	2.97369	0.0029424	0.18912
NXPH3	27.9227	1.555	0.523247	2.97182	0.00296036	0.189569
FAM149B1P1	0.518277	-17.4333	5.86906	-2.97037	0.00297439	0.190015
CAB39L	446.854	0.897782	0.302614	2.96675	0.00300961	0.191793
DEPDC1B	264.464	-1.37131	0.462457	-2.96527	0.00302416	0.191793
ETF1	659.169	-0.546583	0.184291	-2.96587	0.00301827	0.191793
MRGPRG	0.223917	-17.4104	5.8742	-2.96388	0.00303788	0.191793
YWHAEP7	3.39873	-3.42894	1.15664	-2.96457	0.00303106	0.191793
MUC1	3751.39	-1.7646	0.596004	-2.96072	0.00306925	0.192805
TNS2	1758.94	1.16332	0.392919	2.96071	0.00306934	0.192805
TTK	888.551	-1.51716	0.512538	-2.9601	0.00307542	0.192805
TRDN	112.956	2.99075	1.01098	2.95828	0.00309364	0.193497
FGFR4	245.465	-1.61541	0.546428	-2.95631	0.00311345	0.194283
CTC1	798.306	0.899979	0.304905	2.95167	0.00316059	0.19544
GABBR1	1398.13	1.30082	0.440411	2.95364	0.00314048	0.19544
GNMT	413.484	1.4544	0.492518	2.95298	0.00314719	0.19544
RNF144B	4730.88	-1.43962	0.487737	-2.95163	0.00316105	0.19544
FBXW12	2.12702	2.90014	0.98419	2.94673	0.0032115	0.197551
GK-IT1	0.0863877	-17.3036	5.87258	-2.94651	0.00321385	0.197551
TAS1R3	38.9074	1.28559	0.436358	2.94618	0.00321723	0.197551
4	733.771	-0.804303	0.273152	-2.94453	0.00323449	0.198029
SPC25	144.806	-1.5396	0.522957	-2.94403	0.00323973	0.198029
SNHG7	114.006	0.645365	0.219413	2.94133	0.00326811	0.199228
TIMP4	18.8363	2.46533	0.838332	2.94075	0.00327417	0.199228
FAXDC2	646.638	1.24267	0.422671	2.94004	0.00328172	0.199236
MASP1	488.012	1.98937	0.677029	2.93839	0.00329925	0.199401
MYBPC1	237.733	3.43797	1.16998	2.93848	0.00329828	0.199401
PKP1	158.981	2.72323	0.927712	2.93542	0.00333092	0.200832
SNHG16	603.515	-0.922456	0.314319	-2.93478	0.00333787	0.200832
METTL9	3111.86	-0.651828	0.222267	-2.93263	0.00336103	0.201775
MACROD2	719.89	-1.30395	0.445105	-2.92953	0.00339472	0.203343
HSPA9	2582.08	-0.568924	0.194349	-2.92733	0.00341881	0.204331
CAPN13	290.232	-1.87748	0.642545	-2.92194	0.00347857	0.206005
DCDC2	2092.43	-1.57018	0.53709	-2.92349	0.00346127	0.206005
DYNLL1	1230.84	-0.51809	0.177379	-2.92081	0.00349125	0.206005
SLPI	6062.82	-1.84002	0.629663	-2.92223	0.00347531	0.206005
UPB1	853.657	1.27153	0.435103	2.92237	0.00347378	0.206005
ZNF70	448.386	0.642324	0.219924	2.92067	0.00349278	0.206005
LAPTM4B	3190.77	-1.30582	0.447201	-2.91999	0.00350048	0.206008
CRISP1	0.224526	-17.1402	5.87194	-2.919	0.00351153	0.206207
LCE6A	1.95684	17.0857	5.86124	2.91504	0.00355648	0.208391
PPIA	5345.73	-0.597659	0.205132	-2.91353	0.00357366	0.208942
LMO3	2721.75	-2.46592	0.84664	-2.9126	0.00358433	0.209112
NDC80	293.203	-1.28852	0.442756	-2.91022	0.00361178	0.21001
STXBP1	703.084	0.77282	0.265644	2.90924	0.00362314	0.21001
TTC6	107.457	-2.37343	0.815735	-2.90956	0.00361934	0.21001
HIST1H2BJ	820.044	-1.30035	0.447296	-2.90715	0.00364743	0.210963
PPIB	4770.69	-0.748196	0.257492	-2.90571	0.00366425	0.211481
FIBCD1	14.2852	-2.42623	0.836763	-2.89954	0.00373706	0.214632
NRAS	4956.16	-0.590584	0.203715	-2.89906	0.0037428	0.214632
SIGLECL1	0.0851155	17.0172	5.86972	2.89915	0.00374178	0.214632
LINC00639	10.5252	1.85222	0.639086	2.89824	0.00375261	0.214737
FOSL2	7105.65	-0.880928	0.304137	-2.89648	0.00377371	0.215486
KNSTRN	247.926	-0.858652	0.296926	-2.8918	0.0038304	0.21826
GABRG1	119.302	3.11463	1.0785	2.88793	0.00387789	0.220461
INPP5E	321.454	0.797493	0.276332	2.88599	0.00390182	0.220461
ITGB1P1	181.27	-0.848467	0.293878	-2.88714	0.00388763	0.220461
SENP8	183.32	-0.732304	0.253706	-2.88643	0.00389635	0.220461
EZH1	1266.45	0.619608	0.215052	2.8812	0.00396159	0.223369
C2CD4A	229.318	-2.73062	0.949019	-2.8773	0.00401088	0.223444
DERA	794.335	-0.632269	0.21977	-2.87696	0.00401525	0.223444
HSPA8	7742.55	-0.501224	0.174228	-2.87682	0.00401698	0.223444
KIF11	1372.18	-1.13957	0.396165	-2.8765	0.00402108	0.223444
KIF14	945.785	-1.26985	0.441303	-2.87749	0.00400852	0.223444
LRG1	729.172	-1.83108	0.635768	-2.88011	0.00397533	0.223444
PDE2A	162.521	1.38423	0.4812	2.87662	0.00401962	0.223444
KIAA1024L	0.95729	16.879	5.87137	2.8748	0.00404287	0.224192
ABTB1	679.709	0.941934	0.328073	2.87111	0.00409033	0.225369
BPIFB6	0.160155	-16.8604	5.87307	-2.8708	0.00409432	0.225369
C7orf31	172.475	0.683875	0.238328	2.86947	0.00411155	0.225369
CCNA2	1040.43	-0.926866	0.323142	-2.86829	0.00412697	0.225369
CIDEC	22.6752	5.19405	1.81146	2.86733	0.00413952	0.225369
CKS2	508.598	-1.12068	0.390759	-2.86796	0.00413121	0.225369
CNN2P6	0.221217	-16.8451	5.87371	-2.86789	0.00413225	0.225369
DNAH1	2284.12	0.828564	0.288849	2.86851	0.00412416	0.225369
KRT35	0.162709	-16.84	5.87285	-2.86744	0.00413811	0.225369
H1FNT	3.02117	-16.8243	5.86952	-2.86639	0.00415186	0.225584
C6	2340.83	2.13115	0.743743	2.86544	0.00416433	0.225806
AC084121.17	0.418423	-16.7935	5.86872	-2.86153	0.00421601	0.228116
GJB2	772.787	-2.52213	0.881749	-2.86037	0.00423144	0.228116
SRPRB	1170.84	-0.644555	0.225345	-2.8603	0.00423237	0.228116
HIST1H2AB	121.48	-1.03957	0.363688	-2.8584	0.00425778	0.228844
HSPA4	4788.13	-0.524904	0.18368	-2.8577	0.00426717	0.228844
YWHAZP5	7.51792	-1.98828	0.695838	-2.85739	0.00427141	0.228844
ACTL6B	2.98617	16.7228	5.86221	2.85264	0.00433579	0.231831
GAREM1	1741.7	-0.933132	0.327234	-2.85158	0.0043503	0.232127
MAD2L1	320.688	-1.11152	0.389873	-2.85097	0.00435858	0.232127
MECOM	8428.98	-1.47467	0.517667	-2.84868	0.00439007	0.233181
RWDD4	53.9723	-0.617968	0.216962	-2.84827	0.00439572	0.233181
CCNE1	517.259	-1.63493	0.574218	-2.84723	0.00441011	0.233484
CT45A5	40.9021	-4.35745	1.53134	-2.84551	0.00443398	0.234286
CNTNAP3	64.9473	1.90848	0.671738	2.8411	0.00449578	0.237086
CLGN	716.178	-1.84567	0.650027	-2.83938	0.00452018	0.237567
GPSM2	652.397	-0.913768	0.321839	-2.83921	0.00452256	0.237567
SOD2P1	0.104345	-16.6513	5.86858	-2.83736	0.00454886	0.238483
GPI	6471.56	-0.589319	0.207826	-2.83564	0.00457338	0.239302
PLOD2	8204.83	-1.05784	0.37314	-2.83497	0.00458295	0.239337
LEP	13.935	3.01879	1.06535	2.83361	0.00460247	0.239891
PCP2	11.5492	1.77745	0.627734	2.83154	0.00463249	0.240988
ALLC	8.11447	-4.05037	1.43122	-2.83002	0.00465451	0.241666
C12orf75	430.558	-1.07432	0.379913	-2.8278	0.00468695	0.242881
ALOX12B	20.226	2.93377	1.04018	2.82046	0.00479556	0.243436
CDCP1	1330.07	-1.20839	0.427918	-2.82388	0.00474457	0.243436
CFAP47	566.736	-2.08031	0.737081	-2.82236	0.00476711	0.243436
CKAP2	1649.91	-0.791044	0.280511	-2.82001	0.00480219	0.243436
F2RL1	327.543	-1.12244	0.398205	-2.81875	0.00482108	0.243436
FEN1	307.935	-0.936573	0.331923	-2.82166	0.00477757	0.243436
GPR39	231.719	-1.20678	0.427664	-2.82178	0.00477575	0.243436
HSFX2	41.0375	1.01291	0.358795	2.8231	0.00475617	0.243436
IL13RA2	56.1948	-2.70184	0.958802	-2.81793	0.00483343	0.243436
MCM10	492.34	-1.44835	0.513433	-2.82092	0.00478868	0.243436
MRRFP1	2.79452	-4.39563	1.55903	-2.81946	0.00481041	0.243436
NUDT15	864.63	-0.745907	0.264529	-2.81976	0.00480601	0.243436
PHYHIP	32.8463	2.07845	0.737251	2.81919	0.00481448	0.243436
RN7SL57P	0.0536393	-16.5575	5.87471	-2.81843	0.00482594	0.243436
SCAF4	1467.12	0.423948	0.150344	2.81985	0.0048046	0.243436
PAX3	2.29924	7.66448	2.72128	2.8165	0.00485504	0.244068
TATDN2P3	0.371887	-16.5165	5.87124	-2.81312	0.00490637	0.2459
ZRANB2-AS1	0.265909	-16.5242	5.87443	-2.8129	0.00490976	0.2459
OR7E2P	4.80442	2.38433	0.848936	2.80861	0.00497566	0.248737
C1orf50	26.5723	0.579456	0.206489	2.80623	0.00501247	0.249649
MAST3	799.343	0.901157	0.321102	2.80645	0.00500902	0.249649
MAGOHB	726.999	-0.556329	0.198295	-2.80556	0.00502285	0.249703
FAM157C	30.8643	0.832571	0.296856	2.80463	0.00503737	0.249963
CABYR	178.439	-1.08239	0.386596	-2.79978	0.0051137	0.250057
CR2	580.977	2.59856	0.927754	2.80092	0.00509574	0.250057
HIST1H3G	1171.4	-1.56397	0.55872	-2.7992	0.00512294	0.250057
LYRM9	84.6567	0.67081	0.239384	2.80224	0.00507493	0.250057
OTOS	5.65731	-15.1758	5.41434	-2.8029	0.00506458	0.250057
RCN1	1228.02	-0.642542	0.229528	-2.7994	0.00511969	0.250057
SPRR2G	0.975918	16.4092	5.86204	2.79924	0.00512235	0.250057
TFPI2	2876.1	-2.10601	0.751494	-2.80243	0.00507193	0.250057
XPR1	12164.5	-1.02586	0.366182	-2.8015	0.00508652	0.250057
DHFR	435.497	-0.796714	0.284683	-2.7986	0.00513242	0.250066
MIR558	0.157064	-16.4225	5.87483	-2.7954	0.00518363	0.250294
NEK2	367.155	-1.45989	0.521946	-2.797	0.00515787	0.250294
PPP2R3A	2332.09	-0.841016	0.300654	-2.79729	0.00515333	0.250294
SNX29P2	27.136	2.17788	0.778933	2.79598	0.00517422	0.250294
STYK1	74.932	-1.38333	0.494757	-2.79597	0.00517446	0.250294
ABCC8	40.1731	3.01669	1.08111	2.79035	0.00526511	0.250628
BOD1	891.415	-0.50293	0.180031	-2.79358	0.00521286	0.250628
CDCA8	268.165	-1.16509	0.417022	-2.79384	0.00520869	0.250628
CENPI	373.667	-0.954238	0.341845	-2.79143	0.00524753	0.250628
CUL2	2007.52	-0.505257	0.180952	-2.79222	0.00523485	0.250628
HIST1H2AH	386.399	-1.27255	0.45578	-2.79202	0.00523805	0.250628
HIST1H2BN	939.702	-0.872016	0.312472	-2.7907	0.00525942	0.250628
KPNA2	1681.49	-1.18672	0.425238	-2.79071	0.00525922	0.250628
CNOT6	3695.33	-0.509483	0.182872	-2.78601	0.00533609	0.253559
LBP	1142.18	-2.36952	0.851164	-2.78386	0.00537156	0.253898
SEPT14P12	2.30189	-2.71564	0.975239	-2.78459	0.00535949	0.253898
SPDL1	482.062	-0.837407	0.300753	-2.78437	0.00536316	0.253898
PRSS38	0.137818	16.3462	5.87464	2.7825	0.00539411	0.254517
PHOX2B	0.983451	-16.3322	5.87243	-2.78116	0.00541651	0.255126
PPIAP16	5.30098	1.32708	0.47739	2.77987	0.00543803	0.255692
AKR1C2	356.516	1.96765	0.708857	2.7758	0.00550655	0.25706
EPCAM	5859.5	-1.38896	0.500439	-2.77549	0.00551188	0.25706
FBXW7	1868.38	0.617074	0.222337	2.7754	0.0055134	0.25706
GRP	11.8947	-3.83154	1.38025	-2.77599	0.00550345	0.25706
SCIN	227.668	-1.3611	0.490436	-2.77529	0.00551524	0.25706
ZFP37	331.411	0.81575	0.293991	2.77475	0.00552447	0.25706
NUTF2	544.203	-0.539607	0.194532	-2.77388	0.00553925	0.257303
STIL	777.23	-0.893572	0.322569	-2.77017	0.00560263	0.259798
HSPE1	991.45	-0.869604	0.314182	-2.76784	0.00564295	0.261217
ANKRD20A5P	19.9622	1.71158	0.618816	2.7659	0.00567657	0.262003
TIMM17A	1258.79	-0.597627	0.216082	-2.76574	0.00567942	0.262003
RNASE2	19.67	-2.12411	0.768386	-2.76438	0.00570305	0.262643
ANKFN1	39.994	2.28307	0.826442	2.76253	0.00573551	0.263639
TEX36	1.25567	16.2221	5.87325	2.76203	0.00574428	0.263639
AC003682.17	0.141997	16.1999	5.87223	2.75874	0.00580252	0.265406
PARPBP	578.32	-0.9157	0.331903	-2.75894	0.00579891	0.265406
GPS2	127.654	0.897374	0.325427	2.75753	0.00582401	0.265605
TNXA	366.89	2.0744	0.752459	2.75683	0.00583649	0.265605
VAMP1	433.119	0.848009	0.307583	2.75701	0.00583333	0.265605
ACSM5	505.211	1.43862	0.522381	2.75396	0.00588787	0.266713
LCE2A	4.12936	16.1273	5.85601	2.75398	0.00588755	0.266713
SLC2A4	76.1914	1.58209	0.574509	2.75381	0.00589059	0.266713
CDC7	684.734	-0.973955	0.353829	-2.75262	0.00591213	0.267238
AOX3P	0.188025	-16.1529	5.87466	-2.74958	0.00596712	0.268499
PKM	10409	-0.910054	0.330998	-2.74943	0.00596996	0.268499
PRRT2	114.638	1.2432	0.452103	2.74981	0.00596302	0.268499
ELL3	28.7364	1.41866	0.516102	2.7488	0.00598145	0.268566
PRKD2	1077.35	0.758816	0.276265	2.7467	0.00601984	0.26939
TUBA1B	10255.1	-0.560839	0.204174	-2.74688	0.00601659	0.26939
NXF4	0.274558	-16.1226	5.8725	-2.74545	0.00604284	0.26997
ATP5B	6881.84	-0.57228	0.208512	-2.74458	0.00605877	0.27023
DGAT2	508.974	1.46269	0.533491	2.74174	0.00611148	0.27023
DLEC1	227.244	1.574	0.573974	2.74228	0.00610141	0.27023
MMP11	2007.95	-2.05112	0.747742	-2.74308	0.00608658	0.27023
PDCD5	398.682	-0.782983	0.285352	-2.74392	0.00607108	0.27023
TXN	1107.28	-0.788704	0.287708	-2.74134	0.00611899	0.27023
UQCRFS1	1129.66	-0.75418	0.275041	-2.74207	0.0061054	0.27023
MCM4	3169.59	-0.956238	0.349517	-2.73588	0.00622129	0.274203
SNRPF	619.582	-0.693674	0.253586	-2.73546	0.00622933	0.274203
BUB1B	880.7	-1.13877	0.416537	-2.7339	0.00625883	0.274669
DCAF13	1328.21	-0.703937	0.257492	-2.73382	0.00626035	0.274669
BRI3BP	1748.25	-0.823676	0.301482	-2.73209	0.00629346	0.274879
NHP2	190.04	-0.765999	0.280384	-2.73196	0.0062958	0.274879
SLC26A8	5.39265	1.63514	0.598442	2.73234	0.00628868	0.274879
HSD3B2	13.7207	-2.91411	1.06815	-2.72819	0.00636822	0.277368
KIF1BP	917.86	-0.494339	0.181214	-2.72792	0.00637343	0.277368
SLC27A6	321.12	-2.22321	0.815173	-2.72728	0.00638587	0.27746
ATG16L2	822.804	1.00648	0.369163	2.72638	0.00640336	0.277562
SETBP1	2084.94	1.15638	0.424212	2.72594	0.0064118	0.277562
VTCN1	1589.43	-2.40115	0.880975	-2.72556	0.00641917	0.277562
C21orf62	6.62459	3.88651	1.4267	2.72412	0.00644732	0.278249
ERCC6L	224.371	-1.26669	0.465066	-2.72369	0.00645575	0.278249
MIF	3204.66	-0.970422	0.356435	-2.72257	0.00647754	0.278287
NME1	646.906	-0.95343	0.350497	-2.72022	0.00652382	0.278287
PDCD5P2	0.162349	-15.9887	5.8735	-2.72218	0.00648535	0.278287
RNF128	524.838	-1.83922	0.67602	-2.72066	0.00651521	0.278287
SMARCE1P2	1.48026	-6.67161	2.45242	-2.72041	0.00652002	0.278287
TBRG1	1420.58	0.448851	0.164969	2.72082	0.00651194	0.278287
ZNF165	131.69	-0.980115	0.360342	-2.71996	0.00652906	0.278287
RP1	402.389	-1.79702	0.660916	-2.71899	0.00654824	0.278663
SMIM24	22.6686	-2.0312	0.74729	-2.71809	0.00656592	0.27889
ZPLD1	25.9204	-2.53912	0.934301	-2.71767	0.00657431	0.27889
PSAPL1	14.7502	6.13083	2.25665	2.71678	0.00659207	0.279203
CCDC116	7.03035	1.63441	0.602108	2.71449	0.00663787	0.280701
TYMS	521.832	-1.03195	0.380262	-2.71378	0.00665197	0.280855
KBTBD13	0.170649	-15.9306	5.87294	-2.71255	0.00667681	0.281462
TSC1	2032.98	0.555039	0.204673	2.71183	0.0066912	0.281627
CDHR3	252.609	1.61197	0.594619	2.71093	0.00670955	0.281958
DSCC1	270.11	-0.9942	0.366831	-2.71024	0.00672339	0.282099
AC002472.11	0.0738213	15.8943	5.87099	2.70726	0.00678401	0.283757
AKAP17BP	0.1505	15.8944	5.87064	2.70745	0.0067803	0.283757
CCNE2	245.217	-1.18081	0.436402	-2.70578	0.00681447	0.284589
HDAC5	795.312	0.706893	0.26143	2.70394	0.00685218	0.28572
LINC00506	3.87774	1.26636	0.468527	2.70285	0.00687472	0.286216
CBLN2	177.46	3.05868	1.1328	2.70011	0.00693167	0.286371
PARM1	715.877	1.46612	0.542953	2.70028	0.00692816	0.286371
SRD5A3	787.387	-0.75839	0.28075	-2.7013	0.00690692	0.286371
TMEM150C	128.631	1.35069	0.50004	2.70116	0.00690982	0.286371
UBE2T	230.189	-1.16033	0.429698	-2.70034	0.00692696	0.286371
CXCL17	112.508	-2.5912	0.961117	-2.69603	0.00701718	0.287145
FH	1499.94	-0.672946	0.249735	-2.69464	0.00704651	0.287145
GCNT7	0.24992	-15.8341	5.87408	-2.69558	0.00702654	0.287145
HBA1	8559.92	2.12517	0.788281	2.69595	0.0070188	0.287145
KRT2	85.7709	4.42727	1.64194	2.69636	0.00701022	0.287145
MRPL15	936.249	-0.789869	0.292764	-2.69797	0.0069763	0.287145
NPM1	1029.44	-0.635822	0.235918	-2.6951	0.00703666	0.287145
RAD54L	277.468	-1.23389	0.457739	-2.69561	0.00702589	0.287145
TRMT112P6	0.140797	-15.8412	5.87204	-2.69773	0.00698147	0.287145
MTERF2	477.094	0.462645	0.171778	2.69327	0.00707551	0.287891
CAPRIN1	11725.5	-0.587291	0.218113	-2.6926	0.00708981	0.288037
NDUFAB1	604.909	-0.631085	0.234429	-2.69201	0.00710231	0.28811
GAR1	164.421	-0.626899	0.23297	-2.6909	0.0071259	0.288631
CDH1	8778.66	-0.946976	0.352404	-2.68719	0.00720569	0.291424
SPATA6	1325.07	0.641515	0.239129	2.68272	0.00730257	0.294899
CENPA	393.249	-1.25844	0.469743	-2.67901	0.00738412	0.297258
POLQ	1229.68	-1.14051	0.425756	-2.67878	0.00738902	0.297258
WDYHV1	432.426	-0.585206	0.218478	-2.67855	0.00739414	0.297258
APOO	178.437	-0.82329	0.307581	-2.67666	0.00743595	0.297395
GABRD	10.5986	-2.04303	0.763086	-2.67733	0.00742126	0.297395
MRPL12	77.6735	-0.938109	0.350511	-2.6764	0.00744178	0.297395
OR1L8	1.51374	2.78677	1.04089	2.67728	0.00742221	0.297395
RARS	2434.78	-0.452764	0.169205	-2.67583	0.00745446	0.29746
TMEM165	1887.74	-0.587817	0.219796	-2.67437	0.00748692	0.298312
HSFX1	45.7891	1.00374	0.375755	2.67125	0.00755682	0.300652
AIF1L	1171.28	-1.12053	0.420156	-2.66694	0.00765443	0.301726
ATP5C1	2300.77	-0.568566	0.213085	-2.66826	0.00762447	0.301726
CENPF	4223.03	-1.29072	0.484131	-2.66605	0.00767473	0.301726
FHL1	1206.34	1.54431	0.579264	2.66598	0.00767641	0.301726
KCNN2	86.2096	-1.84037	0.68941	-2.66948	0.00759677	0.301726
LDHB	4109.67	-1.01857	0.382127	-2.66552	0.00768694	0.301726
PDZK1IP1	441.785	-2.06901	0.776334	-2.6651	0.00769653	0.301726
PPP1R8P1	30.4818	0.732089	0.274381	2.66815	0.00762697	0.301726
SCAND2P	327.349	0.511015	0.191777	2.66463	0.00770722	0.301726
TFAP2A	1517.09	-1.79303	0.672315	-2.66694	0.00765444	0.301726
TUBB1	161.24	2.10564	0.789597	2.66673	0.00765935	0.301726
LGI4	82.0722	1.71743	0.644791	2.66354	0.00773223	0.302003
NDUFS6	1008.03	-0.665388	0.249874	-2.66289	0.00774731	0.302003
PNO1	454.249	-0.570818	0.214363	-2.66286	0.007748	0.302003
FLJ46066	0.192508	-15.635	5.8732	-2.6621	0.00776547	0.302246
IGKV1OR2-108	7.41421	1.90278	0.714923	2.66151	0.00777901	0.302336
ITGA10	98.8356	1.23622	0.464746	2.65999	0.00781428	0.303269
HEPACAM	62.9627	2.68236	1.00894	2.65859	0.00784676	0.30409
MRPS35	2714.68	-0.630826	0.237415	-2.65706	0.00788256	0.305038
ALDH18A1	2508.53	-0.568887	0.214629	-2.65056	0.0080358	0.30523
ALDOAP1	0.0735249	-15.539	5.87382	-2.64547	0.00815778	0.30523
ASS1	906.236	-1.21362	0.458373	-2.64767	0.00810478	0.30523
BRDTP1	0.2559	-15.5807	5.87281	-2.65302	0.00797741	0.30523
CT45A1	32.0725	-4.48397	1.69146	-2.65096	0.00802642	0.30523
DRP2	54.8988	-1.53529	0.580779	-2.6435	0.0082053	0.30523
FZD4	1994.44	0.9322	0.35243	2.64507	0.00816749	0.30523
HMGA1P1	0.191554	-15.5427	5.87452	-2.64578	0.00815035	0.30523
HNRNPF	4013.12	-0.40396	0.152335	-2.65178	0.00800676	0.30523
KCND1	162.222	0.922663	0.348843	2.64493	0.00817088	0.30523
KIF2C	430.851	-1.117	0.422023	-2.64676	0.00812658	0.30523
MGEA5	9974.3	0.418493	0.158308	2.64353	0.00820457	0.30523
MT1G	912.236	-1.88189	0.708974	-2.65438	0.00794537	0.30523
NDUFS5	1366.35	-0.741059	0.279381	-2.65251	0.00798963	0.30523
NMU	86.551	-1.96606	0.741197	-2.65255	0.00798853	0.30523
NRAP	135.787	2.55571	0.965043	2.64829	0.00808998	0.30523
NRG4	132.635	-1.91759	0.722923	-2.65255	0.00798869	0.30523
PSMD14	1435.03	-0.542124	0.20471	-2.64826	0.0080908	0.30523
RN7SL172P	0.058277	15.5181	5.86933	2.64393	0.00819492	0.30523
SERPINH1	3648.31	-0.87357	0.330158	-2.64591	0.00814708	0.30523
SGPP2	731.884	-1.33328	0.503883	-2.64602	0.00814453	0.30523
SH3GL1P1	64.0492	0.808909	0.305058	2.65166	0.00800969	0.30523
SNX24	795.764	-0.7685	0.289511	-2.65447	0.00794324	0.30523
SOX14	0.318809	-15.5767	5.87254	-2.65246	0.00799074	0.30523
TPO	10.7538	2.70971	1.02378	2.64677	0.00812645	0.30523
TRPS1	12282.8	-1.16224	0.438537	-2.65027	0.00804278	0.30523
ZBTB4	2244.17	0.569813	0.21551	2.64403	0.00819263	0.30523
ZNF79	181.502	0.55844	0.210578	2.65193	0.00800329	0.30523
FAM180B	5.16086	2.10154	0.795287	2.64249	0.00822977	0.305718
PLEKHH2	1307	1.29991	0.49211	2.64151	0.00825375	0.306186
ATP2C1	5938.69	-0.384192	0.145528	-2.63999	0.00829096	0.306423
SNCA	119.465	1.46322	0.554282	2.63985	0.00829432	0.306423
SPINK6	0.39857	-15.487	5.86484	-2.64064	0.0082749	0.306423
NDC1	2895.63	-0.573953	0.217508	-2.63877	0.00832071	0.306917
OR7E126P	0.340966	-15.4933	5.87229	-2.63837	0.00833053	0.306917
PPA1	693.004	-0.864269	0.327737	-2.63708	0.00836232	0.307667
DDIAS	250.818	-1.00899	0.38288	-2.63527	0.00840715	0.307695
GNAI3	4835.99	-0.528922	0.200714	-2.6352	0.00840885	0.307695
PTRHD1	673.317	-0.697732	0.264737	-2.63556	0.00839979	0.307695
ZIC4	70.1262	-3.22465	1.22318	-2.63628	0.0083821	0.307695
C14orf2	1413.66	-0.641509	0.243647	-2.63295	0.00846469	0.308196
C19orf71	5.29355	1.72928	0.656896	2.6325	0.00847581	0.308196
MVK	181.214	-0.611407	0.232233	-2.63273	0.00847029	0.308196
SMC4	7147.42	-0.736056	0.279583	-2.63269	0.00847118	0.308196
SOD1P1	0.102855	15.4609	5.87447	2.63188	0.00849129	0.308196
VANGL1	2053.48	-0.840207	0.319205	-2.63219	0.00848374	0.308196
FAM71F1	8.66267	-2.02284	0.768803	-2.63116	0.00850945	0.308439
XDH	768.241	-1.61386	0.613617	-2.63008	0.00853654	0.308589
ZWINT	688.027	-1.16642	0.44343	-2.63045	0.00852723	0.308589
BRIP1	1000.44	-1.16087	0.441601	-2.62877	0.00856944	0.309363
ECT2	3208.2	-1.11851	0.425604	-2.62806	0.00858745	0.309597
TCEAL9	737.025	-0.795252	0.302657	-2.62756	0.00859984	0.309629
ACACB	2908.51	0.975343	0.371373	2.62631	0.00863155	0.310355
RAET1G	8.43592	1.57374	0.599955	2.6231	0.0087133	0.312876
ANGPTL6	63.6991	1.54347	0.588736	2.62166	0.00875019	0.313364
ATAD2	2640.47	-0.90086	0.34357	-2.62205	0.00874015	0.313364
DEF8	468.967	0.845917	0.322977	2.61912	0.00881565	0.314901
PAICS	3136.39	-0.818033	0.312335	-2.61909	0.00881652	0.314901
COX6B1	1736.8	-0.656825	0.250901	-2.61787	0.00884812	0.31561
TPMT	399.757	-0.829487	0.317184	-2.61516	0.00891851	0.3177
ADGRV1	989.948	-1.99913	0.764715	-2.61421	0.00894338	0.318164
SMPDL3B	285.59	-1.20489	0.461147	-2.61282	0.00897977	0.319037
SLC25A28	404.977	0.454349	0.174014	2.61099	0.00902806	0.320329
ABHD6	188.546	0.874677	0.335071	2.61042	0.00904315	0.320442
RAMP2-AS1	15.6013	1.97114	0.755432	2.60929	0.009073	0.320655
TNK2	1208.44	0.928705	0.355921	2.6093	0.00907269	0.320655
HR	172.302	1.68205	0.644895	2.60825	0.00910053	0.320957
RAN	3374.82	-0.429275	0.164595	-2.60807	0.00910542	0.320957
CXCL6	81.0431	-2.10194	0.806123	-2.60746	0.00912161	0.321107
HIST1H3J	232.529	-1.55214	0.595608	-2.60598	0.00916112	0.322076
LINC00667	286.314	0.798904	0.30692	2.60297	0.009242	0.324317
OR4F13P	0.162632	-15.284	5.87234	-2.60271	0.00924899	0.324317
OPALIN	0.295565	-15.2764	5.87115	-2.60195	0.00926955	0.324591
TOP2A	3735.38	-1.17726	0.452528	-2.60153	0.00928092	0.324591
TPX2	1513	-1.26244	0.48559	-2.59981	0.00932743	0.325794
SHCBP1	288.661	-0.948307	0.364887	-2.59891	0.00935207	0.326231
FAM157B	1.85514	1.85331	0.713275	2.59831	0.00936842	0.326378
KCNG3	221.76	-1.8857	0.726058	-2.59718	0.00939923	0.326605
UMODL1-AS1	1.99441	3.7416	1.4404	2.59761	0.00938758	0.326605
GOLM1	2921.46	-0.811896	0.312936	-2.59445	0.00947429	0.32804
GPC3	1339.67	2.13988	0.824825	2.59435	0.00947711	0.32804
UNG	1226.62	-0.652376	0.251422	-2.59475	0.00946606	0.32804
ELOVL2	299.407	-1.81076	0.698814	-2.59119	0.00956458	0.329375
ERICH6B	0.259809	-15.227	5.87445	-2.59208	0.00953978	0.329375
HBA2	14106.4	2.09157	0.807211	2.5911	0.00956685	0.329375
USP43	220.39	-1.18103	0.455848	-2.59085	0.00957405	0.329375
ZNF37CP	0.404459	-15.2059	5.86933	-2.59074	0.00957691	0.329375
CGB8	0.083594	-15.2161	5.87443	-2.59023	0.00959121	0.329445
BPI	15.6777	2.62534	1.01489	2.58682	0.00968659	0.329929
DUSP22	983.675	0.501327	0.193665	2.58864	0.0096357	0.329929
FAM149A	203.524	0.965013	0.372747	2.58892	0.00962772	0.329929
FAM3B	84.6941	-2.09819	0.811294	-2.58622	0.00970343	0.329929
FAM84A	2053.4	-1.82987	0.707317	-2.58705	0.00968015	0.329929
HIST1H2AL	317.688	-1.10243	0.426058	-2.58752	0.009667	0.329929
PRND	47.0145	-2.17628	0.840865	-2.58814	0.00964949	0.329929
TRMO	384.121	0.574816	0.222249	2.58636	0.00969951	0.329929
CDKN2A	507.259	-1.5696	0.607407	-2.5841	0.00976328	0.330879
LINC01605	1.99235	-2.93189	1.13467	-2.58393	0.00976828	0.330879
TUBB	18987.3	-0.589558	0.228158	-2.584	0.0097663	0.330879
SCOC	2593.68	-0.500258	0.193676	-2.58297	0.0097955	0.331384
CLPSL1	40.2996	-2.36003	0.914055	-2.58193	0.00982496	0.331847
SYNGR1	271.903	0.929327	0.359979	2.58162	0.00983388	0.331847
FOLR1	1620.54	-1.88835	0.731792	-2.58045	0.00986727	0.332486
ROS1	138.304	-2.30276	0.892511	-2.58009	0.00987754	0.332486
AKNA	1324.02	1.12015	0.434317	2.57911	0.00990563	0.333015
NDUFC2	794.512	-0.718745	0.278737	-2.57857	0.00992094	0.333113
FAM20A	1307.97	-1.61204	0.625547	-2.577	0.00996607	0.333505
SLC44A3	156.292	-0.997357	0.386993	-2.5772	0.00996057	0.333505
WNT5B	78.8809	1.67616	0.650461	2.57687	0.0099698	0.333505
IGSF11	149.319	-2.04295	0.793366	-2.57505	0.0100227	0.334858
TWF1	464.466	-0.605397	0.235304	-2.57283	0.0100871	0.336591
CPNE5	98.6136	1.49529	0.581354	2.57208	0.010109	0.336903
OR7E158P	0.386578	-15.0928	5.87336	-2.56971	0.0101784	0.33838
TACR1	41.8542	1.57729	0.613801	2.56971	0.0101785	0.33838
IRF9	153.6	0.659109	0.25668	2.56782	0.010234	0.339808
COX6A1	3515.78	-0.652903	0.254586	-2.56456	0.0103306	0.339841
FAM83D	740.661	-1.05745	0.41211	-2.56594	0.0102897	0.339841
HIST1H3B	1162.85	-1.28636	0.501519	-2.56493	0.0103197	0.339841
HOMER1	1017.29	-0.751629	0.293162	-2.56386	0.0103514	0.339841
MAPK4	68.4313	1.88986	0.73651	2.56596	0.0102889	0.339841
NQO1	915.099	-1.158	0.451596	-2.56423	0.0103404	0.339841
NUF2	457.447	-1.30104	0.50752	-2.56353	0.0103614	0.339841
PRDX3P1	0.112309	-15.0644	5.87386	-2.56465	0.010328	0.339841
TACR3	8.04811	-3.80726	1.48414	-2.5653	0.0103085	0.339841
ZXDA	821.776	0.523182	0.203953	2.56521	0.0103113	0.339841
ICMT	1784.83	-0.408301	0.159387	-2.5617	0.0104161	0.340391
PEX5L	18.0045	2.8019	1.09343	2.56249	0.0103924	0.340391
ZDHHC9	1336.83	-0.648875	0.25327	-2.56199	0.0104073	0.340391
GJA1	3400.08	-1.30126	0.508253	-2.56025	0.0104596	0.341045
HSPA5	7549.76	-0.534225	0.2087	-2.55977	0.0104742	0.341045
TESK2	209.01	0.658609	0.257285	2.55984	0.010472	0.341045
TMEM8B	586.025	0.847969	0.331441	2.55843	0.0105146	0.341948
RMI2	362.854	-0.846446	0.330957	-2.55757	0.0105407	0.342367
SPATA31A6	1.95892	-15.0212	5.87418	-2.55716	0.010553	0.342367
ADSL	1173.76	-0.459704	0.179907	-2.55523	0.0106117	0.343007
ARSH	2.55371	-3.56742	1.39714	-2.55337	0.0106686	0.343007
CCDC180	32.9408	0.933522	0.365752	2.55234	0.0107002	0.343007
GPR19	52.0928	-1.2507	0.489584	-2.55462	0.0106304	0.343007
HIST1H2BF	1694.18	-0.917532	0.35948	-2.55239	0.0106988	0.343007
IDO1	505.628	-2.02298	0.791848	-2.55476	0.010626	0.343007
PPIAP31	582.207	-0.58378	0.228648	-2.55318	0.0106745	0.343007
SLC4A1	99.533	2.13342	0.834818	2.55555	0.010602	0.343007
SNRPD1	1290.21	-0.554476	0.217155	-2.55337	0.0106688	0.343007
TNNT3	94.8236	2.53535	0.993049	2.5531	0.010677	0.343007
AHCYL2	637.406	0.468047	0.183481	2.55093	0.0107437	0.3434
BEND2	11.3935	3.08204	1.20831	2.5507	0.0107508	0.3434
HIST1H2AM	88.317	-1.13153	0.443533	-2.55117	0.0107363	0.3434
MTFP1	20.4119	-0.970855	0.380901	-2.54884	0.0108083	0.344418
NLRP1	872.356	1.24821	0.489653	2.54918	0.0107976	0.344418
BUB1	820.159	-1.10478	0.434268	-2.54401	0.0109588	0.346661
CHRDL1	643.73	1.78183	0.700272	2.54449	0.0109438	0.346661
CLEC3B	45.123	1.71942	0.676482	2.54171	0.0110311	0.346661
DCAF5	2759.8	0.456445	0.179417	2.54405	0.0109577	0.346661
GINS1	784.062	-1.11792	0.439623	-2.54292	0.0109932	0.346661
HIST1H1A	168.47	-1.90687	0.74986	-2.54297	0.0109915	0.346661
LOXL1-AS1	6.68164	-1.46242	0.575294	-2.54204	0.0110208	0.346661
MRPL37	1192.21	-0.578579	0.227429	-2.54399	0.0109593	0.346661
SARNP	24.27	0.661695	0.260148	2.54353	0.0109738	0.346661
SMG6	1605.11	0.60612	0.238476	2.54164	0.0110333	0.346661
STARD4-AS1	2.56107	-2.56279	1.00694	-2.54513	0.0109238	0.346661
TOM1L2	644.373	0.79828	0.313977	2.54248	0.011007	0.346661
ALOX12	12.3315	2.14229	0.843246	2.54053	0.0110685	0.346955
PHF24	12.1452	1.26053	0.496125	2.54076	0.0110613	0.346955
MPL	5.84957	1.41972	0.559078	2.5394	0.0111043	0.347266
ST13P20	1.20927	-7.06747	2.78296	-2.53955	0.0110994	0.347266
NOP16	390.58	-0.784802	0.30916	-2.53849	0.0111331	0.347763
PGM2	1288.89	-0.619942	0.244284	-2.53779	0.0111555	0.348059
GPR146	110.344	0.855397	0.337292	2.53607	0.0112104	0.349367
RPS2P5	1268.36	-0.807853	0.318693	-2.53489	0.0112482	0.35014
ALOX12-AS1	195.928	0.5644	0.222808	2.53312	0.0113053	0.351511
KLF4	1222.49	1.50571	0.594661	2.53204	0.0113401	0.352184
DPT	224.882	2.15591	0.852051	2.53025	0.011398	0.352592
LGR4	6863.04	-1.15913	0.457984	-2.53095	0.0113755	0.352592
SLC25A24	3494.79	-0.58791	0.232374	-2.53002	0.0114056	0.352592
SUPT20HL1	1.80661	3.23367	1.27806	2.53015	0.0114014	0.352592
CENPW	136.876	-1.25977	0.498025	-2.52954	0.0114213	0.352671
DTL	1011.69	-1.09384	0.43299	-2.52624	0.0115292	0.355098
FADS6	10.685	3.11262	1.23247	2.52552	0.0115527	0.355098
HIST1H2BL	881.46	-1.28329	0.507941	-2.52645	0.0115221	0.355098
TDRD10	58.2217	1.46879	0.581554	2.52562	0.0115493	0.355098
NPY5R	31.029	3.46369	1.37196	2.52464	0.0115818	0.355584
TMTC4	1262.42	-0.660091	0.261576	-2.52352	0.0116188	0.356314
ELOVL4	145.364	1.49838	0.593878	2.52305	0.0116342	0.35638
GPLD1	296.54	0.981765	0.389245	2.52223	0.0116613	0.356803
HIST1H2BC	7102.15	-0.744132	0.295254	-2.52031	0.0117251	0.358032
RASEF	1848.46	-1.0797	0.428415	-2.52022	0.0117281	0.358032
NDUFB9	2354.59	-0.811038	0.321979	-2.51892	0.0117716	0.358546
TBC1D7	291.603	-0.57539	0.228399	-2.51923	0.0117612	0.358546
CLDN10	725.383	-2.11168	0.838784	-2.51755	0.0118173	0.359532
UBFD1	2468.18	-0.447801	0.177912	-2.51698	0.0118364	0.359706
KCNK2	253.044	-1.72479	0.68581	-2.51497	0.0119042	0.360952
SLC39A14	3503.5	-0.856471	0.340514	-2.51523	0.0118955	0.360952
DNM1P51	11.3047	1.68313	0.669505	2.51399	0.0119375	0.361553
LINC01347	263.012	0.666705	0.265257	2.51343	0.0119563	0.361714
DPH7	453.218	0.510964	0.203516	2.51069	0.0120496	0.363719
PDIA3	10298.6	-0.576835	0.229737	-2.51085	0.0120441	0.363719
MELK	566.074	-1.23001	0.490044	-2.51	0.012073	0.364018
COL9A3	117.489	1.54704	0.616788	2.50822	0.0121341	0.365449
GGA2	2084.77	0.492377	0.19634	2.50778	0.0121493	0.365497
OCLN	1430.96	-0.88261	0.352128	-2.5065	0.0121933	0.365931
RAB13	1244.43	-0.516473	0.206113	-2.50578	0.0122181	0.365931
TNNT1	760.731	-1.99383	0.795644	-2.50594	0.0122128	0.365931
UQCRQ	1351.86	-0.677811	0.270494	-2.50582	0.0122166	0.365931
NDUFS3	903.267	-0.538345	0.21495	-2.50451	0.0122621	0.366839
SNRNP70	3968.38	0.554693	0.221531	2.50391	0.012283	0.367057
GAPDH	4877.95	-0.659625	0.263662	-2.50178	0.0123571	0.367993
MT1F	316.828	-1.36333	0.54502	-2.50144	0.0123691	0.367993
YRDC	145.148	-0.561517	0.224378	-2.50255	0.0123303	0.367993
ZNF878	14.533	-1.45592	0.5819	-2.50201	0.0123492	0.367993
ANKRD36BP2	189.627	1.41292	0.565225	2.49975	0.012428	0.368117
MEGF10	142.033	-1.96867	0.787242	-2.50072	0.0123941	0.368117
MYDGF	679.087	-0.591399	0.236569	-2.4999	0.0124229	0.368117
TMEM91	101.942	0.872084	0.348848	2.4999	0.012423	0.368117
ADGRG1	3757.38	-1.09423	0.438041	-2.498	0.0124897	0.369133
SLC39A10	5419.02	-0.707825	0.283323	-2.49829	0.0124793	0.369133
CSF3R	382.308	1.4853	0.595026	2.4962	0.0125533	0.370198
NRCAM	2063.44	-1.48982	0.596796	-2.49637	0.0125471	0.370198
DDX21	7625	-0.643692	0.257963	-2.49529	0.0125855	0.370336
RAD51AP1	448.84	-0.922518	0.369684	-2.49542	0.0125807	0.370336
OCIAD2	664.22	-0.743597	0.298058	-2.4948	0.0126027	0.370437
MSL3P1	3.73754	-2.26196	0.907062	-2.49372	0.0126413	0.37076
UTP4	932.586	-0.528256	0.211813	-2.49397	0.0126322	0.37076
IPO11	1468.75	-0.384561	0.154369	-2.49117	0.0127323	0.373023
FGF14	178.165	1.87583	0.753161	2.49061	0.0127523	0.373201
GJA8	30.579	-3.95504	1.58841	-2.48993	0.0127767	0.37351
DMBX1	41.244	-2.60676	1.04767	-2.48816	0.0128405	0.374968
ZNF402P	0.721159	-7.52204	3.02416	-2.48732	0.0128711	0.375453
MIR2052HG	41.5319	-2.20766	0.887823	-2.4866	0.0128972	0.375807
C1QTNF9B	6.80038	1.75795	0.707468	2.48485	0.0129607	0.37624
GPM6B	923.152	-1.22667	0.493627	-2.48501	0.0129549	0.37624
STEAP1	351.504	-1.19841	0.482268	-2.48494	0.0129574	0.37624
WDR76	601.27	-0.747493	0.300845	-2.48465	0.012968	0.37624
TMC4	1317.96	-1.2418	0.499903	-2.48409	0.0129883	0.376422
HIST1H3H	485.952	-0.962756	0.387872	-2.48215	0.0130592	0.37807
AP000280.66	8.37533	4.04896	1.63392	2.47806	0.0132098	0.379165
CALCOCO1	2165.71	0.638517	0.257599	2.47872	0.0131855	0.379165
GABPB2	1621.27	0.532644	0.214912	2.47842	0.0131964	0.379165
KLHDC1	423.932	0.944469	0.381111	2.4782	0.0132048	0.379165
MRPL3	3675.66	-0.521639	0.210362	-2.47972	0.0131486	0.379165
PANX1	558.841	-0.468396	0.188828	-2.48055	0.0131181	0.379165
PDXDC1	4557.02	-0.51431	0.20736	-2.48028	0.0131279	0.379165
SLC44A5	689.176	-1.75856	0.709578	-2.47832	0.0132004	0.379165
XBP1P1	1.91203	1.68677	0.681197	2.47618	0.0132797	0.380765
DLAT	1838.81	-0.422563	0.170794	-2.47411	0.013357	0.38078
IGFBP2	4105.02	-1.20707	0.487919	-2.47392	0.0133639	0.38078
PPIAP22	2033.01	-0.471624	0.190502	-2.47569	0.0132979	0.38078
RUSC1-AS1	124.615	0.760819	0.30753	2.47397	0.0133622	0.38078
SLC39A11	845.998	-0.719008	0.290557	-2.47459	0.0133391	0.38078
ZNF394	855.755	0.51709	0.209019	2.47389	0.0133652	0.38078
TMED2	16049.2	-0.5023	0.203166	-2.47236	0.0134222	0.381906
TMEM5	673.177	-0.471709	0.190815	-2.47208	0.0134331	0.381906
RYR3	219.16	1.76477	0.714047	2.47151	0.0134545	0.382111
STARD5	181.822	0.873012	0.353311	2.47095	0.0134756	0.382307
AP1G2	1602.46	0.680199	0.275456	2.46936	0.0135356	0.382792
JPH4	53.5479	1.92497	0.779659	2.46899	0.0135497	0.382792
SPRR2F	11.0934	11.6959	4.73678	2.46917	0.0135428	0.382792
SUMO2	1777.8	-0.592952	0.240159	-2.469	0.0135493	0.382792
ASF1B	274.763	-1.0562	0.427965	-2.46795	0.0135888	0.383495
HTR4	1.8852	3.45361	1.40061	2.4658	0.0136709	0.385292
RGMA	343.438	1.26337	0.512413	2.46553	0.0136811	0.385292
PLIN1	373.685	1.91189	0.775932	2.46399	0.01374	0.38614
WNT7A	1106.22	-2.29655	0.932	-2.46411	0.0137355	0.38614
PTMAP4	4.57128	1.30519	0.530004	2.4626	0.0137934	0.386156
SEC14L1P1	77.1254	0.622504	0.252795	2.46248	0.0137979	0.386156
SESN1	857.281	0.774782	0.314568	2.46301	0.0137777	0.386156
SFTPD	26.3264	-1.40714	0.571402	-2.46261	0.013793	0.386156
CCL11	49.8219	-2.3412	0.951014	-2.46179	0.0138245	0.386498
AUNIP	99.9443	-1.34515	0.546614	-2.46088	0.0138598	0.387082
AC005609.18	10.392	-2.78721	1.13298	-2.46007	0.013891	0.38715
CDC20	230.877	-1.17381	0.477122	-2.4602	0.0138861	0.38715
PAIP1	237.109	-0.525606	0.213714	-2.45939	0.0139173	0.387479
SLC50A1	957.529	-0.714317	0.290516	-2.45879	0.0139408	0.387733
ABR	1673.04	0.818556	0.333179	2.4568	0.0140179	0.388537
CCNA1	317.188	-2.12522	0.865301	-2.45605	0.0140475	0.388537
EPHX2	741.097	0.795759	0.324056	2.45562	0.0140642	0.388537
ERICH3	177.735	1.98929	0.810153	2.45545	0.0140708	0.388537
HOXB9	328.111	-2.44542	0.995753	-2.45585	0.0140552	0.388537
LCE1E	1.57344	14.4057	5.86228	2.45735	0.0139965	0.388537
RNU2-59P	0.123807	14.4002	5.86332	2.45598	0.01405	0.388537
XPC	1421.22	0.409361	0.166745	2.45502	0.0140876	0.388601
C1DP5	0.154211	14.3895	5.86692	2.45266	0.0141805	0.389768
DIO1	202.543	-2.0986	0.855481	-2.45312	0.0141622	0.389768
MADD	1782.59	0.553167	0.225572	2.45229	0.0141951	0.389768
PFDN1	287.184	-0.334748	0.136444	-2.45338	0.0141522	0.389768
SLC39A7	1829.02	-0.525784	0.214422	-2.4521	0.0142024	0.389768
E2F7	440.784	-1.03548	0.422961	-2.44817	0.0143584	0.391707
FAM214A	2409.78	0.595012	0.242981	2.4488	0.0143334	0.391707
FRMPD4	26.1569	3.70477	1.51248	2.44947	0.0143067	0.391707
IL36G	2.06156	3.13122	1.27899	2.44821	0.014357	0.391707
NRXN1	234.668	2.38452	0.973365	2.44976	0.014295	0.391707
ZNF890P	13.142	1.20716	0.493099	2.44812	0.0143604	0.391707
ANAPC2	631.175	0.649865	0.265604	2.44674	0.0144154	0.392658
CLDN16	3052.85	-2.04747	0.836893	-2.44652	0.0144245	0.392658
DCLRE1B	360.746	-0.448968	0.18355	-2.44602	0.0144443	0.392761
GRID1	86.026	1.50067	0.613667	2.44542	0.0144685	0.392761
NPIPA7	273.937	0.669439	0.273803	2.44496	0.0144867	0.392761
STMN1	2800.98	-0.946191	0.386946	-2.44528	0.0144739	0.392761
CDC6	357.639	-1.22079	0.499908	-2.44203	0.0146048	0.395566
POM121L12	0.149984	-14.3381	5.87344	-2.44117	0.0146398	0.396114
KCNJ6	18.9442	-2.45075	1.0042	-2.44049	0.0146672	0.396455
PDCD6	2445.51	-0.40322	0.165271	-2.43975	0.0146974	0.396658
SET	1563.44	-0.432411	0.177301	-2.43886	0.0147336	0.396658
SMIM22	243.831	-1.65181	0.677234	-2.43906	0.0147255	0.396658
TMED9	2303.68	-0.582139	0.23868	-2.43899	0.0147285	0.396658
TRAF1	406.308	0.966369	0.396749	2.43572	0.0148622	0.39972
LAMC2	2507.73	-1.17623	0.483013	-2.43518	0.0148843	0.399913
ARHGAP17	992.655	0.461881	0.189812	2.43336	0.0149595	0.400316
COPB2	5887.15	-0.470736	0.193551	-2.43211	0.0150113	0.400316
DLG2	262.064	1.34902	0.554634	2.43228	0.0150042	0.400316
FAM84B	3884.12	-0.833036	0.342229	-2.43415	0.0149268	0.400316
HSPD1P5	0.170133	-14.2926	5.87419	-2.43312	0.0149695	0.400316
KMT2A	9903.01	0.287125	0.118063	2.43196	0.0150175	0.400316
SEC11A	979.707	-0.578331	0.237663	-2.43341	0.0149574	0.400316
SPR	218.356	-0.854442	0.351342	-2.43194	0.0150184	0.400316
PMS2P2	57.9272	0.591376	0.24327	2.43095	0.0150594	0.401013
NOCT	158.219	-0.940372	0.387132	-2.42907	0.0151375	0.401501
RNA5SP19	0.654656	14.2165	5.85127	2.42965	0.0151134	0.401501
TMEM14C	1861.6	-0.502225	0.206721	-2.42948	0.0151204	0.401501
ZIC1	463.521	-2.63197	1.08346	-2.42923	0.015131	0.401501
ABCB5	75.8931	2.18656	0.900746	2.4275	0.0152033	0.402827
LCE1D	1.49802	14.2152	5.85758	2.42681	0.0152324	0.402827
SCN4B	53.6871	1.68661	0.694929	2.42702	0.0152234	0.402827
FREM2	1787.17	-1.81198	0.747265	-2.42482	0.0153159	0.403448
HBB	7431.21	1.97978	0.816403	2.425	0.0153083	0.403448
LEMD1	190.466	-1.81338	0.747761	-2.42508	0.015305	0.403448
RIPPLY3	19.0692	-1.80102	0.742691	-2.42499	0.0153089	0.403448
TMEM240	15.8773	1.03788	0.4281	2.42439	0.015334	0.403529
GPRASP1	916.12	0.859161	0.35457	2.42311	0.0153884	0.404202
SCGN	1.44522	-13.9284	5.74884	-2.42282	0.0154006	0.404202
TPI1	6226.85	-0.648612	0.26772	-2.42272	0.0154046	0.404202
CYP27C1	33.7704	1.46251	0.60378	2.42225	0.0154246	0.404332
CELP	26.9897	1.05077	0.433925	2.42155	0.0154544	0.404718
ANGPT2	1261.14	-1.25554	0.519509	-2.41678	0.0156585	0.404766
CCL20	196.315	-2.12246	0.877946	-2.41752	0.0156265	0.404766
GALR2	16.664	-2.36701	0.978351	-2.41939	0.0155466	0.404766
GMPS	4565.44	-0.530645	0.219284	-2.4199	0.015525	0.404766
HIST1H1B	1775.14	-1.02382	0.42315	-2.41951	0.0155413	0.404766
KCNU1	3.33201	5.98301	2.47497	2.41741	0.0156314	0.404766
LGI3	2.76348	2.89122	1.19658	2.41623	0.015682	0.404766
MYH1	67.683	3.67297	1.51992	2.41656	0.0156681	0.404766
MYO15B	3377.41	1.12799	0.466616	2.41737	0.0156329	0.404766
NME1-NME2	111.381	-0.926429	0.383182	-2.41773	0.0156178	0.404766
PPIAL4A	53.4992	-0.678727	0.280391	-2.42064	0.0154931	0.404766
RAB6A	1817.79	-0.54815	0.226795	-2.41694	0.0156515	0.404766
SERPINB11	1.07279	-14.2145	5.8743	-2.41978	0.0155299	0.404766
SUCLG1	1013.12	-0.571971	0.236717	-2.41627	0.0156804	0.404766
YWHAH	2866.42	-0.638926	0.264338	-2.41708	0.0156455	0.404766
CCDC6	8978.23	-0.765385	0.316819	-2.41585	0.0156986	0.404808
SLC38A1	19600.6	-0.826534	0.342252	-2.41499	0.0157357	0.405375
DYX1C1	66.1563	-0.97417	0.403702	-2.41309	0.0158179	0.406326
OR7E108P	1.66232	-3.71708	1.54036	-2.41312	0.0158167	0.406326
RPGRIP1L	1341.1	-0.599299	0.248316	-2.41346	0.0158019	0.406326
RBM6	3462.24	0.392126	0.162533	2.41259	0.0158394	0.40649
RBKS	134.466	-0.68954	0.285889	-2.41192	0.0158689	0.406858
SLC3A1	230.564	-1.84841	0.76655	-2.41133	0.0158944	0.407124
TAS2R38	2.6242	-4.18648	1.73673	-2.41055	0.0159285	0.407609
POM121L7	10.0294	1.79981	0.746916	2.40965	0.0159678	0.408227
SLC22A14	7.88133	-1.4007	0.581499	-2.40877	0.0160063	0.408466
ZWILCH	1011.5	-0.655541	0.272151	-2.40874	0.0160075	0.408466
PRSS1	59.9925	-2.11257	0.87751	-2.40746	0.0160637	0.409511
DDX51	379.995	0.609608	0.253372	2.40598	0.0161292	0.409991
HGD	879.355	-2.06384	0.857673	-2.40632	0.016114	0.409991
KRT17P8	3.75391	2.06963	0.860318	2.40565	0.0161435	0.409991
PLSCR2	19.7308	-1.28054	0.532258	-2.40586	0.0161343	0.409991
ZMPSTE24	3666.92	-0.509509	0.211943	-2.40399	0.0162171	0.41147
RN7SL674P	5.54005	3.0782	1.28116	2.40267	0.0162761	0.412577
CNTNAP3P2	10.9222	2.07333	0.863247	2.40178	0.0163156	0.413191
STT3A	6043.85	-0.44	0.183238	-2.40125	0.0163392	0.413398
AK6	163.444	-0.551591	0.229826	-2.40004	0.0163934	0.414213
DDOST	4000.3	-0.449256	0.187306	-2.39852	0.0164616	0.414213
EPB42	6.99008	2.63017	1.09625	2.39923	0.0164294	0.414213
ESRP1	6019.4	-1.27018	0.529534	-2.39868	0.0164541	0.414213
HTR3B	2.8633	-4.10361	1.71056	-2.39898	0.0164406	0.414213
OLFM3	42.6577	-3.23407	1.34839	-2.39847	0.0164638	0.414213
FAM64A	70.3385	-1.30449	0.54403	-2.39784	0.0164923	0.414542
SZT2-AS1	6.01479	1.44166	0.601374	2.39728	0.0165174	0.414785
NMBR	4.54231	1.70143	0.710046	2.39622	0.016565	0.415594
ATAD3C	317.226	-1.35687	0.566548	-2.39498	0.0166215	0.416148
HMGB3	438.764	-0.860598	0.359375	-2.39471	0.0166336	0.416148
KCTD1	1023.18	-0.962339	0.401761	-2.39531	0.0166065	0.416148
ACPP	286.077	-1.13427	0.474114	-2.3924	0.0167384	0.417218
FNBP1L	5681.1	-0.649721	0.271573	-2.39244	0.0167369	0.417218
MARVELD2	1374.81	-0.780597	0.326258	-2.39257	0.0167307	0.417218
TMEM45B	199.417	-1.44452	0.603723	-2.39269	0.0167253	0.417218
C2CD4D	7.4022	1.44189	0.602806	2.39196	0.0167588	0.417341
ADGRF1	534.061	-1.85962	0.778039	-2.39014	0.0168418	0.41786
E2F8	374.898	-1.18542	0.495866	-2.39061	0.0168202	0.41786
NLRP6	22.2786	2.2698	0.949472	2.39059	0.0168213	0.41786
STAT5B	1405.53	0.6697	0.280165	2.39038	0.0168309	0.41786
POTEF	432.213	-1.71049	0.71576	-2.38976	0.0168595	0.417913
FBXO5	521.698	-0.746576	0.312529	-2.38882	0.0169026	0.418212
PRELID1	1085.89	-0.566739	0.237218	-2.3891	0.0168895	0.418212
PROK1	9.30375	-4.50054	1.8854	-2.38705	0.0169843	0.419846
UBE2D2	2795.45	-0.394598	0.165335	-2.38666	0.0170023	0.419904
CCT6A	2742.17	-0.480579	0.20145	-2.38561	0.017051	0.420722
CDH16	40.1647	-2.94047	1.23319	-2.38445	0.0171048	0.420758
DNAJC5G	4.08777	2.51944	1.0567	2.38425	0.017114	0.420758
FOXM1	853.143	-1.04607	0.438687	-2.38454	0.0171005	0.420758
TF	9988.37	0.930075	0.390147	2.38391	0.0171298	0.420758
TUBGCP6	1935.98	0.95445	0.400375	2.38389	0.0171307	0.420758
FAIM	343.214	-0.603334	0.253165	-2.38317	0.0171644	0.421202
FASTKD1	863.811	-0.621054	0.260638	-2.38282	0.0171804	0.421209
CCDC47	5231.64	-0.600118	0.251994	-2.38148	0.0172434	0.421985
MMP13	436.332	-2.6668	1.11971	-2.38169	0.0172334	0.421985
LCAT	298.639	1.06803	0.448606	2.38078	0.0172762	0.422173
RAI14	2049.45	-0.826735	0.347274	-2.38064	0.0172825	0.422173
PPP1R14B	111.337	-0.659624	0.277202	-2.37958	0.0173325	0.423011
LMAN2	4489.28	-0.585325	0.246092	-2.37848	0.0173842	0.423757
PSMD8	1092.28	-0.689803	0.290046	-2.37826	0.0173946	0.423757
ADH7	3.1042	4.76345	2.00344	2.37764	0.0174239	0.424088
ALYREF	615.66	-0.710635	0.299119	-2.37576	0.017513	0.424252
BRCC3	627.393	-0.539283	0.227019	-2.3755	0.0175253	0.424252
CD22	1248.91	1.78786	0.752396	2.37622	0.0174911	0.424252
MRPS12	989.154	-0.968905	0.407854	-2.37562	0.0175195	0.424252
RBBP8	1630.24	-0.739672	0.311216	-2.37671	0.0174676	0.424252
ZNF843	18.8501	1.12209	0.472357	2.37551	0.0175245	0.424252
AC005609.16	24.7366	-2.06028	0.86797	-2.37367	0.0176121	0.425127
ACSBG1	22.5004	1.84379	0.776963	2.37308	0.0176405	0.425127
BEX3	1422.88	-0.811399	0.34181	-2.37383	0.0176046	0.425127
PAK1IP1	376.467	-0.567338	0.239003	-2.37376	0.0176078	0.425127
SCNN1A	3739.37	-1.22353	0.515538	-2.3733	0.0176299	0.425127
DNM1P46	22.7462	1.48252	0.625171	2.37138	0.0177218	0.426468
PLEK2	97.4372	-0.931002	0.392675	-2.37092	0.0177437	0.426468
STIM1	731.642	0.653077	0.275436	2.37107	0.0177369	0.426468
AK2	1060.11	-0.544431	0.229771	-2.36945	0.0178145	0.426752
FYN	1620.11	0.937097	0.395597	2.36881	0.0178452	0.426752
MYRFL	18.5138	-1.61666	0.682605	-2.36837	0.0178666	0.426752
RGS4	226.265	-1.54237	0.65098	-2.3693	0.0178218	0.426752
RPS26P15	186.231	-0.703539	0.296985	-2.36894	0.0178393	0.426752
YBX1	8068.3	-0.489993	0.206847	-2.36886	0.0178429	0.426752
ZNF367	800.42	-0.768603	0.324506	-2.36853	0.0178588	0.426752
NOP14-AS1	22.7163	0.850822	0.359458	2.36696	0.0179351	0.428006
PHF1	635.29	0.639507	0.270284	2.36606	0.0179786	0.428286
PLD5	10.0825	3.80495	1.60802	2.36623	0.0179702	0.428286
GDF15	215.128	-1.43041	0.604681	-2.36556	0.0180027	0.428479
BRINP2	25.0041	-2.89629	1.22478	-2.36474	0.0180429	0.429057
COL11A1	2771.6	-1.93305	0.817585	-2.36434	0.018062	0.429132
COX6C	2789.64	-0.670723	0.283744	-2.36383	0.0180871	0.429348
OPRM1	4.07551	-5.3737	2.27432	-2.36277	0.0181389	0.430199
ADCY2	202.691	2.08015	0.880806	2.36165	0.018194	0.430688
ELMOD1	15.833	2.10228	0.890401	2.36104	0.0182236	0.430688
RNF225	1.34298	2.12859	0.901532	2.36108	0.0182219	0.430688
TIAF1	218.51	0.76333	0.323237	2.36152	0.0182003	0.430688
C1orf220	142.839	0.945114	0.400477	2.35997	0.0182765	0.430804
KMT2D	9138.58	0.664864	0.281691	2.36026	0.0182619	0.430804
TMEM33	8010.8	-0.513075	0.217369	-2.36039	0.0182559	0.430804
APOPT1	187.857	-0.493901	0.20935	-2.35921	0.0183138	0.430813
RBMXP1	1.17736	2.16889	0.919418	2.35899	0.018325	0.430813
ZNF782	1138.1	0.413115	0.175077	2.35962	0.0182939	0.430813
TICRR	565.705	-1.21097	0.513443	-2.35853	0.0183475	0.430966
RACGAP1	345.884	-0.798783	0.338901	-2.35698	0.0184241	0.432388
NATD1	191.809	0.740707	0.314342	2.35637	0.0184545	0.432723
RNASEH2A	361.741	-0.751334	0.31892	-2.35587	0.0184793	0.432927
KAAG1	9.46801	-2.2731	0.965133	-2.35522	0.0185119	0.433315
TESMIN	349.821	-1.09269	0.464205	-2.3539	0.0185776	0.434473
CHCHD4	236.146	-0.642773	0.273105	-2.35357	0.0185939	0.434478
CD2AP	5842.04	-0.545738	0.232036	-2.35196	0.0186749	0.435613
STC1	1147.94	-1.27052	0.54015	-2.35216	0.0186646	0.435613
AATK	81.853	1.25438	0.533593	2.35082	0.0187322	0.435815
HLF	967.147	1.46045	0.621117	2.35133	0.0187065	0.435815
WARS	2685.17	-0.706736	0.300622	-2.35091	0.0187274	0.435815
SAT2	608.038	0.576848	0.245554	2.34917	0.0188154	0.436617
TOMM22	1086.22	-0.447461	0.190475	-2.34918	0.0188148	0.436617
XRCC6	2026.55	-0.41151	0.175162	-2.34932	0.0188079	0.436617
KCNK1	825.646	-1.00852	0.429568	-2.34776	0.0188865	0.43761
VTRNA1-1	3.34778	1.6887	0.719306	2.34768	0.0188907	0.43761
ADAMTS12	1163.68	-1.35017	0.575468	-2.34621	0.0189656	0.43859
YIPF2	601.983	-0.499126	0.212714	-2.34646	0.0189524	0.43859
CEL	172.812	1.02022	0.435004	2.34532	0.0190105	0.439251
GRIA1	7.59177	2.58387	1.10234	2.34398	0.019079	0.440454
RAPGEF5	1982.19	0.593384	0.253187	2.34366	0.0190956	0.440461
POU2F2	199.63	1.15864	0.494445	2.34332	0.0191129	0.440481
POTEC	60.0043	-3.43975	1.46819	-2.34285	0.0191373	0.440665
MAL2	1599.12	-1.18912	0.507696	-2.34219	0.0191711	0.441067
NXF1	2073.13	0.407573	0.17406	2.34157	0.0192026	0.441415
LRRC37B	474.448	0.51125	0.218495	2.33988	0.0192901	0.443047
ZNF483	352.263	0.857589	0.366748	2.33836	0.0193685	0.444467
ZNF969P	38.404	-2.18939	0.936445	-2.33798	0.0193881	0.444539
FLJ21408	5.08156	1.70875	0.731053	2.33738	0.0194195	0.444731
LAMTOR5	2641.07	-0.566462	0.24237	-2.33718	0.0194296	0.444731
ZDHHC14	320.201	0.711605	0.304535	2.33669	0.0194552	0.444939
C14orf39	25.864	2.10965	0.903151	2.33587	0.0194978	0.445534
HACD3	4967.54	-0.559674	0.239754	-2.33437	0.0195763	0.446855
PLK4	509.391	-0.720714	0.308814	-2.33381	0.0196055	0.446855
VSNL1	129.553	-2.0022	0.857803	-2.3341	0.0195903	0.446855
CNTNAP5	6.09225	-3.65896	1.56901	-2.33202	0.0196996	0.448621
ADH1C	1107.22	1.50947	0.647906	2.32976	0.0198187	0.44924
AP4B1	462.867	0.456414	0.195999	2.32866	0.0198771	0.44924
FRK	1308.47	-1.04811	0.449901	-2.32964	0.0198252	0.44924
GINS4	302.343	-1.02588	0.440208	-2.33045	0.0197823	0.44924
HOXC13	7.63121	5.88746	2.5256	2.33112	0.0197472	0.44924
SCN1B	80.0058	0.953645	0.409413	2.3293	0.0198431	0.44924
WBSCR22	789.976	-0.532885	0.228811	-2.32893	0.0198628	0.44924
YWHAQ	1741.17	-0.485186	0.208348	-2.32873	0.0198733	0.44924
ZNF724P	407.529	-0.917235	0.393827	-2.32903	0.0198573	0.44924
PTCHD1	74.869	2.16125	0.928647	2.32731	0.0199489	0.450483
DUSP9	58.6022	-1.88295	0.810309	-2.32374	0.0201393	0.451371
KCTD16	60.1056	1.15388	0.496443	2.3243	0.0201092	0.451371
KIF18A	483.248	-0.876456	0.377151	-2.32389	0.0201317	0.451371
OR10AB1P	3.33637	1.89217	0.814007	2.32452	0.0200978	0.451371
PLEKHG5	779.732	0.949367	0.408216	2.32565	0.0200371	0.451371
POU3F1	2.51683	2.86404	1.23152	2.32561	0.0200396	0.451371
RARA	616.192	0.557657	0.239856	2.32497	0.0200738	0.451371
RNF216	1783.65	0.470369	0.202244	2.32575	0.0200316	0.451371
SNX29P1	169.486	1.31889	0.567269	2.32499	0.0200726	0.451371
MSMO1	1919.38	-0.848004	0.365056	-2.32294	0.0201821	0.451579
PRIMA1	194.19	-1.10374	0.475089	-2.32323	0.0201667	0.451579
PPP1R14BP3	4.01117	1.45328	0.62581	2.32225	0.0202196	0.451827
TPGS2	1858.04	-0.428948	0.184723	-2.32211	0.0202268	0.451827
ATP6V1F	1255.58	-0.502561	0.216587	-2.32037	0.0203209	0.452607
LRIG3	1516.92	0.602776	0.259915	2.31913	0.020388	0.452607
NDUFA6	807.411	-0.549695	0.23702	-2.3192	0.0203843	0.452607
PLEKHB2	3339.4	-0.406725	0.175384	-2.31905	0.0203921	0.452607
PPP1R1A	159.051	1.77506	0.764755	2.32109	0.0202822	0.452607
SLIRP	993.602	-0.674375	0.290807	-2.31898	0.0203963	0.452607
ZNF354A	576.224	-0.424264	0.182874	-2.31997	0.0203424	0.452607
ZSCAN1	9.80468	-2.25543	0.971964	-2.32049	0.0203145	0.452607
MPPED2	1038.39	-1.53515	0.662206	-2.31823	0.0204368	0.453013
PIWIL4	121.486	0.754537	0.325518	2.31796	0.0204517	0.453013
RALGDS	1459.48	0.639138	0.275763	2.31771	0.0204652	0.453013
ZDHHC3	1135.07	0.306303	0.132208	2.31682	0.0205133	0.453705
IL22RA1	46.9046	1.59849	0.690836	2.31384	0.0206762	0.455879
KHNYN	1725.68	0.534472	0.230971	2.31402	0.0206665	0.455879
OTUB2	83.1343	-0.695071	0.300481	-2.31319	0.0207119	0.455879
PEAR1	265.927	1.29536	0.55971	2.31434	0.0206491	0.455879
WDR12	632.48	-0.526386	0.22756	-2.31317	0.0207133	0.455879
WDR3	1883.1	-0.565088	0.244287	-2.31321	0.0207111	0.455879
ZNF554	170.529	0.489169	0.211505	2.3128	0.0207337	0.455955
C20orf24	414.316	-0.648403	0.280721	-2.30978	0.0209002	0.458119
NDUFA3	362.741	-0.594845	0.257473	-2.31032	0.0208705	0.458119
SNORD12C	5.42969	-5.05952	2.19043	-2.30983	0.0208975	0.458119
ZNF804B	13.9612	2.91484	1.26152	2.31058	0.020856	0.458119
RPS4XP13	5.25722	-2.78354	1.20532	-2.30938	0.0209227	0.458237
TSPYL2	1364.23	0.718623	0.311219	2.30906	0.0209402	0.458247
HIGD2A	457.724	-0.690154	0.298933	-2.30872	0.020959	0.458286
PNPLA1	6.05474	1.83104	0.79335	2.30799	0.0209998	0.458806
EXD3	289.548	0.899075	0.389616	2.3076	0.0210217	0.458911
CRYZL1	969.074	0.41325	0.17914	2.30685	0.0210632	0.459443
PER1	1139.49	1.0101	0.438095	2.30567	0.0211292	0.46051
KIAA1755	157.336	1.4138	0.613322	2.30514	0.0211585	0.460583
MYOCD	121.078	1.95858	0.849739	2.30492	0.0211709	0.460583
PRKAR2B	1099.57	1.17166	0.508381	2.30469	0.0211839	0.460583
MRPL11	603.19	-0.671953	0.291706	-2.30352	0.0212494	0.461633
HECTD3	1000.4	0.606728	0.263493	2.30263	0.0212997	0.462352
CALR	10197.1	-0.451597	0.196348	-2.29999	0.0214489	0.462496
CAMLG	1162.84	-0.443043	0.192648	-2.29975	0.0214622	0.462496
CLDN22	88.1287	-2.17498	0.945557	-2.30021	0.0214362	0.462496
COLCA1	333.658	1.41264	0.614225	2.29987	0.0214554	0.462496
CYB5B	2840.78	-0.622037	0.270513	-2.29947	0.0214782	0.462496
MECP2	2821.61	0.507662	0.220748	2.29973	0.0214635	0.462496
RPS26	1476.55	-0.650595	0.282671	-2.3016	0.0213579	0.462496
SF3B6	1126.87	-0.553377	0.240478	-2.30115	0.0213829	0.462496
SLC35D3	8.70455	-2.54776	1.10682	-2.30188	0.0213418	0.462496
TMEFF1	94.6416	-1.64873	0.716992	-2.29951	0.0214758	0.462496
KRTAP4-1	2.01191	-5.68607	2.47384	-2.29848	0.0215344	0.463335
CAMTA2	868.923	0.762801	0.331932	2.29807	0.0215581	0.463472
CARMIL3	52.755	1.22976	0.535253	2.29753	0.0215887	0.463715
MRPS15	596.073	-0.6007	0.261485	-2.29726	0.0216038	0.463715
ANP32C	9.03821	-3.06136	1.33283	-2.29688	0.0216254	0.463808
FOXJ1	552.983	-1.8	0.783842	-2.29638	0.0216541	0.463937
RDH12	6.27157	2.69947	1.17564	2.29617	0.0216659	0.463937
CDON	1472.46	0.861348	0.375467	2.29407	0.0217866	0.464227
COPZ1	1258.58	-0.39081	0.170299	-2.29484	0.0217422	0.464227
DNA2	674.934	-0.785866	0.342616	-2.29372	0.0218065	0.464227
DSC1	541.189	2.09611	0.914113	2.29306	0.0218448	0.464227
FAM179A	71.2198	1.20143	0.523649	2.29434	0.0217708	0.464227
GSTP1	5045.63	-0.777663	0.339201	-2.29263	0.0218693	0.464227
IGFBP1	730.641	-2.03908	0.889188	-2.29319	0.0218368	0.464227
LCE1A	3.00859	13.4277	5.85613	2.29293	0.0218519	0.464227
RAD51D	142.185	0.455334	0.198415	2.29486	0.0217414	0.464227
TOP3B	527.322	0.502264	0.21882	2.29533	0.0217145	0.464227
YTHDF2	1310.44	-0.328986	0.143494	-2.29268	0.0218662	0.464227
CSPG4P11	203.045	1.23906	0.540568	2.29213	0.0218979	0.464466
UBQLNL	53.145	0.80756	0.352368	2.29181	0.0219167	0.464499
UBE2Z	1908.93	-0.396332	0.172964	-2.29142	0.0219392	0.46461
AC006116.22	3.73685	1.71259	0.747845	2.29003	0.0220194	0.465323
CD24	950.363	-1.33749	0.584146	-2.28964	0.0220421	0.465323
KPNA6	2543.96	-0.301951	0.131862	-2.2899	0.0220273	0.465323
TRIM7	10.9232	1.451	0.63363	2.28998	0.0220224	0.465323
BRE	916.015	-0.430166	0.187973	-2.28845	0.0221112	0.465335
GLP2R	13.216	1.83015	0.799735	2.28845	0.0221113	0.465335
OR7E13P	1.42656	2.887	1.26128	2.28894	0.0220828	0.465335
PCBP2P1	2.99799	1.5982	0.698378	2.28844	0.0221118	0.465335
AOC4P	82.2452	1.38063	0.603511	2.28766	0.0221571	0.465844
COPG1	3859.71	-0.451455	0.197478	-2.2861	0.0222482	0.465844
KIF15	467.644	-1.03102	0.450986	-2.28616	0.0222451	0.465844
LRCH4	649.092	0.878459	0.384163	2.28668	0.0222144	0.465844
PPM1M	226.237	0.620127	0.271278	2.28595	0.0222573	0.465844
PSMD10	868.457	-0.474483	0.207463	-2.28707	0.0221917	0.465844
TYK2	2350.19	0.693704	0.303368	2.28668	0.0222145	0.465844
DMBT1	913.811	-2.27462	0.995389	-2.28516	0.0223035	0.466086
DNAJA1	1945.98	-0.490334	0.214562	-2.28528	0.0222967	0.466086
ADAMTS14	446.158	-1.47201	0.644652	-2.28343	0.0224053	0.467527
CDCA5	289.885	-0.974933	0.426967	-2.28339	0.0224072	0.467527
IYD	271.587	-1.76466	0.773204	-2.28228	0.0224731	0.467812
NR2F2-AS1	3.90532	1.98502	0.869731	2.28234	0.0224694	0.467812
TMEM158	149.132	-1.5112	0.661977	-2.28286	0.0224386	0.467812
CLINT1	4078.11	-0.401934	0.176163	-2.2816	0.0225128	0.467949
DEPDC7	164.67	-1.14523	0.502041	-2.28114	0.0225402	0.467949
LCE2C	12.0266	13.3241	5.84069	2.28126	0.0225329	0.467949
MRPS36	394.518	-0.570052	0.249915	-2.28099	0.0225492	0.467949
C20orf78	0.243908	-13.3857	5.87289	-2.27924	0.022653	0.469236
NPIPA2	580.98	0.577322	0.253316	2.27906	0.0226636	0.469236
TNFAIP6	108.348	-1.65699	0.726994	-2.27924	0.0226528	0.469236
ASB16-AS1	163.659	0.68135	0.299163	2.27752	0.0227553	0.469811
FHL5	117.961	1.8335	0.805352	2.27664	0.0228075	0.469811
HYI	453.239	0.670083	0.294342	2.27654	0.0228136	0.469811
LRRC34	88.2722	1.08359	0.475926	2.27679	0.0227985	0.469811
PARD3	3013.06	-0.480461	0.211036	-2.27668	0.0228055	0.469811
PLAU	575.489	-1.21682	0.534267	-2.27755	0.0227533	0.469811
PPIL1	909.13	-0.546193	0.239846	-2.27727	0.0227702	0.469811
LIFR	7158.64	0.906247	0.398262	2.2755	0.0228758	0.470731
DHCR24	5917.5	-1.08252	0.476008	-2.27417	0.0229559	0.471062
FANCI	1245.43	-0.825694	0.363028	-2.27446	0.0229382	0.471062
KDELR3	579.992	-1.10978	0.487908	-2.27457	0.0229317	0.471062
SMIM10L1	77.9441	-0.515546	0.226706	-2.27407	0.022962	0.471062
PLK1	451.897	-0.863619	0.379899	-2.27329	0.0230089	0.471665
SPATA41	4.07164	2.12709	0.936024	2.27247	0.023058	0.472312
CDK2	922.538	-0.543062	0.239051	-2.27174	0.0231022	0.472856
DTYMK	250.259	-0.560992	0.247046	-2.27081	0.0231588	0.473119
FAM72B	44.4065	-0.94763	0.417338	-2.27066	0.0231678	0.473119
LDLR	1471.05	-0.842225	0.370873	-2.27093	0.0231514	0.473119
MYZAP	12.169	1.49197	0.657759	2.26827	0.0233127	0.473253
NARS	6071.05	-0.348003	0.153418	-2.26833	0.0233091	0.473253
ORC1	106.148	-0.889919	0.392276	-2.26861	0.0232923	0.473253
QSOX1	4013.84	-0.715215	0.315318	-2.26823	0.0233151	0.473253
SCGB3A2	1.78406	-3.16769	1.39617	-2.26884	0.0232779	0.473253
ST6GAL1	6149.27	0.792761	0.349387	2.26901	0.0232679	0.473253
TMEM147	1383.81	-0.645079	0.284256	-2.26936	0.0232462	0.473253
ZNF540	157.287	1.15641	0.50976	2.26853	0.023297	0.473253
MCRIP2	279.457	-0.691228	0.304971	-2.26654	0.0234185	0.474992
MAP3K14	430.257	0.790045	0.34864	2.26607	0.0234469	0.47521
CA3-AS1	0.478597	6.87955	3.03644	2.26566	0.0234722	0.475365
ASUN	1346.65	-0.492633	0.217562	-2.26434	0.0235532	0.476136
CFL1	4529.82	-0.473941	0.209322	-2.26417	0.0235634	0.476136
SLC26A2	4404.86	-1.00418	0.44341	-2.26468	0.0235323	0.476136
CES1	2248.22	1.40689	0.621748	2.2628	0.0236478	0.477124
SMOC1	200.694	1.98132	0.875569	2.2629	0.0236419	0.477124
B3GNT3	733.226	-1.22795	0.543024	-2.26132	0.0237392	0.477217
DPEP2	68.6171	1.4729	0.651382	2.26119	0.0237477	0.477217
KCNJ18	11.1594	1.71614	0.758775	2.26173	0.0237141	0.477217
MFAP5	625.041	-1.63561	0.723214	-2.26158	0.0237233	0.477217
PSENEN	307.942	-0.670905	0.296593	-2.26204	0.0236949	0.477217
SMS	330.005	-0.545024	0.241054	-2.26101	0.0237588	0.477217
NIP7	870.428	-0.529085	0.234039	-2.26067	0.0237795	0.477276
ACTL6A	1466.3	-0.663855	0.29386	-2.25909	0.0238779	0.47825
CPSF2	2970.68	-0.414198	0.183372	-2.25879	0.0238966	0.47825
DENND4B	1669.09	0.671093	0.297146	2.25846	0.023917	0.47825
PIM2	463.702	0.870624	0.385334	2.2594	0.0238584	0.47825
SPTBN1	16587.3	0.549875	0.243458	2.2586	0.0239084	0.47825
FANK1	166.684	-1.03219	0.457457	-2.25637	0.0240475	0.479188
GGH	1137.24	-1.00701	0.44617	-2.25701	0.0240076	0.479188
RFPL3S	34.2008	0.753736	0.333995	2.25673	0.0240249	0.479188
RPSAP36	25.7334	0.813104	0.360255	2.25702	0.0240065	0.479188
TMEM70	355.958	-0.372617	0.165147	-2.25628	0.0240529	0.479188
ARG2	136.863	-1.07672	0.477399	-2.25539	0.0241087	0.479268
DPY30	725.8	-0.454736	0.201606	-2.25557	0.0240977	0.479268
RIMKLB	6822.14	-0.756	0.335212	-2.25529	0.0241154	0.479268
XKR7	13.3768	-2.8202	1.2506	-2.25508	0.0241282	0.479268
KANK3	38.0918	1.34534	0.596856	2.25404	0.0241934	0.479499
PCCB	1471.35	-0.453317	0.201083	-2.25437	0.0241727	0.479499
SEC31B	261.909	0.827804	0.36724	2.25412	0.0241885	0.479499
GTF2H3	1088.57	-0.427475	0.18971	-2.25331	0.0242397	0.480064
LAGE3P1	7.001	1.11963	0.497008	2.25275	0.0242749	0.480408
C9orf139	15.2561	1.36332	0.60545	2.25174	0.0243385	0.480947
HIST1H2AI	651.197	-1.10508	0.490826	-2.25147	0.024356	0.480947
IFNE	134.876	-2.00173	0.889191	-2.25119	0.0243737	0.480947
STAB2	295.67	2.34348	1.04076	2.2517	0.024341	0.480947
FLCN	1029.24	0.690835	0.306986	2.25038	0.0244245	0.481244
LDHA	3854.65	-0.666316	0.296074	-2.25051	0.0244169	0.481244
CAMKK2	1316.04	0.361772	0.160804	2.24977	0.0244634	0.481304
ZNF815P	31.2652	0.816068	0.362689	2.25005	0.024446	0.481304
AURKA	273.752	-0.766336	0.340938	-2.24773	0.0245934	0.483508
DGKA	854.283	0.899863	0.400447	2.24715	0.0246306	0.483817
PPP1R12B	2727.92	0.646098	0.287548	2.24692	0.0246451	0.483817
ATP5F1	777.072	-0.53873	0.239919	-2.24546	0.0247386	0.484238
RCN2	4005.43	-0.777519	0.346205	-2.24584	0.0247144	0.484238
UGT3A2	19.5244	1.93234	0.860342	2.24602	0.0247028	0.484238
ZNF557	914.263	0.512379	0.22817	2.2456	0.0247297	0.484238
C1orf167	6.39876	1.45096	0.646394	2.2447	0.0247876	0.484846
CYP4F35P	0.413899	13.141	5.85827	2.24315	0.024887	0.484906
FMO5	1637.2	0.748019	0.333538	2.24268	0.0249175	0.484906
HIPK1-AS1	3.43342	1.28805	0.574287	2.24286	0.0249056	0.484906
HIST1H3I	604.759	-1.06397	0.474231	-2.24357	0.02486	0.484906
NR2F1	1175.92	1.30218	0.580678	2.24251	0.0249285	0.484906
PRKCI	9684.5	-0.911058	0.406233	-2.2427	0.0249164	0.484906
RPL18AP14	0.360161	13.1638	5.86762	2.24346	0.0248675	0.484906
SPAG5-AS1	5.01994	1.2091	0.539197	2.24241	0.0249349	0.484906
CFAP206	22.108	-1.3759	0.613845	-2.24145	0.0249969	0.484973
DEFB1	352.877	-1.78424	0.796489	-2.24013	0.0250826	0.484973
EPS15	4312.24	0.453675	0.20235	2.24203	0.0249593	0.484973
HOOK1	3477.36	-0.729668	0.325617	-2.24088	0.0250341	0.484973
PITPNC1	914.553	0.752872	0.336031	2.24048	0.0250596	0.484973
SDR39U1	462.506	0.440106	0.196378	2.24112	0.0250186	0.484973
SNTG2	4.04144	2.19568	0.979508	2.24161	0.0249863	0.484973
UST	244.801	0.937496	0.418464	2.24033	0.0250697	0.484973
ZNF705B	1.32222	-5.48839	2.45035	-2.23984	0.0251014	0.484988
SLC25A45	119.318	0.929807	0.415177	2.23954	0.0251207	0.485012
CALU	7609.82	-0.499958	0.223416	-2.23779	0.0252346	0.486482
COL4A1	11082.2	-1.15036	0.51412	-2.23754	0.0252511	0.486482
6	961.205	-0.560871	0.250661	-2.23757	0.0252494	0.486482
CSMD3	60.4292	-2.42098	1.08319	-2.23504	0.0254146	0.48928
KIF26B	1629.76	-1.13972	0.510123	-2.2342	0.0254699	0.489478
RPH3A	2.33019	2.47068	1.10592	2.23406	0.0254794	0.489478
ZNF114	47.1189	-1.63108	0.730087	-2.23409	0.0254771	0.489478
C1QTNF9	15.1621	1.71509	0.768266	2.23242	0.0255875	0.491203
HIST1H4J	7708.52	-0.817336	0.366167	-2.23214	0.0256058	0.491203
AOC3	611.653	1.18631	0.531627	2.23147	0.0256501	0.491495
DLX6	57.352	-2.95752	1.32543	-2.23136	0.0256575	0.491495
GNL2	1524.53	-0.407216	0.182606	-2.23002	0.0257459	0.492838
AP1M2	1307.19	-1.04897	0.470527	-2.22934	0.025791	0.49325
CCDC39	66.9029	1.70403	0.764527	2.22887	0.0258225	0.49325
UBE2C	370.001	-1.08123	0.485074	-2.22899	0.0258144	0.49325
BPIFB4	38.0307	3.45237	1.54992	2.22745	0.0259169	0.493301
CASP6	353.199	-0.483865	0.217194	-2.2278	0.0258941	0.493301
EMC6	324.542	-0.653702	0.293373	-2.22823	0.0258654	0.493301
NIPA2	1741.33	-0.451032	0.202478	-2.22756	0.0259099	0.493301
PNKD	1457.37	-0.636292	0.285632	-2.22767	0.0259028	0.493301
NDUFA12	1161.06	-0.474567	0.213193	-2.226	0.0260145	0.494809
HJURP	474.78	-0.881881	0.396408	-2.22468	0.0261027	0.495785
PRAM1	51.2514	0.928305	0.417229	2.22493	0.0260861	0.495785
CDC25A	212.661	-0.896122	0.402887	-2.22425	0.0261317	0.495987
CENPO	598.96	-0.734266	0.330189	-2.22378	0.0261634	0.496115
NRG2	52.4595	1.32876	0.597573	2.2236	0.0261754	0.496115
MT-ND6	44.9408	-0.993534	0.447022	-2.22256	0.0262456	0.497095
TARS	4135.81	-0.446172	0.200785	-2.22214	0.026274	0.497283
CLDN15	201.913	0.696892	0.313761	2.22109	0.026345	0.498276
SON	13706.7	0.26586	0.119728	2.22054	0.026382	0.498625
PCSK7	946.935	0.646953	0.291458	2.21971	0.0264383	0.498818
PLXNB3	160.339	1.43858	0.648135	2.21957	0.0264478	0.498818
SMYD4	511.412	0.549849	0.247704	2.21978	0.0264338	0.498818
LRRTM4	248.433	-2.24799	1.01378	-2.21744	0.0265934	0.5011
SPP1	8967.94	-1.3594	0.613103	-2.21725	0.0266061	0.5011
ALG8	1047.57	-0.504272	0.227587	-2.21573	0.0267101	0.501815
GALNT1	3467.59	-0.520398	0.234879	-2.2156	0.0267187	0.501815
SASS6	853.035	-0.501831	0.226423	-2.21634	0.0266683	0.501815
ZBTB20	2043.85	0.698336	0.315188	2.21562	0.0267178	0.501815
SEC61A1	4746.59	-0.395846	0.178734	-2.21472	0.0267795	0.502255
ZNRF1	901.792	-0.472675	0.213401	-2.21496	0.0267625	0.502255
ZNF491	61.2976	0.708364	0.319925	2.21416	0.026818	0.502628
IQSEC1	1596.59	0.746147	0.337177	2.21292	0.026903	0.502818
PRR18	25.6223	1.71478	0.774991	2.21265	0.0269217	0.502818
RBX1	598.519	-0.55963	0.252813	-2.21361	0.0268555	0.502818
THEM5	2.51058	12.9337	5.8444	2.21301	0.0268968	0.502818
ZNF510	896.387	0.456738	0.206415	2.21272	0.026917	0.502818
ZMYM4	4929.41	-0.360475	0.162936	-2.21237	0.0269411	0.502833
AGER	139.756	0.816171	0.369286	2.21013	0.0270961	0.505374
SERPINB5	117.872	1.95341	0.885219	2.20669	0.0273356	0.509487
SFI1	694.202	0.621489	0.281747	2.20584	0.0273951	0.510244
ABRA	5.28808	6.5787	2.98454	2.20426	0.0275063	0.510546
DYTN	1.02546	5.1922	2.35546	2.20433	0.0275014	0.510546
HSP90AA1	14178.3	-0.551183	0.250011	-2.20463	0.0274799	0.510546
MICAL1	747.937	0.960933	0.435934	2.20431	0.0275026	0.510546
TMEM40	11.2926	1.91304	0.867828	2.2044	0.0274963	0.510546
ZSWIM5	151.685	0.917293	0.416403	2.2029	0.0276019	0.511968
FAM212B	162.981	0.920191	0.41782	2.20236	0.0276396	0.512313
MAX	1108.62	0.4161	0.189032	2.20121	0.0277213	0.513473
ZNF175	473.213	0.657327	0.298748	2.20027	0.0277875	0.514347
CENPK	508.659	-0.792966	0.36068	-2.19853	0.0279115	0.51475
CNOT6LP1	5.77746	1.18343	0.538166	2.199	0.0278781	0.51475
MRPS22	489.983	-0.408835	0.185969	-2.19841	0.0279201	0.51475
OPN5	2.7837	-4.27917	1.94607	-2.19888	0.0278863	0.51475
PDE1C	264.314	1.4166	0.64439	2.19835	0.0279242	0.51475
TSC22D3	1662.13	1.01907	0.463525	2.19853	0.0279115	0.51475
RIBC2	83.5801	-1.1435	0.520249	-2.19798	0.0279506	0.514884
LINC01001	310.183	0.698907	0.31815	2.19678	0.0280359	0.515746
ORMDL2	605.631	-0.552417	0.251497	-2.19652	0.0280549	0.515746
RPL7	348.892	-0.517061	0.235397	-2.19655	0.0280527	0.515746
C2orf66	37.4784	-1.47126	0.670003	-2.19589	0.0280996	0.515862
CENPH	373.102	-0.731579	0.333122	-2.19613	0.0280827	0.515862
BTG2	2095.19	0.885118	0.403269	2.19486	0.0281738	0.515943
FAM53B	642.577	0.713701	0.325089	2.1954	0.0281346	0.515943
GJA5	445.368	-1.34987	0.615115	-2.1945	0.0281992	0.515943
MRPL18	727.877	-0.497055	0.226501	-2.19449	0.0281999	0.515943
SLC24A2	9.92904	-2.1546	0.981737	-2.19468	0.0281866	0.515943
ANKDD1A	221.115	0.838279	0.382151	2.19358	0.0282656	0.516471
HIST1H4A	208.21	-0.876244	0.399511	-2.19329	0.0282864	0.516471
NLRP2B	0.694583	6.00874	2.73951	2.19336	0.0282811	0.516471
TMIGD1	0.0808408	12.8747	5.87107	2.1929	0.0283147	0.516637
CDCA2	342.392	-0.967611	0.441357	-2.19236	0.0283538	0.516666
SECISBP2	1484.19	0.312381	0.142487	2.19234	0.0283547	0.516666
HSD17B6	1944.27	-1.07999	0.492861	-2.19127	0.0284325	0.517733
THOC6	517.61	-0.501723	0.229217	-2.18886	0.0286069	0.520557
ULBP3	35.3381	-1.01957	0.466063	-2.18762	0.0286974	0.521851
B3GAT1	164.507	1.55434	0.710634	2.18725	0.0287241	0.521983
DEK	8084.45	-0.539977	0.246935	-2.18671	0.0287634	0.521991
HIF1A	9160.47	-0.618624	0.282878	-2.18689	0.0287506	0.521991
EPHB4	2035.51	0.818341	0.374492	2.1852	0.0288741	0.523574
HSD17B13	1597.26	1.02359	0.468489	2.18487	0.0288987	0.523574
SSR1	19105.3	-0.434848	0.19904	-2.18473	0.028909	0.523574
DENND1A	800.015	0.388448	0.177966	2.18271	0.0290571	0.525902
FBXO31	489.98	0.620558	0.284359	2.1823	0.0290873	0.526094
MUC12	20.6396	-1.83981	0.843381	-2.18147	0.0291489	0.526147
ZNF318	2551.57	0.431586	0.19783	2.1816	0.0291387	0.526147
ZNF763	100.621	0.606876	0.278188	2.18153	0.0291439	0.526147
14	11.9084	-1.69264	0.776505	-2.17982	0.0292707	0.526403
CACNB4	377.214	1.03393	0.474345	2.17969	0.0292805	0.526403
DUSP2	113.4	1.07316	0.492103	2.18076	0.029201	0.526403
GPRC5A	3865.94	-1.43124	0.656362	-2.18056	0.029216	0.526403
MIR4697HG	18.7285	1.56325	0.717149	2.17981	0.0292718	0.526403
RAMP2	129.083	0.972802	0.446283	2.17979	0.0292733	0.526403
SLC25A18	149.728	1.6993	0.779928	2.1788	0.0293469	0.527244
EXOC6B	1488.71	0.366756	0.168352	2.17851	0.0293678	0.527267
ALAD	675.166	0.590082	0.270902	2.17821	0.0293904	0.527322
TNMD	7.58923	2.50087	1.14839	2.17772	0.0294268	0.527622
MED13L	7258.71	0.410454	0.188521	2.17723	0.0294633	0.527665
POU4F3	1.75084	-1.97571	0.907471	-2.17716	0.0294684	0.527665
LIMD1-AS1	15.5772	1.02891	0.472886	2.17581	0.0295698	0.529128
NDUFC1	984.414	-0.399381	0.183601	-2.17527	0.0296099	0.529494
NUP210L	20.4536	1.09667	0.50445	2.17399	0.0297061	0.53086
CORO7-PAM16	0.178199	-12.7649	5.87476	-2.17284	0.0297924	0.532049
ARMC3	273.724	-1.64074	0.755369	-2.1721	0.0298483	0.532341
SKA3	329.726	-0.863402	0.397453	-2.17234	0.0298303	0.532341
DHFRP1	3.9471	-1.32915	0.612212	-2.17105	0.0299271	0.532523
GTF2A2	987.769	-0.544511	0.250752	-2.17151	0.0298925	0.532523
NAA15	4830.38	-0.364273	0.167797	-2.17091	0.0299377	0.532523
POP4	364.648	-0.607784	0.279917	-2.1713	0.0299086	0.532523
ARHGAP11B	522.152	-0.775774	0.357864	-2.16779	0.0301746	0.532547
ELAVL3	15.5634	-3.45257	1.59203	-2.16865	0.0301092	0.532547
LRRC37A6P	78.911	-1.38574	0.639103	-2.16825	0.0301397	0.532547
MTND6P11	0.0706836	-12.7403	5.87398	-2.16893	0.0300879	0.532547
OR7E14P	36.1312	-0.829186	0.382507	-2.16776	0.0301767	0.532547
RAB30	1773.81	0.893203	0.411874	2.16863	0.0301107	0.532547
RASA4	62.1186	0.861338	0.397335	2.16779	0.0301747	0.532547
SLC12A5	17.0412	-1.36178	0.627818	-2.16907	0.0300775	0.532547
SNX21	533.912	0.76392	0.352143	2.16935	0.0300562	0.532547
TPPP	104.228	1.31054	0.603851	2.1703	0.0299843	0.532547
TUBB3	89.3524	-1.43479	0.661463	-2.16911	0.0300746	0.532547
UGT3A1	157.46	-2.70442	1.24744	-2.16798	0.0301604	0.532547
POMP	1225.31	-0.495153	0.228505	-2.16693	0.0302404	0.533322
SORBS1	1671.62	0.984783	0.454618	2.16618	0.0302977	0.533981
CYTH1	1025.35	0.615821	0.284424	2.16515	0.0303759	0.53431
GLIPR1L2	62.0773	1.055	0.487248	2.16523	0.0303702	0.53431
NDUFC2-KCTD14	1.82522	-2.16359	0.999151	-2.16542	0.0303553	0.53431
DBH-AS1	33	1.42963	0.66048	2.16454	0.0304231	0.534404
LRRC29	42.3755	0.722766	0.333943	2.16434	0.0304382	0.534404
SPTB	133.534	1.21846	0.56298	2.16431	0.0304409	0.534404
ILF2	3459.41	-0.517974	0.239365	-2.16395	0.0304682	0.534535
BBOX1-AS1	2.93263	-1.82991	0.845799	-2.16353	0.0305007	0.534757
GINS3	125.041	-0.673884	0.311609	-2.1626	0.030572	0.535151
NOTCH2NL	455.492	0.462563	0.213983	2.16168	0.0306426	0.535151
SEC14L5	34.615	1.18304	0.547335	2.16145	0.0306606	0.535151
SIGLEC22P	6.70391	1.10792	0.512294	2.16267	0.0305665	0.535151
SORBS2	1991.99	1.13096	0.523188	2.16168	0.030643	0.535151
TP73-AS1	264.969	0.523982	0.242424	2.16143	0.0306625	0.535151
USP1	3825.56	-0.518476	0.239847	-2.16169	0.030642	0.535151
SLC25A5P1	0.130649	12.6908	5.87335	2.16075	0.0307149	0.535718
KCNIP2	95.6174	0.942009	0.436086	2.16015	0.0307614	0.535853
MPPE1	611.267	0.363873	0.16851	2.15936	0.0308222	0.535853
NSMF	932.404	0.531522	0.246139	2.15944	0.0308162	0.535853
RPS16	2737.21	-0.651001	0.301474	-2.15939	0.0308195	0.535853
VEGFD	17.8085	1.2192	0.564509	2.15975	0.0307923	0.535853
AC015849.16	11.0808	-1.40396	0.65091	-2.15693	0.0310114	0.536713
CRHBP	208.377	1.49177	0.691384	2.15766	0.0309544	0.536713
HMGCS1	2917.8	-0.601239	0.278614	-2.15796	0.0309308	0.536713
MYOD1	22.5073	-4.34821	2.01519	-2.15772	0.0309497	0.536713
SH3TC2	50.2751	1.28851	0.597134	2.15782	0.030942	0.536713
TNNC1	146.863	-1.62492	0.753232	-2.15726	0.0309851	0.536713
UXS1	1282.99	-0.48528	0.224967	-2.15712	0.0309966	0.536713
FAM63A	706.974	0.690886	0.320359	2.1566	0.0310367	0.536806
NDUFB10	1519.15	-0.491902	0.228139	-2.15615	0.0310722	0.537073
PRR5-ARHGAP8	15.3095	-1.36756	0.634356	-2.15583	0.0310968	0.537153
CHST6	247.373	-1.43894	0.667639	-2.15527	0.0311408	0.537223
GCC1	622.219	0.405832	0.188279	2.15548	0.0311241	0.537223
KIF21B	393.814	1.16819	0.542396	2.15375	0.0312595	0.538926
EDN2	33.4121	-1.70447	0.79158	-2.15325	0.0312992	0.539264
C7orf26	457.596	0.540456	0.251124	2.15215	0.0313854	0.540404
ABCA2	3170.39	0.732259	0.340492	2.15059	0.0315086	0.541338
ATP13A4	133.136	1.23602	0.574854	2.15014	0.0315438	0.541338
ATP5G2	1235.11	-0.45568	0.211876	-2.15069	0.0315004	0.541338
CTAGE12P	10.0026	-2.15575	1.00263	-2.15008	0.0315485	0.541338
IL11RA	331.313	0.842889	0.391946	2.15052	0.0315138	0.541338
MYO10	4777.83	-0.76212	0.354485	-2.14993	0.0315604	0.541338
VCX3A	6.6892	-1.97148	0.917216	-2.14942	0.0316013	0.541694
POLE2	200.445	-0.620601	0.28893	-2.14793	0.0317194	0.543371
AC006116.20	0.487703	10.6172	4.9447	2.14719	0.031778	0.543821
KDM6B	2192.41	0.804474	0.374751	2.14669	0.031818	0.543821
NEAT1	5128.75	-0.815479	0.379896	-2.14658	0.0318265	0.543821
UPF3AP3	6.47455	1.01583	0.473221	2.14664	0.0318222	0.543821
NME2	2021.05	-0.841571	0.392174	-2.14592	0.0318797	0.544384
4	10.5834	5.28318	2.46359	2.14451	0.0319921	0.545208
GALNT7	2458.04	-0.69022	0.321853	-2.14452	0.0319914	0.545208
KEL	47.4326	1.2143	0.566316	2.14422	0.0320157	0.545208
SIRT5	1300.15	-0.52627	0.245457	-2.14404	0.0320293	0.545208
VWA9	901.386	-0.436238	0.203447	-2.14423	0.0320144	0.545208
ENTPD7	796.574	-0.599601	0.27971	-2.14365	0.0320606	0.545395
HSP90AB2P	1.91375	-2.03392	0.949197	-2.14278	0.032131	0.545557
LRRC3B	58.5266	2.1677	1.01152	2.143	0.0321128	0.545557
OR2J4P	0.84714	-5.38088	2.51093	-2.14298	0.0321144	0.545557
ADD1	3421.5	0.366325	0.171153	2.14034	0.0323276	0.546427
EVA1A	233.016	-0.820556	0.38346	-2.13987	0.0323651	0.546427
GLB1L3	6.71236	2.50634	1.17023	2.14175	0.0322134	0.546427
LGALS9B	2.09348	2.71587	1.26865	2.14076	0.0322937	0.546427
MARVELD3	249.484	-0.882583	0.412445	-2.13988	0.0323645	0.546427
PRRG2	70.8501	-0.823403	0.384657	-2.14062	0.0323049	0.546427
THRSP	274.986	1.48287	0.692645	2.14088	0.0322837	0.546427
TNFRSF13C	54.7703	1.61297	0.753752	2.13993	0.0323606	0.546427
ZNF217	13272.7	-0.584222	0.272832	-2.14132	0.0322479	0.546427
BUD31P2	1.1575	-3.62316	1.69496	-2.13761	0.0325481	0.546772
CCT7	4738.08	-0.460129	0.215226	-2.13789	0.0325255	0.546772
CTTNBP2NL	2538.84	-0.433993	0.203007	-2.13782	0.032531	0.546772
LAMC1	13318.3	-0.698128	0.326541	-2.13795	0.0325207	0.546772
NAT8L	561.624	-1.27539	0.596249	-2.13901	0.0324345	0.546772
RBM5	4644.23	0.432613	0.202316	2.1383	0.0324924	0.546772
SLC17A7	10.5645	1.54526	0.722334	2.13926	0.0324144	0.546772
USMG5	2501.77	-0.503483	0.235458	-2.13831	0.0324915	0.546772
MANF	826.499	-0.588073	0.275168	-2.13714	0.0325866	0.547077
CCBE1	153.799	1.50655	0.705242	2.13621	0.0326622	0.548004
NEDD1	1615.58	-0.378752	0.177364	-2.13545	0.0327241	0.5487
ELOVL7	1090.35	-0.832957	0.390279	-2.13426	0.0328215	0.549196
MYC	2648.58	-1.04299	0.48861	-2.1346	0.0327935	0.549196
PRSS2	122.428	-1.90973	0.894835	-2.13418	0.0328284	0.549196
SCOC-AS1	3.55269	1.73351	0.812296	2.13409	0.0328354	0.549196
ATP5C1P1	2.16311	-1.56522	0.733586	-2.13366	0.0328708	0.549324
JPH1	288.253	-1.27998	0.599948	-2.13349	0.0328849	0.549324
OIP5	77.5191	-0.911202	0.427143	-2.13325	0.0329043	0.549324
C6orf118	65.3118	-1.96855	0.923757	-2.13102	0.0330873	0.54948
GCNT3	122.72	-1.82409	0.856095	-2.13071	0.0331132	0.54948
GOLGA5	1064.84	-0.377343	0.17697	-2.13224	0.0329869	0.54948
KCNE3	415.827	-1.02725	0.481756	-2.13231	0.0329812	0.54948
LYRM4	257.249	-0.503451	0.236128	-2.13211	0.0329978	0.54948
PLCD1	241.034	0.609728	0.286043	2.13159	0.0330402	0.54948
RPLP0P2	57.5041	-1.66572	0.781549	-2.1313	0.0330641	0.54948
SEC61G	614.332	-0.653521	0.306724	-2.13065	0.033118	0.54948
T	0.898359	7.78513	3.65135	2.13212	0.0329968	0.54948
ZNF335	907.261	0.67367	0.316148	2.13087	0.0331002	0.54948
EBPL	370.623	-0.739525	0.347244	-2.1297	0.0331964	0.550102
HIST2H3C	1012.62	-1.1953	0.561251	-2.12971	0.033196	0.550102
SLC38A4	4901.64	-1.19082	0.559279	-2.1292	0.0332378	0.550111
TSPAN17	639.53	-0.486487	0.228483	-2.1292	0.0332375	0.550111
PCSK1	73.8921	-2.10139	0.987333	-2.12835	0.0333078	0.55093
ZNF559	824.086	0.50643	0.238023	2.12765	0.0333659	0.551553
ATP1A1-AS1	35.1257	0.587261	0.276101	2.12698	0.0334215	0.55191
SSBP2	2611.41	0.658013	0.309377	2.1269	0.0334286	0.55191
CCDC67	42.7385	-1.67613	0.788496	-2.12574	0.0335253	0.552055
HIST1H2BD	3197.78	-0.574541	0.270237	-2.12607	0.0334978	0.552055
HPRT1	1518.69	-0.56562	0.266057	-2.12593	0.0335087	0.552055
USH1C	38.7464	-2.0998	0.987879	-2.12556	0.03354	0.552055
WDR45B	1934.11	-0.569323	0.267775	-2.12612	0.0334931	0.552055
SNRPC	754.459	-0.587958	0.276683	-2.12503	0.0335845	0.55245
ARHGEF1	1971.97	0.946165	0.445622	2.12324	0.0337334	0.554036
CDC45	253.984	-1.00141	0.471643	-2.12323	0.0337345	0.554036
PLIN4	1105.36	1.52277	0.717229	2.12313	0.0337427	0.554036
POLD3	892.373	-0.556397	0.2621	-2.12284	0.0337669	0.554094
UBL7-AS1	1.80962	1.67685	0.790129	2.12225	0.0338172	0.554581
HIST1H2BG	1906.69	-0.82706	0.389816	-2.12167	0.0338659	0.555041
CAPNS1	3081.16	-0.515105	0.242907	-2.12058	0.0339568	0.555045
DSC3	1140.62	1.88301	0.888071	2.12034	0.0339771	0.555045
MT-CO2	1197.05	-0.505659	0.238497	-2.12019	0.0339899	0.555045
PDCL3P4	11.5972	1.05721	0.498638	2.1202	0.0339889	0.555045
PLD2	885.399	0.42735	0.201528	2.12055	0.0339599	0.555045
SHANK3	1225.49	0.986088	0.464935	2.12091	0.033929	0.555045
CRYZ	1626.91	-0.799064	0.376943	-2.11985	0.0340186	0.555177
SSBP1	884.609	-0.543081	0.256231	-2.1195	0.0340481	0.55532
ZNF555	464.213	0.468081	0.220913	2.11885	0.034103	0.555879
FAM209B	2.82931	1.63219	0.770451	2.11849	0.0341337	0.556043
HIST2H3A	465.115	-1.16701	0.551003	-2.11797	0.034178	0.55616
XKRX	48.0321	1.20622	0.569531	2.11791	0.0341823	0.55616
TMEM175	735.15	0.628577	0.296863	2.1174	0.034226	0.556199
TSPYL6	3.9204	2.44054	1.15257	2.11747	0.0342198	0.556199
ADAM9	6328.84	-0.644129	0.304451	-2.11571	0.0343697	0.558045
CCT3	3704.11	-0.511958	0.241995	-2.11557	0.0343812	0.558045
VIPR1	129.776	1.08994	0.515361	2.11491	0.034438	0.55863
COX8A	581.251	-0.665055	0.314628	-2.11378	0.0345339	0.559512
LSS	1244.6	0.591854	0.279981	2.11391	0.0345228	0.559512
ACKR1	185.212	1.76361	0.83459	2.11314	0.0345886	0.560061
TMED3	1110.79	-0.778603	0.368602	-2.11231	0.0346595	0.56087
SLC35F2	883.648	-0.896744	0.424614	-2.1119	0.0346948	0.561104
3	377.653	-0.415152	0.196666	-2.11096	0.0347761	0.561407
FCAMR	21.4743	2.89265	1.37021	2.1111	0.0347635	0.561407
GPRIN1	84.3774	-0.964239	0.456775	-2.11097	0.0347747	0.561407
TATDN1	335.982	-0.579857	0.274758	-2.11043	0.0348215	0.561802
DOCK6	1363.32	0.687407	0.325884	2.10936	0.0349135	0.562169
HMGN5	201.411	-0.805878	0.382079	-2.10919	0.0349279	0.562169
LYPD5	26.0189	1.12507	0.533265	2.10977	0.0348782	0.562169
ZSCAN25	1087.21	0.391473	0.185598	2.10925	0.0349232	0.562169
GANAB	7308.47	-0.373704	0.177292	-2.10784	0.0350446	0.563198
KDM4B	1419.64	0.489652	0.23232	2.10766	0.0350601	0.563198
KIFC1	740.799	-0.895858	0.425133	-2.10724	0.0350965	0.563198
SGO1	445.093	-0.949847	0.450733	-2.10734	0.0350884	0.563198
ZNF641	703.284	0.429045	0.20359	2.1074	0.0350833	0.563198
LINC00342	13.0786	0.959193	0.455291	2.10677	0.0351377	0.563524
MLC1	22.1887	1.89684	0.900518	2.10639	0.0351707	0.563669
SAP25	21.681	1.22063	0.579549	2.10618	0.0351887	0.563669
S100A16	851.14	-0.704426	0.334495	-2.10594	0.0352099	0.563673
C14orf79	419.249	-0.607634	0.288747	-2.10438	0.0353451	0.564652
LINC01106	20.6334	-1.01821	0.483878	-2.10427	0.035355	0.564652
UBALD2	382.665	-0.512364	0.243442	-2.10466	0.0353207	0.564652
WDR86-AS1	22.4067	1.13677	0.540109	2.1047	0.0353176	0.564652
SLCO1B1	1518.85	-1.4743	0.700774	-2.10382	0.0353945	0.564947
ATP1B1	5277.98	-0.797846	0.379432	-2.10274	0.0354886	0.56573
CHKB	101.327	0.675095	0.321087	2.10253	0.0355067	0.56573
HLA-J	19.2618	1.58736	0.754836	2.10292	0.0354726	0.56573
LTBP4	1830.58	0.969499	0.461332	2.10152	0.035595	0.566802
PABPC1	28632.8	-0.452826	0.21552	-2.10108	0.0356337	0.567082
FAM49B	2151.35	-0.446227	0.212447	-2.10042	0.0356917	0.567669
LPAR5	137.646	0.93488	0.445165	2.10008	0.0357222	0.567819
ZNF726	490.812	-1.10231	0.524981	-2.09972	0.0357533	0.567976
ATP1B2	253.037	1.46765	0.69932	2.09868	0.0358451	0.5691
CDK7	467.607	-0.500293	0.238444	-2.09815	0.0358917	0.569503
CTHRC1	756.117	-1.34393	0.640947	-2.09678	0.0360128	0.56956
IL31RA	5.96746	-1.68256	0.802455	-2.09677	0.0360139	0.56956
PDZRN4	75.1796	1.75524	0.837156	2.09668	0.0360224	0.56956
PYGM	192.609	1.31146	0.62523	2.09757	0.0359434	0.56956
SDHAF3	370.87	-0.583936	0.278501	-2.09671	0.0360191	0.56956
UGT2B7	1605.48	-1.61882	0.771862	-2.09729	0.0359676	0.56956
COL6A5	62.2145	-2.03522	0.971216	-2.09554	0.0361234	0.569618
EPB41L5	3656.28	-0.705063	0.336475	-2.09544	0.0361319	0.569618
MGAM	152.702	1.18645	0.566098	2.09583	0.0360969	0.569618
MRPS17	125.399	-0.614903	0.293358	-2.09609	0.0360744	0.569618
SLC25A21-AS1	129.941	1.03497	0.493766	2.09607	0.0360763	0.569618
C9orf85	335.024	0.433887	0.207111	2.09495	0.0361756	0.569647
KIF20B	1251.81	-0.625882	0.298758	-2.09494	0.0361761	0.569647
VDAC3	1117.06	-0.468707	0.223791	-2.09439	0.036225	0.570083
FUT10	525.88	0.535153	0.255567	2.09398	0.0362616	0.570325
BTG3	1187.19	-0.629983	0.301178	-2.09173	0.0364624	0.571161
FGD3	334.164	0.980102	0.468562	2.09172	0.0364634	0.571161
LGALS9C	3.59183	1.73965	0.831535	2.09209	0.0364305	0.571161
PRIM1	272.888	-0.543011	0.259564	-2.09201	0.0364373	0.571161
PRSS3	12.5974	1.96884	0.940727	2.0929	0.0363584	0.571161
SEPSECS-AS1	4.37671	-1.10108	0.526361	-2.09188	0.0364494	0.571161
YWHAZ	1478.24	-0.467723	0.223602	-2.09176	0.0364597	0.571161
COX7C	2357.08	-0.565473	0.270486	-2.09058	0.0365654	0.571428
MN1	560.018	1.4042	0.671649	2.09067	0.0365575	0.571428
NAALAD2	218.884	1.55667	0.744366	2.09127	0.0365041	0.571428
SRFBP1	710.925	-0.388244	0.185706	-2.09064	0.0365607	0.571428
CKAP4	2452.69	-0.591741	0.28317	-2.0897	0.0366446	0.571946
DGKD	896.564	0.657174	0.314512	2.0895	0.0366624	0.571946
GLRX3	555.138	-0.44734	0.214088	-2.08952	0.0366613	0.571946
SOX7	38.0748	1.10794	0.530392	2.08892	0.0367153	0.572439
BPIFC	4.68117	12.1897	5.83715	2.0883	0.0367709	0.572974
BORCS6	96.8464	0.615409	0.29489	2.08691	0.0368964	0.573862
CCDC18-AS1	63.1515	0.539357	0.258519	2.08634	0.0369482	0.573862
COX7A2	945.281	-0.533782	0.255884	-2.08603	0.036976	0.573862
EEF1B2P6	7.17762	-0.963429	0.46181	-2.0862	0.0369605	0.573862
NUDCD2	697.831	-0.37213	0.178439	-2.08547	0.0370263	0.573862
RHBDL2	121.745	-1.03655	0.497126	-2.08508	0.0370617	0.573862
RRN3P1	298.402	0.63824	0.306025	2.08558	0.0370164	0.573862
SLC25A2	28.5828	0.907956	0.435125	2.08666	0.0369193	0.573862
SNX33	1457.57	0.552932	0.265098	2.08577	0.0369995	0.573862
UROS	373.716	-0.490894	0.235432	-2.08507	0.0370626	0.573862
YWHAG	5860.05	-0.389389	0.18664	-2.08631	0.0369509	0.573862
NEK5	124.337	-1.10359	0.529349	-2.08481	0.0370863	0.573898
DIP2A	2399.45	0.513705	0.246482	2.08414	0.037147	0.574314
SLC25A15	270.038	-0.84161	0.403834	-2.08405	0.0371558	0.574314
MRPL51	1120.4	-0.489905	0.235148	-2.08339	0.0372158	0.574639
SMPX	20.6097	-2.13439	1.0245	-2.08335	0.0372196	0.574639
PAK3	66.972	1.28292	0.615902	2.08299	0.0372523	0.574813
CCDC88B	383.872	0.995418	0.477977	2.08257	0.0372908	0.575078
ZFYVE26	1777.99	0.542512	0.260585	2.0819	0.0373518	0.575688
FOXD4L4	1.35139	2.42776	1.16626	2.08166	0.037374	0.5757
ANO1	2494.62	1.14498	0.55046	2.08004	0.037522	0.57666
DNM1P47	1277.95	1.42936	0.686955	2.08072	0.0374598	0.57666
PDIA6	10380.6	-0.527043	0.253365	-2.08017	0.0375097	0.57666
ZBTB10	13013.8	-0.640061	0.307702	-2.08013	0.0375133	0.57666
C16orf86	20.4886	0.819319	0.394132	2.07879	0.0376364	0.578087
SLC25A25	502.168	0.664099	0.319542	2.07828	0.0376833	0.578477
C19orf25	165.307	0.532254	0.256158	2.07783	0.0377247	0.578782
PDCD2L	134.866	-0.521463	0.251016	-2.07741	0.0377642	0.579058
AURKAPS1	4.67492	1.10388	0.531734	2.07601	0.0378931	0.579703
C1orf210	130.518	-0.966098	0.465347	-2.07608	0.0378865	0.579703
GAK	2105.78	0.566517	0.272923	2.07574	0.0379181	0.579703
NKTR	7703.85	0.33436	0.161095	2.07555	0.0379356	0.579703
RABGAP1L	4793.44	0.481194	0.231806	2.07585	0.0379081	0.579703
SLC43A3	739.834	-0.805992	0.388126	-2.07662	0.0378364	0.579703
NCKIPSD	367.882	0.497933	0.239935	2.07528	0.0379606	0.579756
C3orf80	8.68512	-2.02323	0.9765	-2.07192	0.0382732	0.580339
DUXAP8	95.7083	-0.970224	0.467872	-2.07369	0.0381077	0.580339
FDPS	575.075	-0.598734	0.288849	-2.07283	0.0381882	0.580339
FRG1HP	49.0554	0.544883	0.262968	2.07205	0.0382606	0.580339
GRHL2	1569.98	-1.11235	0.536606	-2.07293	0.0381785	0.580339
MAMDC4	330.246	0.785554	0.378961	2.07291	0.0381802	0.580339
RCOR1	2334.36	-0.411486	0.198611	-2.07182	0.0382822	0.580339
SFN	206.384	-1.3995	0.674963	-2.07345	0.0381304	0.580339
SNRPE	524.953	-0.576802	0.278423	-2.07168	0.0382958	0.580339
SPRN	7.35078	-2.10018	1.01341	-2.07238	0.0382299	0.580339
TAL1	65.4219	1.1736	0.566392	2.07207	0.0382586	0.580339
U3	0.53819	4.89499	2.36117	2.07312	0.0381609	0.580339
ZNF33BP1	3.70432	-1.41983	0.685369	-2.07162	0.0383008	0.580339
ZNF679	19.9884	-3.29442	1.58828	-2.0742	0.038061	0.580339
P2RX5-TAX1BP3	6.21171	1.37544	0.664072	2.07121	0.0383389	0.580588
TRERF1	878.486	0.697293	0.336718	2.07085	0.0383726	0.580771
ACER1	6.05827	3.042	1.46975	2.06974	0.0384763	0.581032
KDM5C	4694.8	0.456623	0.220614	2.06978	0.0384726	0.581032
RER1	2111.46	-0.282917	0.136705	-2.06954	0.0384953	0.581032
SRPX2	335.671	-1.25373	0.605945	-2.06905	0.038541	0.581032
TMEM97	871.969	-0.830988	0.401602	-2.06918	0.038529	0.581032
TSPAN6	1820.3	-0.569749	0.275338	-2.06927	0.0385208	0.581032
USP20	815.229	0.660144	0.319043	2.06914	0.0385333	0.581032
FAM35A	968.324	-0.446571	0.215912	-2.0683	0.0386115	0.581768
PPP1R32	33.8155	0.932909	0.451102	2.06807	0.0386337	0.581777
SZT2	4605.34	0.600596	0.290762	2.06559	0.0388673	0.584967
GALE	425.228	-0.728456	0.352793	-2.06482	0.0389398	0.585447
NXT2	1864.19	-0.647277	0.313483	-2.06479	0.0389427	0.585447
CFI	5094.71	-1.04175	0.504713	-2.06404	0.039014	0.586191
ABCA13	1026.33	-1.61536	0.785156	-2.05738	0.0396499	0.586236
AMIGO1	180.034	0.547654	0.266291	2.0566	0.0397246	0.586236
AQP1	532.019	1.01141	0.491238	2.05891	0.039503	0.586236
CLCA2	93.82	2.04987	0.995337	2.05947	0.0394489	0.586236
CYC1	1266.75	-0.636358	0.309384	-2.05686	0.0397	0.586236
DLEU1	116.414	-0.743062	0.361039	-2.05812	0.0395785	0.586236
EFTUD1P1	69.2633	-0.943399	0.457758	-2.06091	0.0393113	0.586236
FABP6	81.9862	-2.20717	1.07169	-2.05951	0.0394449	0.586236
FAM13A	1639.2	0.536747	0.260491	2.06052	0.0393492	0.586236
FUT2	135.387	-1.23377	0.599147	-2.05921	0.0394746	0.586236
GFRA1	583.487	1.66067	0.806237	2.05978	0.0394197	0.586236
GTF3C6	183.312	-0.497026	0.241548	-2.05767	0.039622	0.586236
H1FX	1226.13	0.49738	0.241317	2.0611	0.0392934	0.586236
HPS1	541.598	0.534785	0.259594	2.06009	0.0393903	0.586236
MCM3AP	2965.77	0.476584	0.231606	2.05774	0.0396151	0.586236
NUDCD1	1520.53	-0.45167	0.219552	-2.05724	0.0396634	0.586236
PAPPA	415.643	1.26967	0.616246	2.06032	0.0393678	0.586236
PIGFP1	1.31218	2.21296	1.07501	2.05855	0.0395374	0.586236
PIGR	674.254	-1.93932	0.942594	-2.05742	0.0396454	0.586236
PLPPR3	8.43372	2.07624	1.00689	2.06203	0.0392045	0.586236
PPAT	512.149	-0.615388	0.29821	-2.0636	0.0390552	0.586236
PTPRVP	6.06503	1.83835	0.892326	2.06017	0.0393819	0.586236
RNF166	328.932	0.668157	0.324188	2.06102	0.0393015	0.586236
SDPR	688.961	1.11547	0.542096	2.0577	0.0396185	0.586236
SDR9C7	11.1162	2.05299	0.995432	2.06241	0.039169	0.586236
SEC22B	1116.11	-0.463128	0.224903	-2.05924	0.0394714	0.586236
SMKR1	83.1325	-1.26084	0.611363	-2.06235	0.0391749	0.586236
SNHG20	122.02	-0.655448	0.318503	-2.0579	0.0395995	0.586236
SNRPD3	2121.86	-0.457412	0.222437	-2.05637	0.0397471	0.586236
SOX4	12306.6	-0.794819	0.386222	-2.05794	0.0395963	0.586236
SPAG17	518.485	-1.28229	0.623674	-2.05603	0.0397799	0.586236
STRAP	1845.86	-0.476935	0.231812	-2.05742	0.0396461	0.586236
SUV39H2	794.797	-0.62463	0.303628	-2.05722	0.0396649	0.586236
SVILP1	22.7895	0.977729	0.475502	2.0562	0.0397628	0.586236
XKR6	304.657	1.26422	0.614665	2.05677	0.0397088	0.586236
MAP9	2229.19	-0.692075	0.336717	-2.05536	0.0398441	0.58654
RASL10A	13.978	1.28098	0.623229	2.05539	0.0398415	0.58654
DNAH17-AS1	6.97763	-2.32151	1.12967	-2.05503	0.0398763	0.586599
SLC45A3	257.241	0.74635	0.363211	2.05487	0.0398918	0.586599
APEX1	2463.52	-0.456143	0.222506	-2.05003	0.0403615	0.587342
APOF	691.065	1.56601	0.763898	2.05002	0.0403625	0.587342
ASRGL1	417.441	-1.11047	0.541001	-2.05262	0.0401094	0.587342
CROCC2	34.3273	1.99555	0.973144	2.05062	0.0403038	0.587342
CTPS1	946.396	-0.466453	0.227192	-2.05312	0.0400611	0.587342
DCTPP1	456.738	-0.663386	0.323603	-2.05	0.0403642	0.587342
GPX8	1334.05	-0.845848	0.412283	-2.05162	0.0402066	0.587342
IP6K1	837.73	0.347625	0.169586	2.04985	0.0403791	0.587342
KRT5	1690.71	1.54236	0.7518	2.05156	0.0402129	0.587342
LPA	763.229	-1.7172	0.836949	-2.05173	0.0401957	0.587342
MED30	201.649	-0.511248	0.248916	-2.05389	0.039986	0.587342
NDUFB5	1789.53	-0.448413	0.218642	-2.0509	0.0402769	0.587342
PWP1	1599.66	-0.316685	0.154455	-2.05034	0.0403316	0.587342
RPL5P30	1.09798	2.26709	1.10539	2.05094	0.0402729	0.587342
SERPINA11	457.563	1.68717	0.822909	2.05025	0.0403396	0.587342
TECPR1	693.522	0.840143	0.409324	2.05251	0.0401198	0.587342
TMC2	1.72922	3.20814	1.56478	2.05022	0.0403433	0.587342
TNNC2	73.0194	1.65009	0.804507	2.05106	0.0402612	0.587342
VMP1	14937.7	-0.832821	0.405762	-2.05249	0.0401223	0.587342
ZC3H4	2362.42	0.31148	0.151654	2.05388	0.0399872	0.587342
PEF1	350.104	-0.302997	0.147893	-2.04876	0.0404854	0.58857
ZNF534	15.2126	1.61073	0.786518	2.04792	0.0405677	0.589448
SEMA3G	150.918	1.1248	0.549318	2.04762	0.0405972	0.589558
MSMP	4.38998	-2.98167	1.45681	-2.04671	0.0406864	0.58997
PLGLB1	134.36	0.675306	0.329955	2.04666	0.0406914	0.58997
ZZEF1	3180.89	0.51595	0.252077	2.04679	0.0406782	0.58997
AC002398.11	1.72658	5.50159	2.68954	2.04555	0.0408003	0.591231
ABCD4	1176.46	0.370357	0.181106	2.04498	0.040857	0.591342
AC007000.10	2.19107	1.55821	0.762049	2.04476	0.040878	0.591342
GLRX5	1148.04	-0.512799	0.250815	-2.04453	0.0409014	0.591342
LMOD1	536.833	1.43327	0.7011	2.04431	0.0409226	0.591342
SLC25A5	2862.66	-0.583912	0.28555	-2.04487	0.0408678	0.591342
TRIM4	1236.96	0.603976	0.295467	2.04414	0.0409399	0.591342
PDCL3	241.641	-0.448897	0.219632	-2.04386	0.0409674	0.591421
ING2	185.598	-0.467055	0.228575	-2.04333	0.0410193	0.591853
LIMS2	242.174	0.976358	0.47833	2.04118	0.0412327	0.594613
FAM47C	2.16586	-2.91146	1.42722	-2.03996	0.0413544	0.59541
GCAT	141.568	-0.800589	0.392424	-2.04012	0.0413389	0.59541
ITGA2	1292.27	-1.0052	0.492693	-2.04021	0.0413292	0.59541
ARTN	26.6617	-1.17972	0.578703	-2.03857	0.0414934	0.596454
LIX1	198.695	-2.11736	1.03856	-2.03875	0.0414749	0.596454
RAET1E	7.46443	2.20328	1.08072	2.03871	0.0414788	0.596454
TBC1D17	973.59	0.524044	0.257168	2.03775	0.0415746	0.597302
DBN1	1562.16	-0.742	0.364184	-2.03743	0.0416067	0.597444
SLC29A4	107.002	1.12311	0.551493	2.03648	0.0417017	0.598488
CAMKV	18.7578	1.98486	0.976244	2.03316	0.0420363	0.599265
CAND1	9266.66	-0.307172	0.151041	-2.0337	0.041982	0.599265
CFB	2149.48	-1.16958	0.575279	-2.03307	0.0420455	0.599265
CLDN3	1386.94	-1.15078	0.565465	-2.0351	0.0418405	0.599265
CRY2	827.959	0.503117	0.247385	2.03374	0.041978	0.599265
FHAD1	212.075	-0.962157	0.472773	-2.03514	0.0418371	0.599265
MAN1C1	734.177	1.11112	0.546391	2.03356	0.0419963	0.599265
NISCH	3970.9	0.607252	0.298305	2.03568	0.0417829	0.599265
PGAM1P4	2.29801	-3.67242	1.80628	-2.03314	0.0420386	0.599265
RPL3L	5.98249	4.3929	2.1607	2.03309	0.0420431	0.599265
SCCPDH	1734.73	-0.6189	0.30425	-2.03418	0.041933	0.599265
VN1R108P	1.61976	-2.62309	1.28908	-2.03485	0.041866	0.599265
ZNF235	493.024	0.49725	0.24449	2.03383	0.041969	0.599265
CYSRT1	14.1132	1.17045	0.575887	2.03243	0.0421098	0.599546
SHE	454.911	1.04849	0.515861	2.0325	0.0421029	0.599546
RPL26L1	523.979	-0.584023	0.287393	-2.03214	0.0421397	0.599655
INMT-FAM188B	4.11348	2.24674	1.10605	2.03132	0.0422228	0.600108
SIAE	1235.34	-0.609226	0.29994	-2.03116	0.0422385	0.600108
TMPRSS11F	9.37525	5.13266	2.52655	2.03149	0.042205	0.600108
NFU1	354.683	-0.365832	0.180157	-2.03063	0.0422927	0.600561
TP63	315.286	1.39671	0.687983	2.03015	0.042341	0.600929
GMIP	452.149	0.787728	0.388094	2.02974	0.0423833	0.601213
CDCA4	355.672	-0.592273	0.291976	-2.0285	0.0425094	0.602033
DBX2	8.67348	2.25264	1.11077	2.028	0.0425603	0.602033
HBG2	83.8764	2.16588	1.06796	2.02805	0.042555	0.602033
PHACTR4	2420.88	-0.403073	0.198767	-2.02787	0.0425736	0.602033
TNFAIP8L3	29.8638	1.10407	0.544455	2.02785	0.0425755	0.602033
TNFRSF11B	433.963	-1.27441	0.62824	-2.02853	0.0425057	0.602033
TJP3	510.427	-1.05651	0.521308	-2.02665	0.0426981	0.603449
GLTSCR1L	2637.36	0.367372	0.181296	2.02636	0.0427279	0.603554
TSPOAP1-AS1	49.2122	0.868874	0.428851	2.02605	0.0427594	0.603682
NBPF1	1999.12	0.464171	0.229154	2.02558	0.0428076	0.603729
NDUFA8	549.973	-0.488543	0.241178	-2.02565	0.0428002	0.603729
C19orf53	984.777	-0.395833	0.195462	-2.02512	0.0428551	0.604082
A2ML1	182.393	1.79507	0.886527	2.02484	0.0428838	0.60417
MANSC4	3.16575	1.65823	0.819224	2.02415	0.042955	0.60454
PRELP	911.634	1.23271	0.608982	2.02422	0.0429475	0.60454
C1QBP	866.268	-0.551692	0.272616	-2.0237	0.043001	0.604769
SUN2	2661.59	0.659148	0.325738	2.02355	0.0430163	0.604769
RAB44	4.66716	1.6475	0.814452	2.02283	0.043091	0.605503
PIGL	300.815	0.428061	0.211646	2.02254	0.0431208	0.605534
SKA2P1	0.0950967	-11.8805	5.87453	-2.02237	0.0431382	0.605534
COQ9	544.072	-0.502027	0.248296	-2.02189	0.0431882	0.605603
ZNF248	2013.51	-0.548917	0.271462	-2.02208	0.0431684	0.605603
CCDC160	29.135	-1.44922	0.717087	-2.02098	0.0432817	0.605606
GARNL3	283.279	0.629094	0.311444	2.01993	0.043391	0.605606
GPATCH8	2724.08	0.365527	0.180822	2.02148	0.0432305	0.605606
HSP90AB1	22547.3	-0.472851	0.233977	-2.02093	0.0432868	0.605606
IQCK	1064.93	-0.618531	0.306113	-2.0206	0.0433212	0.605606
KRTCAP3	455.442	-0.951356	0.470964	-2.02002	0.0433818	0.605606
R3HDM2	1529.24	0.29147	0.144295	2.01995	0.0433883	0.605606
SH3BP5	2027.49	0.569316	0.281789	2.02036	0.0433457	0.605606
TSPAN32	28.3301	0.929309	0.459771	2.02124	0.0432546	0.605606
MTHFD1L	1236.18	-0.525161	0.260035	-2.01958	0.0434272	0.605774
NBEAL2	3587.88	0.716452	0.354789	2.01938	0.0434482	0.605774
LIMD1	1572.89	0.3214	0.159307	2.01749	0.0436444	0.607028
SEMA6C	409.856	0.799243	0.396152	2.01752	0.0436414	0.607028
SH2D4A	711.727	-0.74421	0.368891	-2.01743	0.0436509	0.607028
TLN2	1001.5	-0.538515	0.266828	-2.01821	0.0435694	0.607028
TUBGCP3	1007.62	0.380219	0.188439	2.01773	0.0436194	0.607028
ECE2	238.775	-0.839926	0.416489	-2.01668	0.043729	0.60711
GATS	634.048	0.750857	0.372475	2.01586	0.0438149	0.60711
INPP4A	2459.59	0.512388	0.254141	2.01616	0.0437837	0.60711
PCNA	1170.21	-0.523835	0.259804	-2.01627	0.0437715	0.60711
SERGEF	178.059	0.538041	0.26686	2.01619	0.0437801	0.60711
VBP1	1319.18	-0.444235	0.220367	-2.01589	0.0438118	0.60711
ZNF239	519.735	-0.71885	0.356398	-2.01699	0.0436967	0.60711
PI4KA	2895.9	0.473108	0.234767	2.01522	0.0438811	0.607715
NUS1P2	105.499	-1.84636	0.916508	-2.01455	0.0439514	0.60792
PADI4	11.6453	1.98782	0.986815	2.01438	0.0439699	0.60792
VAT1L	113.381	-1.95915	0.972382	-2.01479	0.0439263	0.60792
ZC3H12B	154.092	1.06957	0.531011	2.01422	0.0439863	0.60792
FGF10	54.9125	2.06026	1.02345	2.01306	0.0441082	0.608978
GMNN	546.158	-0.676939	0.336241	-2.01325	0.044088	0.608978
BRWD1	10979	0.385957	0.19184	2.01187	0.0442332	0.609388
CDT1	206.247	-0.946767	0.47073	-2.01127	0.0442965	0.609388
CLEC4F	81.9793	0.999097	0.496719	2.01139	0.0442839	0.609388
GAS2L2	25.3584	2.07225	1.03003	2.01183	0.0442383	0.609388
MRPS34	549.278	-0.541664	0.269176	-2.0123	0.044188	0.609388
OFCC1	17.9883	-3.12583	1.55405	-2.01141	0.0442819	0.609388
PPIH	415.698	-0.464936	0.231079	-2.01202	0.0442181	0.609388
MOB3A	472.263	0.629202	0.31307	2.00978	0.0444544	0.610936
PRRC1	5246.89	-0.335469	0.166902	-2.00997	0.0444344	0.610936
MMP25	51.0385	1.32243	0.658086	2.00951	0.0444835	0.611024
NPDC1	326.333	0.792299	0.394758	2.00705	0.0447446	0.613982
SYT14P1	0.595035	11.7399	5.84921	2.00709	0.04474	0.613982
AMZ2	1041.12	-0.443776	0.221206	-2.00617	0.0448386	0.614332
CAP2	596.622	-0.691334	0.344556	-2.00645	0.0448083	0.614332
NPM3	255.025	-0.757918	0.377789	-2.00619	0.0448355	0.614332
PDE6A	24.3188	-1.28362	0.64	-2.00565	0.0448933	0.614455
RANBP1	281.745	-0.491028	0.2448	-2.00584	0.0448736	0.614455
KARS	1917.25	-0.427397	0.213129	-2.00534	0.0449262	0.614593
FAM209A	4.60992	1.11457	0.555923	2.0049	0.0449733	0.614646
GLT1D1	126.394	1.21972	0.60844	2.00467	0.0449986	0.614646
TRIM40	0.526749	-11.7553	5.86368	-2.00477	0.0449881	0.614646
DCAF4L1	114.762	-0.74959	0.374005	-2.00423	0.0450459	0.614979
SYT15	51.4534	0.945285	0.471766	2.00372	0.0451003	0.61541
IGHV1-45	0.657279	11.7238	5.85338	2.00291	0.0451871	0.615586
NANOGP5	11.3985	0.617625	0.30839	2.00274	0.0452048	0.615586
NCAPH	463.781	-0.990642	0.494576	-2.00301	0.0451759	0.615586
VWA1	922.827	-0.664067	0.331533	-2.00302	0.045175	0.615586
C11orf49	561.547	-0.518098	0.258902	-2.00113	0.0453782	0.615669
CIT	1036.41	-0.796418	0.397733	-2.00239	0.0452425	0.615669
DCLK3	18.9079	-1.05165	0.525671	-2.00059	0.0454367	0.615669
DDX55P1	2.00322	1.81659	0.907945	2.00077	0.0454173	0.615669
DPYSL2	6013.42	0.704861	0.352371	2.00034	0.045464	0.615669
DSG3	189.526	2.17743	1.08871	2.00001	0.0454991	0.615669
GAS6-AS1	25.6511	1.36601	0.682663	2.001	0.0453925	0.615669
HEMGN	45.0336	2.03657	1.01833	1.99992	0.0455085	0.615669
HERC1	7207.12	0.422475	0.21103	2.00196	0.0452888	0.615669
ITGA9-AS1	9.46623	1.05948	0.52963	2.00042	0.045455	0.615669
KCNIP4-IT1	3.5665	-3.02385	1.5104	-2.00202	0.0452823	0.615669
LONRF3	175.612	0.84573	0.422608	2.00122	0.045369	0.615669
TRPA1	22.0841	-1.37919	0.689521	-2.00021	0.0454774	0.615669
SLC35F5	6639.34	-0.599359	0.299788	-1.99927	0.0455786	0.616308
ACTA1	410.567	1.68538	0.843231	1.99872	0.0456383	0.616402
ERICH5	77.1709	-1.09626	0.548577	-1.99836	0.0456772	0.616402
HPSE2	18.1036	3.55153	1.77707	1.99854	0.0456586	0.616402
TMPO	7335.43	-0.567608	0.283998	-1.99863	0.0456479	0.616402
GALNT16	168.865	1.09703	0.549051	1.99805	0.0457109	0.616547
C9orf91	447.052	0.486857	0.2437	1.99777	0.0457417	0.616647
CHAC1	94.9406	0.957025	0.47935	1.99651	0.0458788	0.616647
HSPA8P18	1.75338	1.76863	0.885646	1.99699	0.0458257	0.616647
MDK	5609.58	-1.11578	0.558644	-1.99729	0.0457932	0.616647
[truncated: 34,217 more rows]

## Sheet: On.TX_DCB_vs_On.TX_LCB
On.TX_DCB_vs_On.TX_LCB
	baseMean	log2FoldChange	lfcSE	stat	pvalue	padj
GOLGA2P11	1.06287	-31.6395	3.0643	-10.3252	5.42053e-25	1.37459e-20
MARCH11	8.72743	-27.0915	2.73792	-9.8949	4.38044e-23	5.55417e-19
TAB3-AS2	1.44369	-26.6897	2.93512	-9.09322	9.61459e-20	8.12721e-16
PRB3	1.30716	-22.7407	2.51095	-9.0566	1.34584e-19	8.53231e-16
FAR2P4	1.89069	-21.9714	2.65409	-8.27834	1.24903e-16	6.33485e-13
LBX1	60.6217	-32.6987	3.98673	-8.20189	2.36627e-16	1.0001e-12
ADH5P2	1.39997	-18.8075	2.32074	-8.1041	5.31389e-16	1.92507e-12
LRRC3C	0.901906	-19.2564	2.50814	-7.67756	1.62147e-14	5.13985e-11
NAT16	3.26029	-18.4935	2.51799	-7.34455	2.06448e-13	5.81703e-10
SOD1P1	0.102855	46.4554	6.49717	7.1501	8.67147e-13	2.199e-09
FAM25C	0.38593	46.0749	6.47851	7.11197	1.14402e-12	2.63737e-09
SPATA16	0.773074	-31.8397	4.65177	-6.84464	7.66662e-12	1.62015e-08
LCE1A	3.00859	44.1241	6.48263	6.80651	9.99972e-12	1.95064e-08
DCAF8L2	3.8162	-21.153	3.1477	-6.72015	1.81536e-11	3.28827e-08
FRG2HP	0.155342	43.315	6.49009	6.67402	2.48887e-11	4.20769e-08
NPPB	1.04276	-18.3303	2.76143	-6.63797	3.18032e-11	5.0406e-08
C8orf49	7.02612	-16.4815	2.49056	-6.61758	3.65135e-11	5.2852e-08
SOHLH1	1.45717	-18.3979	2.78183	-6.61358	3.75147e-11	5.2852e-08
KRTAP7-1	14.8059	-42.7304	6.49535	-6.57861	4.74854e-11	6.16637e-08
RPL23AP64	0.15353	-42.6932	6.4932	-6.57506	4.86326e-11	6.16637e-08
TUB-AS1	0.155228	42.4853	6.48863	6.54766	5.84468e-11	7.05787e-08
OR2V1	0.10316	-42.2686	6.49617	-6.50669	7.68227e-11	8.85521e-08
HNRNPLP1	0.605303	-27.9042	4.31698	-6.46383	1.02083e-10	1.12553e-07
VRTN	1.14916	36.6466	5.70076	6.42836	1.28988e-10	1.36292e-07
INSL5	0.88488	-17.542	2.74672	-6.38652	1.69704e-10	1.72141e-07
LCE2A	4.12936	41.1047	6.48249	6.34088	2.28462e-10	2.14577e-07
NEUROD2	3.00181	-24.9281	3.92855	-6.34538	2.21881e-10	2.14577e-07
AACSP1	1.01288	-19.4857	3.10034	-6.28501	3.27828e-10	2.96906e-07
NKX2-1	197.443	-11.5858	1.8451	-6.2792	3.4032e-10	2.97592e-07
RPL23AP88	0.0901124	40.2797	6.49452	6.2021	5.57143e-10	4.70953e-07
GABRG2	12.9782	-13.1684	2.12795	-6.18829	6.08196e-10	4.97524e-07
RN7SL396P	1.84741	-40.0959	6.49689	-6.17155	6.76233e-10	5.35893e-07
LCE1D	1.49802	39.8082	6.48399	6.13946	8.28039e-10	6.36311e-07
KRT18P40	0.0639541	-39.2515	6.49665	-6.0418	1.52402e-09	1.1095e-06
MYH2	606.429	7.41772	1.22789	6.04103	1.53131e-09	1.1095e-06
FLG2	1717.22	6.94358	1.15991	5.98631	2.14658e-09	1.51208e-06
HSP90AB7P	1.8791	-28.3406	4.76323	-5.94987	2.68351e-09	1.83922e-06
LIN28B	394.282	-7.33654	1.23718	-5.93005	3.02846e-09	2.02102e-06
LINC00593	0.871	38.2049	6.49572	5.88155	4.06443e-09	2.64282e-06
RARRES2P9	0.0969576	-38.126	6.49503	-5.87002	4.3573e-09	2.76242e-06
LINC00487	0.130258	-37.9662	6.49479	-5.84563	5.04651e-09	3.12133e-06
ZBTB20-AS4	0.133404	37.8959	6.48762	5.84126	5.18069e-09	3.12803e-06
PRAMENP	0.229847	37.5651	6.48778	5.79014	7.03287e-09	4.14759e-06
TCL1A	49.2188	9.41819	1.62992	5.77831	7.54547e-09	4.34876e-06
CIDEA	15.9006	13.1515	2.28672	5.75126	8.85809e-09	4.62622e-06
CRCT1	2.89779	37.2749	6.48291	5.74972	8.93902e-09	4.62622e-06
HS6ST2	393.301	-3.50638	0.609318	-5.7546	8.68478e-09	4.62622e-06
MTNR1B	0.797568	37.3507	6.49072	5.75448	8.69084e-09	4.62622e-06
PLIN1	373.685	4.96517	0.862779	5.75485	8.67172e-09	4.62622e-06
PWRN2	0.0840727	37.2283	6.49253	5.73402	9.80787e-09	4.8944e-06
RN7SL431P	0.125742	37.1877	6.48615	5.73341	9.84323e-09	4.8944e-06
KRT1	729.938	7.10121	1.23981	5.72767	1.0182e-08	4.96548e-06
AC008132.15	0.147848	-37.1079	6.49386	-5.71432	1.10146e-08	5.27018e-06
EWSAT1	0.457361	-19.6491	3.44765	-5.69925	1.20332e-08	5.44911e-06
SNORD53	1.11234	-37.0454	6.49465	-5.70399	1.17036e-08	5.44911e-06
ZIC1	463.521	-6.81473	1.1953	-5.70125	1.18933e-08	5.44911e-06
CSN1S1	0.647586	36.7224	6.48913	5.65906	1.52204e-08	6.77148e-06
DYNLT3P1	0.0677861	-36.7017	6.49644	-5.64951	1.60905e-08	7.03514e-06
FAM25E	0.230281	36.1564	6.4888	5.57213	2.51649e-08	1.08162e-05
LRTM2	14.9007	-6.41663	1.15775	-5.54235	2.98446e-08	1.26138e-05
HIST1H4G	0.0732118	-35.975	6.49664	-5.53748	3.06854e-08	1.27566e-05
ADH1B	14218.6	5.06796	0.918043	5.52039	3.38245e-08	1.38348e-05
PRR7	93.7861	-2.43628	0.44436	-5.48268	4.18939e-08	1.68633e-05
CACNA1D	607.745	-2.76071	0.505048	-5.46623	4.59701e-08	1.82149e-05
KRTAP5-1	0.132979	35.287	6.48177	5.44403	5.20888e-08	2.03218e-05
REG3G	4.50309	-18.0056	3.31289	-5.43501	5.47927e-08	2.10529e-05
PRDM13	9.1859	-26.0752	4.87351	-5.35038	8.7768e-08	3.32195e-05
MIR1229	2.67707	34.48	6.48023	5.3208	1.0331e-07	3.85271e-05
MYBPC1	237.733	7.09755	1.34256	5.28657	1.24634e-07	4.58057e-05
ATP1B1	5277.98	-2.20739	0.419633	-5.26028	1.43837e-07	4.99667e-05
POM121L12	0.149984	-34.186	6.49658	-5.26215	1.42377e-07	4.99667e-05
SYNPR	21.8491	-7.43582	1.41203	-5.26606	1.39382e-07	4.99667e-05
THEM5	2.51058	34.0694	6.4717	5.26437	1.40675e-07	4.99667e-05
EEF1B2P5	0.23632	-33.9893	6.48894	-5.23803	1.62298e-07	5.56179e-05
MYL12AP1	0.519183	-21.9981	4.22294	-5.20918	1.89675e-07	6.4133e-05
RN7SL788P	0.0594553	33.6828	6.48947	5.19038	2.0987e-07	7.00277e-05
MTND6P11	0.0706836	-33.6051	6.49834	-5.17133	2.32436e-07	7.655e-05
PHOX2B	0.983451	-33.514	6.48908	-5.16467	2.40861e-07	7.83076e-05
GRK5-IT1	0.113438	33.4046	6.49067	5.14656	2.65307e-07	8.51636e-05
TRPC7	1.91917	-24.7005	4.83008	-5.11389	3.15597e-07	0.00010004
KRT77	45.0294	13.6819	2.67875	5.10756	3.26337e-07	0.000102168
IGKV2-30	138.808	6.50195	1.2775	5.08957	3.58873e-07	0.000109646
OR5AK1P	0.186814	32.9971	6.4826	5.09011	3.57861e-07	0.000109646
LCE1F	0.802266	32.9153	6.48895	5.07252	3.9259e-07	0.00011852
SERPINA2	0.166321	32.8663	6.48428	5.06862	4.00706e-07	0.000119547
KRT5	1690.71	4.22454	0.834146	5.06451	4.09458e-07	0.000120738
CIDEC	22.6752	10.4585	2.0709	5.0502	4.41354e-07	0.000128647
IGLV4-3	0.668865	32.6785	6.48228	5.0412	4.62626e-07	0.000133315
FAM25G	0.577068	32.6718	6.48898	5.03496	4.77941e-07	0.000134061
IGHV1-45	0.657279	32.6357	6.48343	5.03371	4.81075e-07	0.000134061
KRTAP9-4	9.54193	-32.7184	6.4976	-5.03547	4.76683e-07	0.000134061
CYCSP6	0.63187	-32.619	6.48663	-5.02865	4.93937e-07	0.000136149
GPR148	0.872347	-30.1464	6.0078	-5.01787	5.22467e-07	0.000142465
FAM106DP	0.195498	32.5345	6.48794	5.01462	5.31397e-07	0.000143202
FAM155B	106.19	-3.80236	0.758609	-5.01227	5.37906e-07	0.000143202
TTC39C-AS1	0.150848	32.5357	6.49315	5.01078	5.4211e-07	0.000143202
ACKR1	185.212	4.63473	0.928932	4.9893	6.05972e-07	0.000158421
LINC01143	0.141284	-32.3188	6.49389	-4.9768	6.46455e-07	0.00016728
FAM217A	0.182725	-32.3079	6.49614	-4.97341	6.57851e-07	0.00016851
PAICSP3	0.12382	-32.2069	6.4925	-4.96064	7.02609e-07	0.000178175
OR51R1P	0.153134	32.164	6.48986	4.95604	7.19437e-07	0.000180636
ADGRV1	989.948	-4.17825	0.844953	-4.94495	7.6164e-07	0.000186223
ADIPOQ	364.23	6.99298	1.41427	4.94457	7.63119e-07	0.000186223
SNORA30	0.154231	32.1077	6.49373	4.94442	7.63721e-07	0.000186223
SYNE3	397.237	2.40034	0.492369	4.87508	1.08764e-06	0.000262681
PRR35	1.33296	-17.8469	3.66932	-4.86382	1.15139e-06	0.000275455
POTEF	432.213	-3.85607	0.793731	-4.85815	1.18485e-06	0.000280811
GABRA6	0.228027	-31.4749	6.49274	-4.84771	1.24895e-06	0.000293261
DNAH14	2432.91	-1.93753	0.400194	-4.84147	1.2888e-06	0.000299842
TUSC5	22.4716	9.50295	1.96802	4.82869	1.37431e-06	0.000316828
DSG3	189.526	6.08743	1.26326	4.81885	1.44391e-06	0.000329874
MYH1	67.683	8.33552	1.7398	4.79108	1.6589e-06	0.000372283
UMODL1-AS1	1.99441	7.81209	1.63038	4.79156	1.65488e-06	0.000372283
LIPM	1.98123	31.0541	6.48687	4.78722	1.69106e-06	0.000376173
OPRK1	79.6107	-4.56689	0.958445	-4.76489	1.88956e-06	0.000416674
HOMER1	1017.29	-1.53862	0.324229	-4.74548	2.08011e-06	0.000454737
C20orf78	0.243908	-30.7644	6.49089	-4.73963	2.14111e-06	0.000464071
CT45A10	3.57094	-30.6417	6.4811	-4.72785	2.26906e-06	0.000487637
DISC1FP1	0.385452	-30.6363	6.48902	-4.72125	2.34395e-06	0.000499498
XIRP2	455.474	5.98654	1.2695	4.71565	2.40936e-06	0.000509158
ANKRD12	5432.73	1.07034	0.227286	4.70921	2.48683e-06	0.000516915
RNA5SP437	0.755993	30.5938	6.49497	4.71039	2.47244e-06	0.000516915
CA8	1218.37	-2.98788	0.635085	-4.7047	2.54239e-06	0.000524167
GPRC6A	1.72765	-25.28	5.40372	-4.67826	2.89324e-06	0.000591692
C15orf32	0.405332	-30.3232	6.48805	-4.67371	2.95813e-06	0.000595358
OR5AK4P	0.242297	30.3391	6.49131	4.6738	2.95677e-06	0.000595358
IGHM	3838.5	4.65944	0.997443	4.67138	2.99181e-06	0.000597397
MS4A1	1498.07	5.29711	1.13601	4.66289	3.11796e-06	0.000612934
RFTN1	788.285	2.06699	0.443162	4.66419	3.09834e-06	0.000612934
ROBO4	258.841	2.39972	0.514945	4.66015	3.15984e-06	0.000616387
ZBTB16	487.445	3.61774	0.778499	4.64707	3.3669e-06	0.000651764
CLPSL1	40.2996	-4.68859	1.00995	-4.64239	3.44406e-06	0.000656676
SPATA31E1	0.196902	30.1651	6.49667	4.64316	3.43125e-06	0.000656676
PPBP	203.882	4.60625	0.996157	4.62402	3.76377e-06	0.000712279
PRAME	1860.45	-3.97493	0.863501	-4.60328	4.15896e-06	0.000781237
DPRXP6	0.0801986	-29.8446	6.49481	-4.59514	4.32462e-06	0.00079221
DUOXA2	5.23853	-9.34824	2.03475	-4.59429	4.34233e-06	0.00079221
TAL1	65.4219	2.93667	0.638676	4.59807	4.26426e-06	0.00079221
TMEM108	197.37	-2.88899	0.628664	-4.59544	4.31834e-06	0.00079221
CAMTA1	973.975	-1.07121	0.233577	-4.58609	4.51621e-06	0.000818047
RN7SL172P	0.058277	29.7686	6.49339	4.58445	4.5519e-06	0.000818665
IL1F10	0.135008	29.71	6.48507	4.58129	4.6212e-06	0.000819503
PAX2	2408.68	-4.90191	1.06983	-4.58196	4.6063e-06	0.000819503
ARHGEF15	130.44	2.32903	0.509592	4.57038	4.86843e-06	0.000846874
CXCR5	85.3448	5.61067	1.2277	4.57006	4.87573e-06	0.000846874
TUBA3C	6.03236	-29.6497	6.48753	-4.57026	4.8711e-06	0.000846874
PTK2B	903.677	1.81487	0.397427	4.56655	4.95809e-06	0.000855321
ZNF679	19.9884	-7.86981	1.72534	-4.56131	5.08354e-06	0.000871037
FABP4	573.035	5.30465	1.16468	4.55461	5.24832e-06	0.000893236
FAM84A	2053.4	-3.54389	0.782264	-4.5303	5.88998e-06	0.000995759
ALAS2	140.146	4.61854	1.02097	4.5237	6.07679e-06	0.00102054
DEFA3	0.398208	29.3035	6.48242	4.52045	6.17069e-06	0.00102949
ZIC4	70.1262	-6.06541	1.34371	-4.51392	6.36389e-06	0.00105478
VSTM2A	1.09083	-18.3813	4.08043	-4.50476	6.64485e-06	0.0010942
SYT14P1	0.595035	29.1606	6.47739	4.50191	6.73444e-06	0.0011018
GLYATL3	2.21559	-27.4748	6.11558	-4.49259	7.03606e-06	0.00114377
FLJ46066	0.192508	-29.0992	6.49328	-4.48144	7.4141e-06	0.00118581
HBA1	8559.92	3.90946	0.872091	4.48286	7.36494e-06	0.00118581
NEUROG1	0.546018	-29.0876	6.49156	-4.48084	7.43496e-06	0.00118581
FAM69B	330.437	-1.78896	0.401626	-4.45431	8.41643e-06	0.00133167
FCER2	37.3837	6.81437	1.53017	4.45334	8.45454e-06	0.00133167
C6	2340.83	3.68695	0.828546	4.44991	8.59074e-06	0.00134477
HBA2	14106.4	3.96227	0.892964	4.43721	9.11334e-06	0.00141238
SBK2	2.60098	-8.04374	1.81299	-4.43672	9.13406e-06	0.00141238
PACRGL	669.204	-1.06961	0.241547	-4.42819	9.50282e-06	0.0014517
RPL18P10	0.300948	-28.7125	6.48222	-4.42941	9.44891e-06	0.0014517
FAM151A	23.8741	13.2649	3.0014	4.41957	9.88982e-06	0.001484
RN7SKP4	0.139636	-28.7156	6.49681	-4.41995	9.87243e-06	0.001484
RPRM	35.5072	-4.38257	0.991337	-4.42087	9.83059e-06	0.001484
SALL4P1	0.113072	28.6609	6.49311	4.41405	1.01455e-05	0.0015134
HES7	0.558918	24.2882	5.5042	4.41267	1.02105e-05	0.0015142
SNORD13P3	1.01811	28.6473	6.49755	4.40894	1.03876e-05	0.0015315
DACH1	1635.58	-2.90657	0.662114	-4.38984	1.13435e-05	0.00166277
HBB	7431.21	3.95664	0.903299	4.38021	1.18565e-05	0.00172798
ASB18	0.175109	-28.3749	6.486	-4.37479	1.21548e-05	0.00175133
LRMP	243.208	3.00244	0.68622	4.37534	1.21245e-05	0.00175133
BLK	124.217	5.0734	1.16172	4.36716	1.2587e-05	0.00180336
CHRM3	351.726	-3.09777	0.712621	-4.34701	1.38004e-05	0.00193467
CLEC2A	4.99594	9.39217	2.16067	4.34688	1.38087e-05	0.00193467
IGLV11-55	0.188228	28.2123	6.487	4.34905	1.36727e-05	0.00193467
MEOX2	259.243	3.74076	0.859983	4.34981	1.36258e-05	0.00193467
SLC44A5	689.176	-3.40873	0.784447	-4.3454	1.39025e-05	0.0019371
IGHV3-23	953.956	4.54994	1.04794	4.34179	1.41324e-05	0.00195838
CD79A	268.696	4.41937	1.01875	4.33803	1.43763e-05	0.00198135
THRSP	274.986	3.33336	0.769234	4.33336	1.46854e-05	0.00201301
PDE2A	162.521	2.31544	0.534962	4.32823	1.50313e-05	0.00204935
TLR10	298.701	3.68971	0.85429	4.31904	1.56712e-05	0.00212517
AHSP	2.97771	7.07666	1.63984	4.31544	1.59283e-05	0.00214855
GOLGA2P9	0.207623	-28.0188	6.49548	-4.31358	1.60634e-05	0.00215531
MEX3A	2031.09	-2.54907	0.59218	-4.30455	1.67328e-05	0.0022333
MAP9	2229.19	-1.60173	0.372503	-4.29992	1.7086e-05	0.0022685
KDR	1041.8	1.85328	0.432057	4.28944	1.79128e-05	0.00236589
C10orf54	360.489	2.21688	0.517662	4.28249	1.8481e-05	0.00241577
MYF6	10.1355	10.0526	2.34694	4.28329	1.84149e-05	0.00241577
CMTM4	852.113	-1.11846	0.261243	-4.28131	1.85794e-05	0.00241618
SDPR	688.961	2.57168	0.600921	4.27957	1.87256e-05	0.00242277
CBX2	532.941	-2.50812	0.587841	-4.26666	1.98424e-05	0.00255423
NXF4	0.274558	-27.6693	6.49194	-4.26209	2.02521e-05	0.0025938
IGLON5	61.3192	-4.64508	1.09046	-4.25973	2.04674e-05	0.00260821
GPD1	293.745	3.88318	0.912825	4.25403	2.09958e-05	0.0026358
SIGLEC22P	6.70391	2.594	0.609652	4.25488	2.09157e-05	0.0026358
SLC4A1	99.533	4.05691	0.953608	4.25427	2.09733e-05	0.0026358
ZIC5	112.518	-6.01704	1.41493	-4.25254	2.11362e-05	0.00264036
IGLC3	2147.35	4.27178	1.0049	4.25094	2.12871e-05	0.00264618
TRIM42	4.72085	-27.5448	6.48942	-4.24457	2.19016e-05	0.00270929
OTOS	5.65731	-25.2756	5.96876	-4.23465	2.28912e-05	0.00281633
PDE4DIP	3988.43	1.2374	0.292329	4.23292	2.30678e-05	0.00281633
POU2F2	199.63	2.3251	0.549413	4.23198	2.31643e-05	0.00281633
PPP1R2P9	1.04771	27.4015	6.47558	4.23152	2.32119e-05	0.00281633
SMAP2	661.906	1.50153	0.354933	4.23045	2.33223e-05	0.00281633
CD300LG	41.1125	4.73005	1.11843	4.22918	2.34542e-05	0.00281884
FAR2P1	24.6201	-5.18946	1.22769	-4.22702	2.36809e-05	0.00283266
IGHV1-2	223.305	5.26708	1.24764	4.22165	2.42521e-05	0.00288737
ADGRE3	23.8082	3.74196	0.888846	4.20991	2.55473e-05	0.00301327
FRRS1L	70.8121	-3.57495	0.849141	-4.21008	2.55286e-05	0.00301327
MAGEB3	0.702216	-27.2993	6.48699	-4.20832	2.57278e-05	0.00302052
SOX14	0.318809	-27.2909	6.48901	-4.20571	2.60269e-05	0.00304155
RNFT2	328.235	-2.0213	0.481128	-4.20116	2.65555e-05	0.00308908
GPHB5	0.575782	27.2598	6.49127	4.19946	2.67557e-05	0.00309816
HOXA11-AS	6.81174	-9.18999	2.19096	-4.1945	2.73476e-05	0.00315231
EMID1	213.19	-1.82201	0.435573	-4.18301	2.87673e-05	0.00328608
PLIN4	1105.36	3.32269	0.79421	4.18363	2.86886e-05	0.00328608
SPOCK3	256.413	-3.73946	0.89437	-4.18112	2.90082e-05	0.00329874
AOC3	611.653	2.45933	0.588799	4.17686	2.95564e-05	0.00334607
TNNC2	73.0194	3.79034	0.908013	4.17432	2.98881e-05	0.00336858
TTN	509.464	3.86892	0.927407	4.17176	3.02255e-05	0.00339154
CD36	1277.43	3.11677	0.749168	4.16031	3.17817e-05	0.00355045
NAT8L	561.624	-2.74004	0.659179	-4.15674	3.22818e-05	0.0035905
CHRDL1	643.73	3.22325	0.775714	4.15521	3.24992e-05	0.0035989
MSI2	6713.92	-1.2226	0.294392	-4.15296	3.28207e-05	0.00361869
LGALS12	14.8957	4.87845	1.17681	4.14549	3.39085e-05	0.00372245
ZNF209P	12.2713	-5.65374	1.36714	-4.13544	3.54282e-05	0.00387251
GYPB	4.63751	9.97376	2.41283	4.13364	3.57059e-05	0.00388612
CLEC12B	18.1857	3.98096	0.965133	4.12477	3.71099e-05	0.00402166
RILPL2	303.281	1.08654	0.26415	4.11334	3.89971e-05	0.0042082
LINC00521	0.15596	26.6869	6.49162	4.11098	3.93987e-05	0.00423353
MIR4664	0.0692965	-26.675	6.49613	-4.10629	4.0207e-05	0.00430215
TUBB3	89.3524	-3.00151	0.731939	-4.10076	4.11799e-05	0.00438773
MIR3150B	0.161302	26.5694	6.48113	4.0995	4.14049e-05	0.00439326
ASPA	83.4431	4.1782	1.02079	4.09308	4.25675e-05	0.00449779
RP1	402.389	-2.97337	0.729968	-4.07329	4.63543e-05	0.00487759
CAV1	3010.26	2.21065	0.542905	4.07189	4.66331e-05	0.00488665
GRIK2	201.354	-3.08388	0.757906	-4.06895	4.72255e-05	0.00492836
BEND2	11.3935	5.76588	1.41933	4.06239	4.8573e-05	0.00504821
HOXD10	263.598	-2.92335	0.720098	-4.05965	4.91458e-05	0.00506621
TUBB8P7	6.75184	-3.25735	0.802251	-4.06026	4.90171e-05	0.00506621
IGLV1-44	267.981	4.9212	1.21427	4.05282	5.06048e-05	0.00519549
LCE1E	1.57344	26.2892	6.48855	4.05162	5.08632e-05	0.00520096
ERC2	295.954	-2.31889	0.572523	-4.05029	5.11531e-05	0.00520961
RPL35AP19	0.0937235	26.2448	6.4918	4.04276	5.28259e-05	0.00535845
STEAP4	1415.45	2.79195	0.691286	4.03877	5.37312e-05	0.0054258
THAP12P6	0.0486858	-26.2372	6.49764	-4.03796	5.39178e-05	0.0054258
GUF1	1799.7	-0.89787	0.222647	-4.03271	5.51384e-05	0.0055267
MYCT1	400.068	2.29052	0.568854	4.02655	5.66009e-05	0.00561182
PPP1R36	21.4562	2.11725	0.525667	4.02774	5.63159e-05	0.00561182
ZNF192P2	0.114737	26.1593	6.49704	4.02634	5.66515e-05	0.00561182
CXCL13	579.958	3.9715	0.986934	4.02408	5.71979e-05	0.00562202
GNAT3	0.82867	-24.5856	6.10826	-4.02498	5.69802e-05	0.00562202
TUBA4A	1022.38	1.63325	0.406123	4.02156	5.7813e-05	0.00566054
CLEC3B	45.123	3.04188	0.757647	4.01491	5.94687e-05	0.00577803
HRCT1	14.2738	3.35499	0.835606	4.01504	5.94363e-05	0.00577803
C17orf96	132.013	-1.44226	0.359374	-4.01325	5.98894e-05	0.00579364
CD34	577.302	2.18318	0.544099	4.01247	6.00862e-05	0.00579364
BANF1P2	0.380327	-25.9863	6.48982	-4.00417	6.22358e-05	0.00595562
CD19	73.107	4.54397	1.13458	4.00498	6.20218e-05	0.00595562
ULBP3	35.3381	-2.04325	0.510554	-4.00204	6.27993e-05	0.00598694
LINC01501	0.258734	25.9403	6.48557	3.9997	6.34239e-05	0.00601239
TGFBR3	1308.71	1.84585	0.461547	3.99926	6.35404e-05	0.00601239
EBF2	116.862	3.35066	0.839825	3.98971	6.61544e-05	0.00621337
SNORD114-1	2.56514	25.9012	6.49114	3.99023	6.60089e-05	0.00621337
TAGAP	484.035	2.66839	0.669192	3.98748	6.67782e-05	0.00624881
GAS2	149.654	-2.59757	0.651587	-3.98653	6.70472e-05	0.00625066
IL17A	0.407488	25.8545	6.48687	3.98567	6.72909e-05	0.00625066
EPAS1	5262.35	1.90297	0.477631	3.98419	6.77105e-05	0.00626668
ETV4	646.231	-2.52595	0.634264	-3.98249	6.8197e-05	0.00628876
TNS2	1758.94	1.72375	0.434702	3.96537	7.32832e-05	0.00673329
CNOT6	3695.33	-0.801713	0.202332	-3.96236	7.42127e-05	0.00676964
RET	339.971	-2.44646	0.617409	-3.96246	7.41823e-05	0.00676964
EPS15	4312.24	0.886754	0.223889	3.96068	7.47377e-05	0.00679309
CENPF	4223.03	-2.11891	0.535488	-3.95698	7.59044e-05	0.00685003
SEPT3	179.445	-2.08297	0.526298	-3.95777	7.56539e-05	0.00685003
RPL36AP45	0.210257	-25.6679	6.49464	-3.95217	7.74467e-05	0.00696444
ETV5	974.707	-1.71385	0.433916	-3.94973	7.82398e-05	0.00698621
PKHD1	756.004	-3.70547	0.938035	-3.95024	7.8072e-05	0.00698621
LRRC53	5.37696	-25.6021	6.48512	-3.94782	7.88671e-05	0.00699737
RAD1P2	0.175312	25.5996	6.48475	3.94767	7.89167e-05	0.00699737
GSTCD	708.961	-0.831012	0.210904	-3.94025	8.13981e-05	0.00719225
GAD1	204.512	-2.83766	0.721568	-3.93263	8.40228e-05	0.00739838
PI16	98.3837	4.99042	1.27078	3.92704	8.5997e-05	0.00754601
RN7SKP58	0.0807439	-25.4878	6.49389	-3.92489	8.67705e-05	0.00758763
KLF2	834.523	2.76008	0.703849	3.92141	8.80326e-05	0.00767154
C10orf35	85.4414	-1.56509	0.399229	-3.92027	8.84508e-05	0.00768159
ADGRF5	1209.69	1.849	0.47216	3.91604	9.00149e-05	0.00768582
IGKV1-5	417.773	4.60908	1.17636	3.91807	8.92601e-05	0.00768582
KLHL23	1628.5	-1.51933	0.387871	-3.9171	8.96197e-05	0.00768582
NANOS2	0.539671	-18.7623	4.79016	-3.91684	8.9717e-05	0.00768582
OR7E116P	0.592701	-18.8759	4.81849	-3.91738	8.95162e-05	0.00768582
ESRRG	567.512	-2.21966	0.56807	-3.90737	9.33077e-05	0.00794023
LRRC2	184.91	2.69827	0.691465	3.90225	9.53014e-05	0.00808277
DSG1	393.261	4.35652	1.11678	3.90096	9.58131e-05	0.00809908
KRT6B	53.044	3.56097	0.91305	3.90008	9.61608e-05	0.00810147
ICA1	743.869	-1.30149	0.334025	-3.89637	9.76459e-05	0.00817228
PCDHA7	115.84	-2.60658	0.668894	-3.89684	9.74544e-05	0.00817228
C1orf53	22.8568	-2.03379	0.522275	-3.8941	9.85649e-05	0.00818673
DEFA1B	0.337178	25.2442	6.48862	3.89053	0.000100025	0.00818673
GJA10	0.258014	-25.2744	6.4922	-3.89304	9.89977e-05	0.00818673
IGHV1-46	99.6545	4.80534	1.23447	3.89263	9.91642e-05	0.00818673
P2RY8	56.0431	3.36448	0.864486	3.89189	9.9467e-05	0.00818673
RN7SL664P	0.894362	25.2994	6.4956	3.89485	9.82579e-05	0.00818673
SERPINB11	1.07279	-25.2488	6.49003	-3.8904	0.000100078	0.00818673
AHNAK	126509	0.963218	0.247749	3.88789	0.000101121	0.00823714
LMCD1	414.015	1.39449	0.358797	3.88657	0.000101669	0.00823714
OR52T1P	0.424335	-16.9303	4.35565	-3.88698	0.000101498	0.00823714
FREM2	1787.17	-3.20712	0.826211	-3.88172	0.000103719	0.00832346
KIF20A	548.588	-1.6563	0.426568	-3.88286	0.000103235	0.00832346
TPO	10.7538	4.59451	1.18347	3.88224	0.000103498	0.00832346
MIR223	25.4725	3.31386	0.854868	3.87646	0.000105988	0.00847874
GRM4	55.7681	-3.00156	0.775126	-3.87235	0.000107793	0.00859597
KRTAP10-5	0.318582	25.0892	6.4808	3.87131	0.000108252	0.00860551
APLNR	227.476	2.48936	0.644222	3.86413	0.000111485	0.00883486
DOK3	177.077	2.07486	0.537179	3.86251	0.000112227	0.00886591
KYNU	304.605	2.22808	0.577908	3.85543	0.000115528	0.0090984
PCDHGB1	521.925	-1.96876	0.511252	-3.85087	0.000117701	0.00922106
PTPRM	2472.2	1.79698	0.466671	3.85063	0.000117813	0.00922106
ADRA1A	643.391	3.09329	0.803957	3.84758	0.00011929	0.00930764
C16orf92	0.0938088	24.9817	6.4941	3.84684	0.000119653	0.00930764
ADGRG3	57.6778	2.74467	0.714239	3.84279	0.000121642	0.00943343
IDI2	0.708451	24.8999	6.48463	3.83984	0.000123117	0.00951867
ARHGEF38	87.3865	-3.58961	0.93569	-3.83633	0.000124887	0.00957114
FGFR4	245.465	-2.30019	0.59971	-3.83551	0.000125305	0.00957114
IFNA10	0.113026	24.9087	6.49353	3.83592	0.000125094	0.00957114
PRELP	911.634	2.58622	0.673994	3.83715	0.000124468	0.00957114
FCRL2	83.1034	5.29642	1.38122	3.83459	0.000125775	0.00957817
GNMT	413.484	2.09333	0.546181	3.83266	0.000126765	0.00959594
LOR	16.3221	16.5517	4.31806	3.83313	0.000126522	0.00959594
ALDOAP1	0.0735249	-24.8767	6.49536	-3.82992	0.000128183	0.00961715
DGKK	28.9265	-4.90569	1.28073	-3.83037	0.000127949	0.00961715
TSPAN1	1122.83	-2.6817	0.700008	-3.83095	0.000127648	0.00961715
CSF3R	382.308	2.52112	0.658983	3.82577	0.000130362	0.00975174
AP000280.66	8.37533	7.05189	1.84457	3.82305	0.000131811	0.00980236
RASGRP2	171.957	2.91694	0.762869	3.82365	0.000131493	0.00980236
DENND3	949.44	1.58612	0.415262	3.81957	0.000133687	0.00986118
SWAP70	2114.82	1.07326	0.280964	3.81991	0.000133498	0.00986118
TUBB1	161.24	3.36052	0.879852	3.81941	0.000133769	0.00986118
ESPNP	64.2923	-2.89977	0.759722	-3.81689	0.000135144	0.00989142
FCRL5	713.216	3.9939	1.04629	3.81721	0.000134967	0.00989142
ZNF479	0.616923	-24.7669	6.48939	-3.81652	0.000135349	0.00989142
OTUB2	83.1343	-1.26594	0.331951	-3.81364	0.000136936	0.00997863
EHD2	836.227	1.85822	0.487348	3.81291	0.000137337	0.0099792
TIMP4	18.8363	3.66553	0.961917	3.81065	0.000138604	0.0100424
INPP5J	247.707	-2.16253	0.56787	-3.80814	0.000140015	0.0101135
STMN1	2800.98	-1.62962	0.428004	-3.80749	0.000140383	0.0101135
BTLA	419.141	2.91586	0.766893	3.80218	0.000143431	0.0103039
FMO2	555.742	3.14488	0.827462	3.80063	0.000144328	0.010339
C9orf139	15.2561	2.63032	0.692417	3.79876	0.000145424	0.0103732
TAS1R3	38.9074	1.87792	0.494397	3.79842	0.000145624	0.0103732
EGR3	700.279	3.0436	0.802168	3.79421	0.000148112	0.0104333
JAK1	5671.82	0.885372	0.233302	3.79496	0.000147668	0.0104333
NKX6-1	23.1726	-5.22425	1.37675	-3.79464	0.000147859	0.0104333
TSC22D3	1662.13	1.94725	0.513003	3.79579	0.000147174	0.0104333
CD37	848.688	2.81379	0.741968	3.79233	0.000149238	0.0104835
CITED1	66.3125	-3.78039	0.997285	-3.79068	0.000150238	0.0105185
OR2J2	2.59264	-6.54395	1.72657	-3.79013	0.000150566	0.0105185
IGHV3-7	719.806	4.32591	1.14236	3.78683	0.000152584	0.0106301
HIST1H3E	148.714	-1.97395	0.521651	-3.78405	0.000154298	0.0106908
KCNG3	221.76	-3.02847	0.800249	-3.78442	0.00015407	0.0106908
IGKV1-27	39.0364	5.69577	1.5057	3.78282	0.000155063	0.0107145
KLHL35	46.1942	-1.93693	0.512218	-3.78144	0.000155921	0.0107446
PPM1H	1038.44	-1.46299	0.387469	-3.77576	0.000159522	0.0109629
KDM5B	5394.56	-0.947294	0.251669	-3.76405	0.000167183	0.0114584
MPPE1	611.267	0.702427	0.186664	3.76306	0.00016785	0.0114731
DNAJC12	120.232	-2.60011	0.691258	-3.76141	0.000168957	0.0115177
IGKV1-16	234.443	5.28235	1.40537	3.75869	0.000170802	0.0116123
INPP5D	719.129	2.10449	0.560446	3.75503	0.000173322	0.0117521
PRAMEF20	0.522367	-24.3836	6.49636	-3.75343	0.000174429	0.0117956
OCIAD2	664.22	-1.2353	0.329426	-3.74986	0.000176936	0.0119135
PRSS55	0.660846	-15.3074	4.08367	-3.74844	0.000177936	0.0119135
RPS3AP43	0.242253	24.3445	6.49484	3.74828	0.000178051	0.0119135
SMPDL3B	285.59	-1.9141	0.510528	-3.74926	0.000177355	0.0119135
C6orf201	0.433105	-24.3182	6.49343	-3.74505	0.000180359	0.0120361
ADGRL1	1768.99	-1.45492	0.38884	-3.7417	0.000182781	0.0120653
CLEC18B	31.3079	-2.80136	0.748796	-3.74116	0.000183175	0.0120653
DIAPH2-AS1	0.123017	-24.3137	6.49607	-3.74283	0.000181958	0.0120653
IGHV3-20	85.763	4.75759	1.27165	3.74128	0.000183089	0.0120653
IGKV1D-33	198.587	4.30099	1.14897	3.74335	0.000181584	0.0120653
PAX5	158.012	4.36424	1.16804	3.73636	0.000186701	0.0122657
IGKV1-6	68.0716	5.90817	1.58349	3.73111	0.000190637	0.0124919
AOX1	4965.13	2.60514	0.698712	3.72848	0.000192635	0.0125579
TGM6	0.823464	24.2118	6.49339	3.72869	0.000192475	0.0125579
LDHAP5	0.212767	-24.2075	6.49456	-3.72735	0.000193503	0.0125822
BRINP2	25.0041	-4.98079	1.3372	-3.7248	0.000195471	0.0126453
CCDC69	342.085	2.20914	0.593062	3.72498	0.000195332	0.0126453
CLEC17A	12.6534	4.99625	1.34336	3.71921	0.00019985	0.0128629
FAM46C	1850.4	1.92222	0.516813	3.71937	0.000199717	0.0128629
FOXE1	21.7146	-4.68829	1.26169	-3.71588	0.000202495	0.0129702
SEPT1	178.948	2.48943	0.669954	3.71583	0.000202539	0.0129702
HAMP	636.49	2.20361	0.593176	3.71493	0.000203257	0.0129834
DBN1	1562.16	-1.49533	0.40277	-3.71261	0.000205131	0.0130701
CSF2RBP1	0.0626287	-24.1034	6.49771	-3.70952	0.000207649	0.0131754
DEPDC1B	264.464	-1.89784	0.511642	-3.70931	0.000207821	0.0131754
ZBTB14	790.045	0.667623	0.180045	3.70809	0.000208827	0.0132061
CYP4F22	24.1161	4.09778	1.10548	3.70679	0.000209907	0.0132414
TOMM20	4056.62	-1.25317	0.338467	-3.70249	0.000213494	0.0134343
TIMD4	74.527	3.46362	0.93614	3.69989	0.000215693	0.013539
IGHV1OR15-1	4.75341	5.83363	1.57754	3.69794	0.000217355	0.0136096
CAND1	9266.66	-0.617382	0.16708	-3.69512	0.000219779	0.0136938
EBF3	261.806	3.08294	0.834197	3.6957	0.000219282	0.0136938
AC018755.18	10.8889	2.61223	0.707172	3.6939	0.000220839	0.0137036
TGFBR2	4168.07	1.45789	0.394696	3.6937	0.000221017	0.0137036
SH2D3C	175.918	1.99387	0.540147	3.69135	0.000223066	0.0137658
UBFD1	2468.18	-0.726238	0.196776	-3.69069	0.000223649	0.0137658
VWF	3592.99	2.10363	0.569973	3.69075	0.000223591	0.0137658
FBLN5	809.879	2.20155	0.596884	3.68841	0.000225664	0.0138227
PCDHGA7	341.37	-1.29964	0.35234	-3.68858	0.000225509	0.0138227
KDM1A	2150.43	-0.806012	0.218661	-3.68613	0.000227686	0.013913
HMGB1P38	0.129711	-23.9243	6.49513	-3.68343	0.000230121	0.013995
PCDH12	310.066	2.01816	0.547905	3.68341	0.000230132	0.013995
CXCR1	40.4278	4.0549	1.10135	3.68175	0.000231635	0.0140527
SLC10A5	227.095	-1.36241	0.370532	-3.6769	0.000236086	0.0142886
CELA2B	0.415032	23.8549	6.49276	3.67408	0.000238712	0.0143788
CENPV	149.649	-1.67985	0.457203	-3.6742	0.000238596	0.0143788
TINF2	1013.61	0.876807	0.238702	3.67323	0.000239502	0.0143923
MYO1F	784.945	2.27429	0.620121	3.6675	0.00024493	0.014649
TNS1	6571.38	1.44281	0.393388	3.66766	0.000244779	0.014649
1	2272.97	2.18451	0.596201	3.66404	0.000248266	0.0148136
TTC6	107.457	-3.24413	0.885627	-3.66308	0.000249196	0.0148342
CCT5	4583.87	-0.881794	0.24086	-3.66103	0.000251205	0.0149187
RASGRP4	61.0434	2.53637	0.693034	3.65981	0.000252402	0.0149548
CORO1A	673.338	2.08198	0.569267	3.6573	0.00025489	0.015067
C7	5173.38	3.62153	0.990611	3.65585	0.000256328	0.0150735
GPI	6471.56	-0.840185	0.229848	-3.6554	0.000256783	0.0150735
WAS	176.099	1.97202	0.539356	3.65626	0.000255926	0.0150735
GSTO2	341.32	-1.78831	0.489398	-3.6541	0.000258088	0.0151151
BIN2	248.187	2.48653	0.680856	3.65207	0.000260132	0.0151997
OR2J4P	0.84714	-10.0379	2.75283	-3.64639	0.000265951	0.015504
FCRLA	87.7337	4.66118	1.27876	3.64508	0.000267312	0.0155476
IGHV1-18	520.783	3.94814	1.08405	3.64204	0.00027049	0.0156965
JDP2	403.714	1.32156	0.363053	3.64013	0.000272497	0.0157768
FAM129C	144.505	3.44273	0.946265	3.63823	0.000274515	0.0158575
SPIB	41.8641	3.72618	1.02442	3.63737	0.000275438	0.0158746
HEMGN	45.0336	4.24811	1.16822	3.63639	0.000276481	0.0158986
NCF1	163.329	2.48775	0.684614	3.6338	0.000279273	0.0160228
AIF1L	1171.28	-1.68665	0.464751	-3.62915	0.000284358	0.0162777
DFFA	1714.12	-0.89244	0.24601	-3.62765	0.000286014	0.0163356
LCE6A	1.95684	23.5215	6.4879	3.62544	0.000288467	0.0164121
PLCB2	644.683	2.11766	0.584137	3.62528	0.000288648	0.0164121
GOLM1	2921.46	-1.25435	0.346158	-3.62365	0.00029048	0.0164131
GPRIN1	84.3774	-1.82894	0.504738	-3.62353	0.000290605	0.0164131
TDRD12	35.4674	-2.79792	0.772012	-3.62419	0.000289867	0.0164131
GRIP1	405.318	-2.23676	0.617596	-3.62172	0.000292654	0.016492
RBM22P1	0.0884644	-23.5088	6.49623	-3.61883	0.000295934	0.0166399
CDC25C	94.9132	-1.67411	0.462777	-3.61754	0.000297418	0.0166449
NUB1	1783.77	0.839507	0.232028	3.61814	0.000296732	0.0166449
PSAPL1	14.7502	9.12359	2.52259	3.61675	0.000298324	0.0166449
TMEM59L	57.3971	-3.25511	0.900081	-3.61647	0.000298649	0.0166449
CXorf36	217.743	1.97804	0.54719	3.61491	0.000300447	0.0167084
ABCA8	1572.77	3.67093	1.01609	3.61281	0.000302902	0.0167233
AQP1	532.019	1.96321	0.544051	3.6085	0.000307969	0.0167233
DPEP2	68.6171	2.61617	0.724909	3.60896	0.000307431	0.0167233
FGD2	506.528	2.37223	0.657359	3.60874	0.00030769	0.0167233
FLI1	787.377	1.98558	0.549721	3.61198	0.000303863	0.0167233
FMNL1	893.804	1.52205	0.421259	3.6131	0.000302558	0.0167233
ITIH5	757.1	2.64194	0.731597	3.61119	0.000304791	0.0167233
MRPS30	1395.46	-0.751808	0.208155	-3.61177	0.000304114	0.0167233
NUGGC	171.622	2.97734	0.823977	3.61338	0.000302237	0.0167233
SHISA8	2.78876	6.4225	1.77951	3.60913	0.000307221	0.0167233
TFAP2A	1517.09	-2.68406	0.743374	-3.61064	0.000305442	0.0167233
ACSM3	672.454	-1.61582	0.447871	-3.60778	0.000308825	0.016734
ADCY4	438.181	1.9925	0.552454	3.60663	0.0003102	0.0167726
OAZ1	3734.84	0.774906	0.21494	3.60522	0.000311883	0.0168277
FBXL21	33.962	-4.13096	1.14628	-3.60381	0.000313586	0.0168837
NAT14	162.943	-1.49775	0.416237	-3.59832	0.000320284	0.0172078
RCOR2	230.938	-2.1527	0.598714	-3.59553	0.000323727	0.017356
SOX4	12306.6	-1.53567	0.427205	-3.59469	0.00032478	0.0173686
TENM1	2177.09	-2.83216	0.788052	-3.59388	0.000325789	0.0173686
ZNF366	125.373	1.99654	0.555568	3.5937	0.000326016	0.0173686
THSD1	143.582	1.62457	0.452231	3.59235	0.000327712	0.0174223
LPL	570.314	2.85438	0.794837	3.59115	0.000329221	0.0174599
TNFSF11	65.3511	2.86275	0.797268	3.5907	0.000329796	0.0174599
PCDHA9	192.881	-2.62132	0.730467	-3.58856	0.000332514	0.0175013
TMEM109	1567.4	0.73143	0.20378	3.58931	0.00033155	0.0175013
ZNF114	47.1189	-2.90829	0.810459	-3.58845	0.000332648	0.0175013
ADGRA3	3140.81	-1.05975	0.295423	-3.58723	0.000334204	0.0175468
IGLV3-1	284.401	4.36984	1.21874	3.58555	0.000336368	0.0176239
POMK	487.704	-0.946319	0.264043	-3.58396	0.000338426	0.0176951
GAR1	164.421	-0.923303	0.257683	-3.5831	0.000339541	0.0177169
CDHR2	128.413	-2.38021	0.665008	-3.57922	0.000344617	0.0177536
FCAMR	21.4743	5.63114	1.57346	3.57882	0.000345144	0.0177536
FHL1	1206.34	2.29396	0.640958	3.57895	0.000344974	0.0177536
NLN	1833	-0.96248	0.268853	-3.57994	0.000343669	0.0177536
PGBD2	453.868	-0.647789	0.18088	-3.58132	0.000341868	0.0177536
RAB12	1614.98	0.772141	0.215716	3.57943	0.00034434	0.0177536
STAU2	2486.67	-0.826219	0.230838	-3.57921	0.000344629	0.0177536
ICAM3	351.695	1.58292	0.442529	3.57698	0.000347586	0.017843
TMC8	489.976	2.25058	0.629874	3.57307	0.000352822	0.0180752
UBE4B	2918.09	-0.753661	0.211068	-3.5707	0.000356022	0.0182024
ARHGAP40	131.429	-2.39612	0.671285	-3.56945	0.000357736	0.0182165
RGS18	139.209	2.70469	0.757714	3.56954	0.00035761	0.0182165
CD1D	128.087	1.99473	0.558992	3.56844	0.000359111	0.0182499
TBC1D7	291.603	-0.900993	0.252808	-3.56395	0.000365319	0.0185283
NCAPG	836.15	-1.63508	0.459049	-3.5619	0.000368184	0.0186131
THBD	406.56	2.23702	0.628078	3.5617	0.000368461	0.0186131
DDB2	486.157	1.21388	0.34097	3.56008	0.000370743	0.0186541
MRGPRG	0.223917	-23.1115	6.49093	-3.56059	0.000370028	0.0186541
KLB	344.742	4.21671	1.18494	3.55858	0.000372863	0.0187236
IGHV3-33	480.663	3.55205	0.998887	3.55601	0.000376535	0.0188707
CCL21	812.704	4.0453	1.13863	3.55279	0.000381174	0.0189906
FSD1L	1502.9	-0.993102	0.279496	-3.55319	0.00038059	0.0189906
MTMR7	214.786	-3.35951	0.945504	-3.55314	0.000380658	0.0189906
IGHV3OR16-7	0.669741	23.0386	6.48643	3.55181	0.000382596	0.019024
AOC4P	82.2452	2.40237	0.676757	3.54983	0.000385473	0.0190922
ASPRV1	78.1282	2.21883	0.625006	3.5501	0.000385082	0.0190922
MED13L	7258.71	0.740041	0.208561	3.54832	0.000387704	0.0191653
CLEC12A	102.669	2.41937	0.682509	3.54482	0.000392883	0.0193727
ONECUT2	3389.94	-3.3403	0.942403	-3.54445	0.000393428	0.0193727
RCSD1	341.551	2.05499	0.580037	3.54286	0.000395809	0.0194522
NLGN1	320.974	-3.10734	0.878015	-3.53905	0.000401577	0.0196975
ABI3BP	1738.39	2.635	0.746126	3.53157	0.000413103	0.019977
CDH7	42.999	-6.10509	1.72723	-3.53461	0.000408383	0.019977
CXCR2	76.735	3.33837	0.944962	3.53281	0.000411164	0.019977
DMBT1	913.811	-3.87556	1.09694	-3.53307	0.000410766	0.019977
HOXD11	159.858	-4.92593	1.39484	-3.53153	0.000413156	0.019977
IGHG1	8416.08	3.56001	1.00814	3.53126	0.000413578	0.019977
IGHG3	617.469	3.76202	1.06508	3.53214	0.000412217	0.019977
SCAND2P	327.349	0.751669	0.212723	3.53356	0.000410002	0.019977
IGSF3	1246.59	-1.8434	0.522289	-3.52947	0.000416393	0.0199987
LCE4A	0.189088	22.9066	6.48961	3.52973	0.000415977	0.0199987
NLRP10	4.4754	10.4739	2.96697	3.53017	0.000415288	0.0199987
EHD1	1089.53	1.16623	0.330592	3.52771	0.000419174	0.0200563
RARRES1	696.145	2.59866	0.736588	3.52797	0.000418757	0.0200563
ROCK1	3640.1	0.66028	0.18735	3.52432	0.000424571	0.0202762
IL1R2	65.5339	1.87098	0.531037	3.52325	0.000426284	0.0202817
MARCH6	7946.65	-0.633256	0.179733	-3.52332	0.000426173	0.0202817
KCNK1	825.646	-1.67204	0.474837	-3.5213	0.00042944	0.0203936
ABLIM3	370.06	1.9821	0.563024	3.52046	0.000430799	0.0204199
ANPEP	2998.94	2.21578	0.630269	3.51561	0.000438745	0.0206506
ARHGAP9	217.137	2.29596	0.652876	3.51669	0.000436963	0.0206506
CA13	638.463	-1.38499	0.394022	-3.51501	0.000439739	0.0206506
KLHL6	550.443	2.26869	0.645292	3.51576	0.000438501	0.0206506
KRT6C	62.2583	3.37345	0.9597	3.51511	0.000439574	0.0206506
RNF166	328.932	1.26288	0.359358	3.51428	0.000440953	0.0206693
C1QTNF8	0.227322	22.8213	6.49498	3.51368	0.000441947	0.0206777
GIMAP1	182.77	2.14042	0.610116	3.50822	0.000451122	0.0209692
IGHG4	955.957	3.58403	1.02167	3.508	0.000451484	0.0209692
PSD2	49.7109	-2.37453	0.67665	-3.50925	0.00044938	0.0209692
ZNF831	163.406	3.08175	0.878475	3.50807	0.000451371	0.0209692
SBK1	379.318	-2.10227	0.599373	-3.50745	0.000452419	0.0209742
BEND3	559.319	-1.33966	0.382079	-3.50624	0.000454479	0.0210313
ZNRF1	901.792	-0.826889	0.235977	-3.50411	0.000458133	0.0211617
WDFY4	366.607	2.42151	0.691361	3.50253	0.00046087	0.0212494
HN1L	2596.04	-1.05482	0.301266	-3.50128	0.000463028	0.0212531
SNRPEP10	0.113521	-22.7504	6.49819	-3.50103	0.000463463	0.0212531
STARD5	181.822	1.37266	0.391986	3.50181	0.000462101	0.0212531
GGTA1P	35.2616	2.62836	0.751155	3.49909	0.000466843	0.0213548
GPR146	110.344	1.31033	0.37456	3.49831	0.000468208	0.0213548
WISP2	94.4199	4.00491	1.14468	3.49872	0.000467505	0.0213548
MYL2	85.7005	7.95139	2.27393	3.49677	0.000470935	0.0213813
NCF1C	36.3805	2.35333	0.672934	3.49712	0.000470314	0.0213813
SFMBT2	990.712	2.04826	0.585795	3.49655	0.000471317	0.0213813
GTF3C4	2980.13	-0.83317	0.238508	-3.49326	0.000477159	0.0216077
IYD	271.587	-2.83813	0.812621	-3.49256	0.000478409	0.0216256
FERMT3	442.009	1.93282	0.553656	3.49101	0.000481189	0.0217126
ARG2	136.863	-1.84014	0.528063	-3.4847	0.000492682	0.0218557
CFD	251.433	2.61677	0.750821	3.48521	0.000491745	0.0218557
COA6	284.231	-1.0367	0.297515	-3.48454	0.000492992	0.0218557
CSF1	1195.12	1.90376	0.54608	3.48623	0.000489887	0.0218557
DRD3	0.336119	-22.6208	6.49262	-3.48408	0.00049384	0.0218557
SMYD2	1160.59	-1.14785	0.329211	-3.48666	0.00048909	0.0218557
SUN2	2661.59	1.25669	0.360355	3.48736	0.000487817	0.0218557
TCP11X1	20.9696	-5.81558	1.66832	-3.48588	0.000490518	0.0218557
TET1	1479.91	-1.15157	0.330469	-3.48465	0.000492781	0.0218557
TRAV16	0.398991	22.6312	6.48694	3.48873	0.000485329	0.0218557
TSC22D4	491	0.978176	0.28062	3.48577	0.000490724	0.0218557
FAM222A	82.662	-2.21631	0.636393	-3.48261	0.000496555	0.0218994
NOSTRIN	154.905	2.02757	0.582133	3.48301	0.000495818	0.0218994
MEF2C	2290.48	2.03396	0.584132	3.48202	0.000497646	0.0219094
IL16	849.066	2.13218	0.612817	3.47931	0.000502703	0.0219794
OVCH2	17.7325	4.8265	1.38699	3.47984	0.00050171	0.0219794
PSTPIP1	145.081	2.13909	0.614692	3.47994	0.000501523	0.0219794
ZNF154	386.374	2.07954	0.597638	3.47959	0.000502177	0.0219794
MMP28	116.73	2.47416	0.711282	3.47845	0.00050432	0.0220121
IGLV3-21	219.898	4.36047	1.25389	3.47756	0.000505991	0.0220471
CCL16	119.195	3.78769	1.08957	3.4763	0.000508385	0.0220959
LCE3D	0.616068	22.5575	6.48941	3.47605	0.000508852	0.0220959
UCHL1	1179.08	-2.67441	0.76972	-3.47452	0.00051177	0.0221846
COL14A1	2930.94	2.54328	0.732174	3.4736	0.000513524	0.0222226
ARRDC5	19.6573	2.73459	0.787668	3.47175	0.00051707	0.0223049
ITM2A	479.484	2.54205	0.732222	3.47169	0.000517185	0.0223049
PCDHGA4	392.65	-1.57249	0.453147	-3.47015	0.000520169	0.0223955
PPP1R16B	395.349	2.22232	0.640671	3.46873	0.000522921	0.0224759
PF4	62.9849	4.52086	1.30387	3.46728	0.000525761	0.0225597
EPB41L5	3656.28	-1.28998	0.372119	-3.46657	0.000527143	0.0225808
PIK3CG	490.121	2.19256	0.632625	3.46581	0.000528645	0.0226069
IGHV3-48	253.847	4.32889	1.24993	3.4633	0.000533598	0.0227601
SELL	478.797	2.76214	0.797597	3.46308	0.000534021	0.0227601
TNXB	4031.92	2.71512	0.784487	3.46102	0.000538138	0.0228971
FGR	241.906	2.12917	0.615392	3.45985	0.000540473	0.0229579
RHOH	97.8323	2.83363	0.819164	3.45917	0.000541841	0.0229775
ELAVL3	15.5634	-5.99538	1.73366	-3.45821	0.000543777	0.022998
RHOG	547.261	0.904099	0.261449	3.45803	0.000544139	0.022998
FCMR	202.472	2.8915	0.836893	3.45504	0.000550215	0.0231391
IGHV3-49	156.857	4.44352	1.28601	3.45527	0.000549744	0.0231391
STAB2	295.67	4.06393	1.17604	3.45562	0.000549035	0.0231391
STIM1	731.642	1.05285	0.304815	3.45407	0.0005522	0.0231842
TACC1	4706.74	1.68173	0.487084	3.45265	0.000555104	0.0232676
ADH1A	1881.74	2.15989	0.626502	3.44753	0.000565732	0.0236349
PLAC9	30.6097	2.79054	0.80934	3.44792	0.000564917	0.0236349
XDH	768.241	-2.33564	0.677689	-3.44648	0.000567947	0.0236884
CNOT7P2	0.0546878	-22.3729	6.49579	-3.44422	0.000572718	0.0238482
CDADC1	292.385	0.895252	0.260084	3.44216	0.000577085	0.0239907
PLEKHA5	3411.8	-0.976224	0.283654	-3.4416	0.00057829	0.0240014
BPNT1	538.612	-0.887619	0.257995	-3.44045	0.000580755	0.0240643
PCDHA6	235.387	-2.5733	0.748109	-3.43975	0.000582261	0.0240874
CCDC169	24.647	-2.514	0.731018	-3.43904	0.00058379	0.0241113
MMRN2	513.869	1.65728	0.482161	3.43719	0.000587782	0.0242367
IFT81	1209.22	-0.897191	0.261197	-3.43491	0.000592742	0.0244015
ASGR2	684.414	1.61964	0.471756	3.43322	0.000596456	0.0245146
LINC01341	70.5681	-1.4888	0.433942	-3.43087	0.000601652	0.0246882
ARHGAP45	607.891	2.3214	0.676783	3.43005	0.000603479	0.0247231
TMEM45B	199.417	-2.284	0.666054	-3.42914	0.000605491	0.0247656
SELP	99.2764	2.93467	0.856111	3.42792	0.000608235	0.0248377
IRF4	620.663	3.03241	0.885027	3.42634	0.000611764	0.0249417
IGKV2D-28	318.104	3.91519	1.14305	3.42521	0.000614317	0.0249819
TNFRSF1B	395.301	1.64306	0.47972	3.42503	0.000614721	0.0249819
WDR19	2092.89	-0.630555	0.184151	-3.42412	0.000616804	0.0250264
SERPINB9	1492.55	1.45564	0.42517	3.42366	0.000617832	0.0250281
CCL5	232.743	2.39088	0.698432	3.42322	0.00061885	0.0250294
NDUFS5P1	0.126174	22.2074	6.4911	3.42121	0.000623423	0.0251742
PEAR1	265.927	2.12525	0.621498	3.41955	0.000627238	0.025288
GPSM3	176.122	1.73294	0.507217	3.41656	0.000634173	0.025527
RBM12	9077.17	-0.489722	0.1434	-3.41507	0.000637657	0.0255623
ST8SIA2	81.8665	-2.83804	0.831076	-3.41489	0.000638075	0.0255623
ZC3H12D	57.6104	2.33115	0.682577	3.41522	0.000637303	0.0255623
ABI3	103.125	1.97554	0.57875	3.41347	0.000641412	0.0256202
IGHV3-21	514.386	3.77072	1.10477	3.41313	0.000642216	0.0256202
ZNF648	79.3934	-2.90352	0.850728	-3.41299	0.000642552	0.0256202
EPX	0.42539	22.1165	6.48202	3.41198	0.000644931	0.0256366
KRT10	1155.16	2.0485	0.600465	3.41153	0.000645995	0.0256366
RAB3IP	2715.54	-1.03642	0.303783	-3.41171	0.000645574	0.0256366
DNAH2	749.731	-1.8014	0.528444	-3.40888	0.000652302	0.0257381
EXO1	427.22	-1.88803	0.553785	-3.40932	0.000651245	0.0257381
FZD4	1994.44	1.32933	0.389876	3.40963	0.000650502	0.0257381
TUBB4A	171.006	-2.71141	0.795427	-3.40875	0.000652613	0.0257381
LCN1P1	0.296633	-22.1424	6.49664	-3.40829	0.000653706	0.0257412
HCLS1	662.832	1.89309	0.555553	3.40758	0.000655417	0.0257686
LILRA2	75.1359	2.08799	0.612844	3.40705	0.000656696	0.0257789
URB2	909.702	-1.08639	0.318918	-3.4065	0.000658019	0.0257909
HELLS	1519.95	-1.25746	0.369288	-3.4051	0.000661402	0.0258436
PID1	340.209	2.55973	0.751667	3.40541	0.000660647	0.0258436
ARHGAP30	745.898	1.95092	0.573253	3.40325	0.000665888	0.0259789
OR5P3	29.68	4.01609	1.18031	3.40258	0.00066752	0.0260025
HAS1	25.7346	5.12686	1.50701	3.402	0.000668945	0.0260181
SH3KBP1	1263.64	0.882483	0.259464	3.40118	0.000670964	0.0260566
HAUS4	241.129	0.806916	0.237323	3.40008	0.000673672	0.0261218
TMEM33	8010.8	-0.816841	0.240435	-3.39734	0.000680444	0.0263441
SCARF1	240.652	1.53058	0.450673	3.3962	0.000683287	0.0264138
PTRF	2700.94	1.43894	0.423863	3.39483	0.000686702	0.0265054
S1PR4	73.8485	2.86946	0.845984	3.39186	0.00069419	0.0267537
DHX15	5407.37	-0.683819	0.201638	-3.39133	0.000695549	0.0267655
CCL14	60.2148	3.51695	1.03736	3.39028	0.000698215	0.0267993
STK17B	3774.69	1.63018	0.480858	3.39015	0.000698542	0.0267993
PALMD	834.279	2.01984	0.596053	3.38869	0.000702274	0.0269018
IGHV4-59	452.611	4.06609	1.20021	3.38783	0.000704485	0.0269458
CPSF1P1	42.8887	-3.0078	0.888411	-3.38559	0.000710251	0.0271254
LHFPL5	44.3179	-3.81569	1.12732	-3.38474	0.000712446	0.0271275
TBXA2R	21.7596	1.95348	0.577127	3.38483	0.000712212	0.0271275
ZNF26	1314.4	-0.682995	0.201856	-3.38358	0.00071547	0.0271654
ZNF605	3380.06	-0.82789	0.244682	-3.38354	0.000715583	0.0271654
ZBTB8B	50.8215	-2.49237	0.736846	-3.38249	0.000718323	0.0272286
ZNF394	855.755	0.782218	0.231386	3.38058	0.000723337	0.0273778
CSRP3	17.8401	6.46822	1.91413	3.37919	0.000726986	0.0274749
SASH3	193.406	2.27688	0.674079	3.37776	0.000730787	0.0275774
CCDC181	81.4707	-3.19334	0.945715	-3.37664	0.000733769	0.0276488
FAM177B	10.8185	4.25817	1.26189	3.37445	0.000739639	0.0277362
LYL1	37.9728	2.19568	0.650511	3.37531	0.000737319	0.0277362
POLD4	265.821	1.17649	0.348627	3.37464	0.000739118	0.0277362
SYNE4	108.912	-1.59302	0.472127	-3.37414	0.000740463	0.0277362
IL21R	136.677	2.41078	0.714773	3.37279	0.000744117	0.0278319
LTB	358.161	2.4773	0.734647	3.37209	0.000745999	0.0278612
IGKV6D-21	7.78816	7.94837	2.35841	3.37022	0.000751079	0.0280097
MEFV	85.7642	2.26641	0.672874	3.36825	0.000756471	0.0281694
IGHG2	2844.91	3.31096	0.983158	3.36768	0.000758033	0.0281862
TMEM156	80.4492	2.629	0.781679	3.36327	0.000770241	0.0285981
DPYSL2	6013.42	1.31038	0.389784	3.3618	0.00077436	0.0286672
USH1C	38.7464	-3.55391	1.05709	-3.36197	0.000773882	0.0286672
IFNL3P1	0.112543	21.8168	6.49062	3.36128	0.000775824	0.0286795
MAX	1108.62	0.703224	0.209308	3.35975	0.000780127	0.0287966
CCL19	354.187	3.6965	1.1009	3.35771	0.00078592	0.0288269
FAM49A	567.065	1.58591	0.472354	3.35746	0.000786634	0.0288269
MEF2D	1208.75	0.760734	0.226566	3.35767	0.000786035	0.0288269
NCF4	272.605	2.21738	0.660415	3.35755	0.000786377	0.0288269
SIPA1	669.585	1.29031	0.384262	3.35789	0.000785389	0.0288269
CAV2	1872.02	1.7731	0.528403	3.35559	0.000791971	0.0289389
CNTNAP3	64.9473	2.49682	0.744034	3.35578	0.000791411	0.0289389
PCDHA8	93.5838	-2.27755	0.679028	-3.35414	0.000796119	0.0290486
GIMAP8	331.773	1.77356	0.528873	3.35347	0.000798045	0.0290771
TMEM71	119.495	2.20743	0.658342	3.35302	0.000799347	0.0290827
G6PC3	614.533	-0.918061	0.273852	-3.3524	0.000801147	0.0291064
HBM	3.4536	6.34206	1.89202	3.352	0.000802307	0.0291069
ELOVL6	1285.62	-1.26316	0.376954	-3.35096	0.000805312	0.0291742
JAK2	1642.42	1.40444	0.419355	3.34904	0.000810922	0.0293355
TNXA	366.89	2.79215	0.834338	3.34655	0.000818242	0.0295581
RNA5SP355	0.660598	21.7319	6.49465	3.34612	0.000819508	0.0295617
LHFPL1	21.4229	-2.26451	0.677658	-3.34167	0.00083276	0.0298698
MTA3	1830.3	-0.700601	0.209635	-3.34201	0.000831741	0.0298698
OR2F1	0.389791	-21.6942	6.49105	-3.34218	0.000831242	0.0298698
SVEP1	2030.95	2.62573	0.785565	3.34248	0.000830339	0.0298698
WWC3	1321.09	0.964271	0.288723	3.33978	0.000838455	0.0300316
CX3CR1	210.654	1.96452	0.588474	3.33832	0.000842864	0.0301125
EVA1C	227.544	1.87824	0.562641	3.33825	0.000843089	0.0301125
KRTAP20-4	0.428951	21.6655	6.49264	3.33693	0.000847104	0.0302134
LIPE	146.031	2.12629	0.637332	3.33623	0.000849232	0.0302467
ARG1	1336.51	2.40719	0.721768	3.33513	0.000852584	0.0302811
KLF4	1222.49	2.19561	0.658312	3.33521	0.000852359	0.0302811
RASGRP3	526.582	1.58511	0.475381	3.33439	0.00085487	0.0303198
FMNL2	5029.01	-0.775599	0.232683	-3.33329	0.00085825	0.0303971
HECTD3	1000.4	0.971403	0.291562	3.33172	0.000863116	0.0305269
CERS1	27.9494	-2.37021	0.711671	-3.33048	0.000866958	0.0306115
INMT	132.333	2.55852	0.768285	3.33017	0.000867924	0.0306115
FCRL1	183.159	4.47389	1.34378	3.32933	0.000870541	0.0306441
GDF11	555.627	-1.77412	0.532975	-3.32872	0.000872474	0.0306441
PCDHGB2	566.004	-1.39245	0.418309	-3.32876	0.000872338	0.0306441
RNA5SP129	0.0746644	21.6073	6.49333	3.32761	0.000875934	0.0307231
CEACAM4	9.03078	3.3928	1.02019	3.32567	0.000882076	0.0308532
OLFM1	246.112	2.85677	0.858978	3.32578	0.00088172	0.0308532
GIMAP7	225.359	2.06607	0.621383	3.32496	0.000884325	0.0308893
DNER	149.05	3.7208	1.11951	3.32361	0.000888607	0.0309582
GGT5	358.423	2.10114	0.632267	3.32318	0.00088996	0.0309582
RIPK3	203.216	1.72802	0.519963	3.32336	0.000889411	0.0309582
FAM78A	152.477	1.70762	0.514177	3.32107	0.000896728	0.0309811
LINC00565	0.197857	21.556	6.48985	3.3215	0.000895354	0.0309811
NPY6R	2.80597	17.3384	5.21844	3.32252	0.000892072	0.0309811
SIGLEC14	28.0351	2.53992	0.764766	3.32118	0.00089638	0.0309811
SULT1C2	312.798	-2.49869	0.752375	-3.32108	0.000896712	0.0309811
PDZD4	170.383	2.26763	0.683276	3.31876	0.000904179	0.0311619
RBP7	100.231	2.34258	0.705876	3.31869	0.00090442	0.0311619
ATOH8	104.708	2.03392	0.613098	3.31744	0.000908474	0.0312255
CSF1R	1339.84	1.91565	0.577464	3.31736	0.000908726	0.0312255
DSCR8	49.5363	-5.34145	1.61076	-3.3161	0.000912845	0.0313245
JAZF1	1565.32	1.33614	0.403056	3.31502	0.000916377	0.0314032
PRKDC	15949.2	-0.802705	0.24219	-3.31436	0.000918543	0.0314178
SIM2	373.22	-3.18445	0.960871	-3.31413	0.00091928	0.0314178
FLVCR1	1191.15	-1.20612	0.364	-3.31352	0.000921298	0.0314444
MTCO3P24	0.190179	-21.5206	6.49693	-3.31243	0.000924902	0.031525
CBX8	170.63	-0.897636	0.271175	-3.31018	0.000932372	0.0317369
CT45A1	32.0725	-6.23857	1.8849	-3.30977	0.000933734	0.0317407
DUSP9	58.6022	-2.94188	0.889229	-3.30835	0.000938476	0.0318592
TYR	0.222464	21.4578	6.48766	3.30748	0.000941395	0.0319155
ADGRG5	81.2858	2.66826	0.807107	3.30596	0.000946528	0.0320467
IGKV1-33	205.485	3.9776	1.20372	3.30443	0.000951701	0.0321789
CLECL1	15.5365	2.42243	0.733483	3.30264	0.000957796	0.0322132
CYTH4	568.7	2.11911	0.641546	3.30312	0.000956139	0.0322132
MYOM1	665.002	1.88879	0.571865	3.30285	0.000957065	0.0322132
PSG9	0.701473	-21.4574	6.49525	-3.30356	0.000954668	0.0322132
FPR1	147.95	2.31339	0.700687	3.30161	0.000961316	0.0322343
GIMAP6	477.257	1.92764	0.583886	3.3014	0.00096204	0.0322343
PRKCB	488.215	2.44623	0.740979	3.30134	0.000962238	0.0322343
CPNE4	244.66	-3.21609	0.97446	-3.30038	0.000965535	0.0323021
IGHV3-74	158.606	3.77744	1.1461	3.2959	0.000981071	0.0325641
PCSK1N	64.6342	-2.81254	0.853266	-3.29621	0.000979982	0.0325641
SF3B3	4788.24	-0.809741	0.245653	-3.29628	0.000979736	0.0325641
TBXAS1	263.204	1.63844	0.497028	3.29648	0.000979039	0.0325641
TMEM47	1879.33	1.96206	0.595089	3.29708	0.000976954	0.0325641
YTHDF2	1310.44	-0.523326	0.158755	-3.29644	0.000979184	0.0325641
HBD	5.88677	4.38171	1.3306	3.29304	0.000991103	0.0328541
ZNF121	1480.37	-0.772664	0.234721	-3.29183	0.000995361	0.0329522
IGKV4-1	430.208	3.96199	1.20458	3.2891	0.00100508	0.0332304
DPY19L3	3444.75	-1.14557	0.348404	-3.28805	0.00100884	0.0332371
PTP4A1P6	0.389621	-21.3292	6.48707	-3.28795	0.00100921	0.0332371
TMTC4	1262.42	-0.951386	0.289331	-3.28823	0.00100819	0.0332371
EPB41L2	4853.11	1.3109	0.398974	3.28568	0.00101735	0.0334265
IQCH	277.694	-1.36799	0.41645	-3.28489	0.00102023	0.0334265
PAX3	2.29924	9.90273	3.01462	3.2849	0.00102019	0.0334265
TRIP13	452.821	-1.44402	0.439583	-3.28499	0.00101986	0.0334265
AKNA	1324.02	1.57738	0.480554	3.28242	0.0010292	0.033547
GRIK1-AS1	0.0433279	-21.3237	6.49552	-3.28283	0.00102771	0.033547
HLX	114.513	1.48192	0.451458	3.28251	0.00102887	0.033547
LPAR5	137.646	1.62428	0.494792	3.28275	0.001028	0.033547
CRY2	827.959	0.898232	0.27379	3.28074	0.00103536	0.0337045
CCNB1	1033.11	-1.32188	0.403099	-3.27929	0.00104067	0.0338339
KLRB1	36.4794	2.93381	0.89483	3.27862	0.00104316	0.0338714
LYPLA2	649.393	-0.766865	0.233988	-3.27737	0.00104778	0.0339779
STARD8	188.271	1.53643	0.469167	3.27481	0.00105733	0.0342436
CRIPT	1974.61	-0.823559	0.251513	-3.27442	0.0010588	0.0342477
SCCPDH	1734.73	-1.10146	0.33645	-3.27377	0.00106124	0.0342826
OR10AB1P	3.33637	3.03234	0.926375	3.27334	0.00106283	0.0342905
NRGN	97.4166	1.9277	0.589116	3.2722	0.00106715	0.034386
CASP6	353.199	-0.785039	0.239966	-3.27146	0.00106993	0.0344319
LMNB1	1858.74	-1.08852	0.332895	-3.26987	0.00107596	0.0345821
GRAMD4P3	0.247269	21.2126	6.4889	3.26906	0.00107905	0.0345971
RCC1	725.604	-0.905281	0.276945	-3.26881	0.00108002	0.0345971
SPAG6	101.865	-4.11187	1.25796	-3.26868	0.00108052	0.0345971
CD247	78.594	2.73943	0.838284	3.2679	0.00108347	0.0346477
CXCR3	37.9915	2.48038	0.759953	3.26386	0.00109905	0.0351018
IFFO1	261.788	2.05182	0.628829	3.26293	0.00110267	0.035173
NLRC3	146.456	2.65909	0.815179	3.26197	0.00110641	0.0352482
ERICH6B	0.259809	-21.1483	6.48571	-3.26076	0.00111114	0.0353122
SMIM24	22.6686	-2.67918	0.821646	-3.26074	0.00111121	0.0353122
ATG16L2	822.804	1.33139	0.408491	3.25928	0.00111694	0.0354393
FANK1	166.684	-1.64876	0.505907	-3.25901	0.001118	0.0354393
HS3ST5	41.5432	-4.06048	1.24636	-3.25787	0.00112252	0.0355381
ETS1	3779.17	1.46597	0.45017	3.25647	0.00112806	0.035669
IL6R	1651.1	1.55064	0.476512	3.25414	0.00113735	0.0359178
UPB1	853.657	1.59226	0.489677	3.25166	0.00114733	0.0361881
C16orf54	52.8667	2.58625	0.796077	3.24874	0.00115916	0.0364284
CD79B	134.29	2.61435	0.804683	3.24892	0.00115843	0.0364284
GOLGA8O	38.8122	1.35156	0.416029	3.24872	0.00115926	0.0364284
FCER1A	40.3685	3.5354	1.0887	3.24734	0.00116489	0.0365598
CICP23	0.0599823	21.0718	6.49324	3.24519	0.00117372	0.0365822
LAT2	198.319	1.74508	0.537759	3.2451	0.00117411	0.0365822
NCF1B	102.927	2.29783	0.708124	3.24496	0.00117468	0.0365822
NLRP6	22.2786	3.4907	1.07547	3.24574	0.00117145	0.0365822
POTEA	4.17587	-21.0501	6.48609	-3.24542	0.00117276	0.0365822
SYT1	250.08	-2.6016	0.801679	-3.24519	0.00117374	0.0365822
ZNF610	324.578	-1.138	0.350725	-3.24471	0.0011757	0.0365822
TGIF2	1578.52	-1.02764	0.316803	-3.24377	0.00117958	0.036658
AGTR1	189.995	2.73999	0.845681	3.23998	0.0011954	0.0370267
CLDND2	9.35557	2.13393	0.658607	3.24006	0.00119505	0.0370267
NT5E	1186.57	2.29147	0.707273	3.23987	0.00119582	0.0370267
IGHV3-43	71.1981	4.40133	1.35876	3.23923	0.00119855	0.0370639
MT-ND6	44.9408	-1.59688	0.493084	-3.23855	0.00120141	0.0370639
PHOSPHO1	52.3635	2.49862	0.771466	3.2388	0.00120033	0.0370639
ARHGAP31	867.677	1.58088	0.488318	3.23741	0.00120622	0.037167
ABHD6	188.546	1.20095	0.371063	3.23651	0.00121003	0.0372392
IGLV1-51	208.688	2.77723	0.858242	3.23595	0.00121237	0.0372662
ZNF84	3531.34	-0.727797	0.22501	-3.23452	0.00121849	0.0374088
NQO1	915.099	-1.61579	0.499623	-3.23401	0.00122064	0.0374295
RAMP3	90.6388	1.8429	0.569976	3.23329	0.00122375	0.0374795
ACTA1	410.567	3.02961	0.937173	3.23271	0.00122622	0.0375099
SLC27A6	321.12	-2.91141	0.900831	-3.23192	0.00122962	0.0375686
AHCYL2	637.406	0.656431	0.203215	3.23023	0.00123692	0.0376555
CCT2	3831.91	-0.753649	0.233306	-3.2303	0.00123662	0.0376555
FAM227A	273.381	-1.61918	0.501176	-3.23076	0.00123463	0.0376555
OR52N1	11.6504	-3.2256	0.998767	-3.22959	0.00123969	0.0376946
GPR132	167.418	2.22272	0.688595	3.2279	0.00124703	0.0377818
INHBA-AS1	0.0836055	20.969	6.49574	3.22811	0.00124611	0.0377818
SORBS3	769.866	1.46076	0.45253	3.22799	0.00124663	0.0377818
RTN4RL1	22.098	3.13819	0.972889	3.22564	0.0012569	0.0380356
HMGA1P1	0.191554	-20.9401	6.49466	-3.22421	0.00126322	0.0381811
TMEM106A	295.421	0.995975	0.309034	3.22286	0.00126917	0.0383153
ABCA6	2057.27	2.69536	0.836539	3.22204	0.00127283	0.0383276
LIFR	7158.64	1.41949	0.440536	3.2222	0.00127212	0.0383276
MLLT11	322.984	-1.58315	0.491396	-3.22175	0.00127411	0.0383276
XPR1	12164.5	-1.30452	0.405031	-3.22079	0.00127838	0.0384104
LPXN	420.211	1.33697	0.415331	3.21905	0.00128615	0.0385982
ZNF106	5763.87	0.722664	0.224542	3.2184	0.00128908	0.0386403
ABCA10	709.418	2.48432	0.772357	3.21655	0.00129742	0.0387674
IGHV3-30	518.581	3.1917	0.992377	3.21621	0.00129894	0.0387674
IL10RA	754.202	2.08622	0.648679	3.21611	0.00129943	0.0387674
SMOC2	744.781	2.28407	0.710001	3.217	0.00129538	0.0387674
MYO6	5754.01	-1.01263	0.314916	-3.21556	0.00130189	0.0387951
AC084121.17	0.418423	-20.8521	6.48812	-3.2139	0.00130947	0.0388997
BCL2	1539.38	1.70665	0.531209	3.21277	0.0013146	0.0388997
CAPN13	290.232	-2.28522	0.711275	-3.21285	0.00131425	0.0388997
CMA1	4.57002	6.42315	1.9989	3.21335	0.00131198	0.0388997
LILRA1	57.8047	2.12233	0.660386	3.21377	0.00131002	0.0388997
ZFYVE9P2	0.0479858	20.8634	6.49339	3.21303	0.00131345	0.0388997
TP53BP2	2963.94	-0.760699	0.236809	-3.21229	0.00131681	0.0389197
HPRT1P3	0.0434305	-20.8585	6.49478	-3.21157	0.0013201	0.038926
MTND5P41	0.0434305	-20.8585	6.49478	-3.21157	0.0013201	0.038926
ADIRF	1221.97	2.8387	0.884406	3.20972	0.00132863	0.0390012
CYTH1	1025.35	1.0103	0.314765	3.20969	0.0013288	0.0390012
KIAA1755	157.336	2.18854	0.681759	3.21014	0.00132669	0.0390012
TMED1	308.663	-0.760756	0.237006	-3.20986	0.00132799	0.0390012
CCR7	122.188	2.83854	0.884507	3.20918	0.00133114	0.0390249
CBFA2T3	101.143	2.53939	0.791511	3.20828	0.0013353	0.0391013
FABP6	81.9862	-3.78593	1.18054	-3.20695	0.00134151	0.039238
PPARG	180.416	2.14188	0.668128	3.20579	0.0013469	0.0393503
ARHGEF16	292.099	-1.62946	0.508423	-3.20493	0.00135094	0.0393553
HSD11B2	317.821	-1.79894	0.561248	-3.20526	0.00134942	0.0393553
PFKFB1	98.49	1.73969	0.542844	3.20477	0.00135173	0.0393553
FOXO1	4067.18	1.1969	0.373735	3.20255	0.00136218	0.0396142
TACR3	8.04811	-5.28198	1.65019	-3.20083	0.00137031	0.0398049
EXOSC2	489.412	-0.725425	0.226765	-3.19902	0.00137894	0.0400099
HKDC1	510.161	-2.34659	0.733893	-3.19745	0.00138647	0.0401824
ACACB	2908.51	1.31177	0.410816	3.19309	0.00140761	0.0407485
HAR1A	0.0744005	-20.7302	6.49732	-3.19058	0.00141987	0.0410565
KRT2	85.7709	5.96527	1.87112	3.18807	0.00143227	0.0413359
SLC9A9	363.935	1.9936	0.625353	3.18796	0.00143279	0.0413359
ARHGAP15	405.465	2.19576	0.689211	3.1859	0.00144305	0.0415037
CHEK1	1166.87	-1.39307	0.4372	-3.18634	0.00144085	0.0415037
EFNB3	216.521	-1.99719	0.626903	-3.1858	0.00144352	0.0415037
ANGPTL7	14.0627	6.85507	2.1521	3.18529	0.0014461	0.0415308
ANKRD7	43.6604	-2.43565	0.764843	-3.18451	0.00144998	0.041547
CHRNA5	246.592	-1.90516	0.598317	-3.18419	0.00145158	0.041547
MFNG	127.208	1.46803	0.461026	3.18426	0.00145125	0.041547
DUOX2	151.694	-2.37129	0.745324	-3.18155	0.00146487	0.0418443
GPR65	235.449	2.05035	0.644465	3.18148	0.00146527	0.0418443
C11orf21	63.8924	2.35279	0.739905	3.17986	0.00147347	0.0420312
ABCA13	1026.33	-2.76008	0.868375	-3.17844	0.00148071	0.0420563
CAMK1D	1053.5	1.2659	0.3982	3.17905	0.0014776	0.0420563
CIDEB	388.982	1.78654	0.561989	3.17896	0.00147804	0.0420563
HIST1H3A	167.461	-1.23565	0.388806	-3.17806	0.00148264	0.0420563
LA16c-313D11.12	133.099	-1.37332	0.432097	-3.17826	0.00148162	0.0420563
FAM159A	11.6446	2.46183	0.775	3.17655	0.00149038	0.0421239
PADI4	11.6453	3.64538	1.14753	3.17672	0.00148948	0.0421239
RAC2	389.86	1.90293	0.599102	3.1763	0.00149167	0.0421239
VN1R108P	1.61976	-4.38648	1.38084	-3.17667	0.00148976	0.0421239
APBA2	344.393	-1.43043	0.450478	-3.17537	0.00149646	0.0422122
PPP1R1B	637.356	-2.55893	0.805999	-3.17486	0.00149911	0.04224
DPT	224.882	2.99633	0.943994	3.17409	0.00150305	0.0423038
NFATC1	627.311	2.12879	0.670787	3.17356	0.00150579	0.0423342
EVI2B	1038.42	2.20661	0.695948	3.17065	0.001521	0.0426199
IGKV1D-39	253.906	3.94052	1.24278	3.17073	0.00152056	0.0426199
VWA5B1	105.637	-3.10538	0.979233	-3.17123	0.00151794	0.0426199
CYB561D1	349.221	0.716375	0.225965	3.17029	0.00152287	0.0426251
DNTT	4.96876	20.5351	6.47874	3.16961	0.00152644	0.0426781
OR2Y1	0.0904841	-20.5802	6.49712	-3.16758	0.00153712	0.0429294
ASPM	3721.07	-1.61251	0.509341	-3.16587	0.00154617	0.0430223
CT45A5	40.9021	-5.40986	1.70844	-3.16654	0.00154262	0.0430223
DISP3	62.3109	-2.42019	0.764541	-3.16554	0.00154794	0.0430223
FGL2	2421.87	1.92204	0.607135	3.16576	0.00154679	0.0430223
TCEAL5	68.1527	-2.90145	0.916628	-3.16536	0.00154893	0.0430223
AIM2	86.1195	2.57787	0.814851	3.16361	0.00155828	0.0432346
C12orf49	759.856	-0.60864	0.192432	-3.16288	0.00156218	0.0432483
CDKL2	195.393	-1.95181	0.617078	-3.16298	0.00156162	0.0432483
ENG	1768.3	1.49095	0.471454	3.16245	0.00156447	0.0432644
ALDH1L1-AS1	0.0769444	-20.5413	6.4962	-3.16204	0.00156666	0.043271
PPP3CC	340.671	1.37442	0.434699	3.16177	0.00156812	0.043271
ASB8	571.457	0.487091	0.154163	3.15959	0.00157991	0.0435488
RERGL	44.2446	3.36559	1.06532	3.15922	0.0015819	0.0435563
DCAF13	1328.21	-0.899862	0.284896	-3.15856	0.0015855	0.0435847
IGKV2-24	101.503	4.57624	1.44891	3.1584	0.00158637	0.0435847
GTF2IRD1	1550.25	-1.21469	0.384822	-3.1565	0.00159673	0.043822
CRHBP	208.377	2.43961	0.773331	3.15467	0.00160677	0.0440354
G0S2	156.011	2.44046	0.773654	3.15446	0.00160798	0.0440354
GYPC	382.272	1.98127	0.628611	3.15183	0.00162253	0.0443858
USP40	1816.68	0.862227	0.273652	3.15082	0.00162815	0.0444918
IGHA2	584.112	3.06455	0.973038	3.14947	0.00163569	0.0446497
IGLV6-57	94.8108	4.31653	1.37104	3.14837	0.00164182	0.0447687
COX7A1	74.6712	2.27683	0.723293	3.14787	0.00164464	0.0447974
CD163	3698	2.04801	0.650826	3.14678	0.0016508	0.0448687
EDA	186.081	-1.25093	0.397526	-3.14678	0.00165079	0.0448687
HHAT	345.683	-1.27447	0.405222	-3.14511	0.00166027	0.0450778
ARHGAP6	250.275	1.79397	0.570625	3.14387	0.00166729	0.0452089
OR7E126P	0.340966	-20.4031	6.4903	-3.14363	0.00166866	0.0452089
C19orf45	21.924	-2.15394	0.685489	-3.1422	0.00167684	0.0452418
IGLV1-40	236.621	3.96385	1.26147	3.14225	0.00167657	0.0452418
RAB38	116.794	-1.49332	0.475299	-3.14186	0.00167879	0.0452418
SLC10A6	12.4234	1.86002	0.591979	3.14204	0.00167773	0.0452418
TLN1	7886.73	0.739828	0.235401	3.14284	0.00167316	0.0452418
IGFBPL1	46.7146	-2.50859	0.798812	-3.1404	0.00168715	0.0454188
UBTD2	1610.51	-0.585231	0.186411	-3.13947	0.00169255	0.0455157
CAPN14	19.2727	-1.69973	0.541618	-3.13825	0.00169958	0.0456082
ZEB2	2623.8	1.87991	0.599008	3.13837	0.00169892	0.0456082
ADGRF1	534.061	-2.70265	0.861647	-3.13661	0.00170911	0.0456465
ARHGEF33	85.7183	-1.0899	0.347529	-3.13615	0.00171181	0.0456465
MIR142	14.1053	3.29826	1.05166	3.13625	0.00171122	0.0456465
PRR36	242.337	-2.04044	0.650551	-3.13648	0.00170987	0.0456465
SRD5A3	787.387	-0.973955	0.310542	-3.1363	0.00171091	0.0456465
TNFRSF10C	93.6792	1.88033	0.599279	3.13765	0.0017031	0.0456465
ACACA	3313.46	-0.856707	0.273525	-3.13209	0.00173564	0.0460672
CXCL14	890.445	3.05889	0.976683	3.13192	0.00173667	0.0460672
LINC01515	13.4877	-1.79591	0.573231	-3.13296	0.0017305	0.0460672
PDCD2L	134.866	-0.869294	0.277489	-3.13272	0.00173195	0.0460672
SEPT4	199.944	1.66214	0.530609	3.13251	0.00173317	0.0460672
LILRB1	294.078	1.89225	0.604247	3.13159	0.00173865	0.0460714
EPB42	6.99008	3.98885	1.27395	3.13109	0.0017416	0.0461016
DOCK2	1283.04	1.97288	0.630251	3.13031	0.0017462	0.0461269
PDK4	4996.43	1.81646	0.580237	3.13054	0.00174483	0.0461269
KCNIP4	45.6693	-3.76426	1.20271	-3.12983	0.00174908	0.0461549
CDK14	2619.83	1.39695	0.446776	3.12675	0.00176753	0.046465
GALNT7	2458.04	-1.11365	0.356137	-3.12703	0.00176581	0.046465
KRTAP19-8	0.0726538	20.3014	6.49303	3.12664	0.00176816	0.046465
RASEF	1848.46	-1.48236	0.474002	-3.12733	0.001764	0.046465
SLC46A2	16.0578	2.54971	0.815768	3.12553	0.00177485	0.0465926
KIAA1958	2142.64	-0.955118	0.305768	-3.12367	0.00178612	0.0468263
NF1P8	0.161709	-20.2825	6.49364	-3.12345	0.00178745	0.0468263
EPHA8	8.46039	-3.75915	1.20393	-3.1224	0.00179385	0.0469456
SPATA17	297.929	-1.73697	0.556377	-3.12194	0.00179664	0.04697
ABCB5	75.8931	3.16211	1.0161	3.11201	0.00185821	0.0484711
COL19A1	93.4559	3.57101	1.14759	3.11175	0.00185979	0.0484711
RAP1GAP	502.642	-1.87024	0.600989	-3.11193	0.00185866	0.0484711
MPP6	1635.67	-0.940125	0.302303	-3.10988	0.00187163	0.0487151
SLAMF6	114.17	2.70326	0.869378	3.10941	0.0018746	0.0487151
SYVN1	1423.82	0.909733	0.292579	3.10936	0.00187491	0.0487151
GAPT	242.861	2.39188	0.769608	3.10792	0.00188409	0.0487881
HOXD9	240.662	-2.1625	0.695912	-3.10743	0.0018872	0.0487881
NUTM2A-AS1	31.9088	-1.12688	0.362642	-3.10741	0.00188734	0.0487881
SOX7	38.0748	1.83733	0.591112	3.10826	0.00188193	0.0487881
ZBTB38	4982.66	0.942228	0.303151	3.10811	0.00188287	0.0487881
TATDN2P3	0.371887	-20.1618	6.48974	-3.10672	0.00189178	0.0488529
CXorf65	7.29146	3.37259	1.08622	3.10489	0.00190351	0.0490561
NPM1	1029.44	-0.81057	0.26106	-3.10492	0.0019033	0.0490561
HRH1	442.22	1.52849	0.492427	3.10399	0.00190932	0.0491075
RASAL3	169.868	2.31731	0.746562	3.10398	0.00190938	0.0491075
HNF4G	156.701	-2.71876	0.876048	-3.10344	0.00191285	0.0491468
SLC25A45	119.318	1.42901	0.460662	3.10207	0.00192172	0.0493247
EPHA10	62.5158	-2.55423	0.823759	-3.1007	0.00193062	0.0494033
PKHD1L1	1529.66	2.87681	0.927725	3.10093	0.00192915	0.0494033
ZAP70	215.952	2.3724	0.765039	3.10102	0.00192858	0.0494033
KIF14	945.785	-1.51273	0.488174	-3.09875	0.00194341	0.0496804
ATXN7L1	860.13	0.797625	0.257529	3.09723	0.00195339	0.0496881
FAM3A	408.808	0.677058	0.218588	3.09741	0.00195219	0.0496881
IGHV4-34	96.297	3.37785	1.09025	3.09824	0.00194671	0.0496881
PPM1M	226.237	0.933609	0.301422	3.09735	0.00195259	0.0496881
VN1R84P	0.110224	-20.1011	6.49006	-3.09721	0.00195351	0.0496881
ERICH3-AS1	0.428477	-20.098	6.4914	-3.09609	0.00196093	0.0498268
ATP5BP1	0.302449	20.1038	6.4947	3.09541	0.00196538	0.0498899
LINC01619	27.7986	2.1775	0.703754	3.09413	0.00197391	0.0499355
PLD4	55.8128	2.1696	0.701112	3.09451	0.00197137	0.0499355
SYT14	238.008	-3.96002	1.27991	-3.09399	0.00197487	0.0499355
ZNF806	2.88334	-3.50974	1.13439	-3.09396	0.00197505	0.0499355
SALL4	546.023	-1.6369	0.529163	-3.09338	0.00197891	0.0499833
PABPC1L	2537.77	-1.36411	0.441142	-3.09221	0.00198671	0.0501025
SSH2	2094.2	0.781732	0.252818	3.09208	0.00198758	0.0501025
AQP7	22.277	3.40066	1.10106	3.08853	0.00201148	0.0505417
C5orf24	5701.4	-0.647401	0.209692	-3.08739	0.0020192	0.0505417
FCRL3	200.175	3.19019	1.03301	3.08823	0.0020135	0.0505417
FES	423.171	1.23061	0.398605	3.0873	0.00201983	0.0505417
LRRTM4	248.433	-3.44295	1.11519	-3.08733	0.00201963	0.0505417
N4BP2	3878.52	-0.794224	0.257196	-3.08801	0.00201504	0.0505417
PDE6A	24.3188	-2.20866	0.715441	-3.08714	0.00202095	0.0505417
SCN4B	53.6871	2.39094	0.77403	3.08895	0.00200863	0.0505417
ATP2A3	640.641	2.16886	0.702777	3.08613	0.0020278	0.050624
IGHD	76.6479	3.63346	1.17738	3.08607	0.00202823	0.050624
TSPAN32	28.3301	1.60093	0.519036	3.08443	0.00203943	0.0508535
PRDX3P1	0.112309	-20.0352	6.49791	-3.08333	0.00204697	0.0509912
DNA2	674.934	-1.16798	0.378961	-3.08206	0.00205572	0.051159
AOAH	321.253	2.02947	0.659481	3.07738	0.0020883	0.0514348
FGD3	334.164	1.59781	0.519073	3.0782	0.00208258	0.0514348
GCSAM	56.5708	2.73425	0.888296	3.07808	0.00208338	0.0514348
ITGAL	614.882	2.11375	0.686695	3.07815	0.00208293	0.0514348
LRRC18	1.57664	6.3677	2.0679	3.07931	0.00207481	0.0514348
NREP	197.916	-1.36435	0.44305	-3.07945	0.00207386	0.0514348
PDCD6	2445.51	-0.562912	0.18283	-3.07888	0.0020778	0.0514348
PYHIN1	107.23	2.63413	0.855863	3.07774	0.00208573	0.0514348
RN7SL828P	0.382275	19.9923	6.49474	3.07823	0.00208231	0.0514348
STX11	165.71	2.00147	0.649897	3.07967	0.00207227	0.0514348
TIE1	366.33	1.44828	0.470639	3.07726	0.00208912	0.0514348
STK33	625.625	-1.30405	0.423866	-3.07657	0.00209397	0.0515044
MMP25	51.0385	2.26084	0.734983	3.07604	0.00209771	0.0515117
SPI1	435.13	1.71138	0.556373	3.07595	0.00209833	0.0515117
LINC01572	4.50987	-2.54959	0.829009	-3.07547	0.00210173	0.051533
ZNF157	40.0725	-1.57762	0.513004	-3.07525	0.00210326	0.051533
PCDHGB3	431.329	-1.16484	0.378854	-3.07463	0.00210762	0.0515898
ARRB2	743.164	0.929818	0.302504	3.07374	0.00211395	0.051695
NIN	3582.98	0.945306	0.307674	3.07242	0.00212328	0.0518731
TRAM1L1	342.398	-1.46478	0.476799	-3.07212	0.00212544	0.0518758
DNASE1L3	118.771	2.81099	0.915152	3.07161	0.00212906	0.0519142
TLR6	337.376	1.88626	0.614385	3.07015	0.00213949	0.0521184
MAN1C1	734.177	1.85693	0.604897	3.06983	0.00214178	0.0521242
MARCKSL1	1546.34	-1.14586	0.37342	-3.06857	0.00215089	0.0522958
HOXD13	24.1204	-4.39061	1.43104	-3.06811	0.00215414	0.0523245
IKZF1	1272.89	2.10752	0.687066	3.06743	0.00215912	0.0523952
CD53	616.524	1.92447	0.627964	3.06463	0.00217943	0.0527928
NCKAP1L	958.487	1.94068	0.633259	3.06459	0.00217966	0.0527928
PTPRR	128.365	-2.78702	0.909657	-3.06382	0.00218532	0.0528793
ACAP1	242.646	2.17521	0.710062	3.06341	0.00218828	0.0529005
HBG1	58.5462	4.11024	1.3421	3.06254	0.00219464	0.0530037
CXCL12	4612.16	2.27521	0.743189	3.06141	0.00220295	0.0531537
SMARCC1	6179.78	-0.727417	0.23764	-3.061	0.00220599	0.0531765
RGL4	8.26461	3.07062	1.00338	3.06027	0.00221134	0.0532549
KCNJ6	18.9442	-3.34749	1.09402	-3.0598	0.00221486	0.0532581
MEIOC	90.966	-3.51804	1.1498	-3.05969	0.00221568	0.0532581
GZMK	128.631	2.96001	0.967872	3.05826	0.00222625	0.0534617
APBB1IP	408.078	1.90748	0.623982	3.05695	0.00223604	0.0535952
PIK3R5	226.246	1.73037	0.566041	3.05697	0.00223585	0.0535952
CCDC80	4910.93	2.22621	0.728483	3.05595	0.00224349	0.0537231
TMC3	3.78126	-4.15999	1.36149	-3.05547	0.00224706	0.0537577
KRT14	132.2	3.81737	1.24989	3.05417	0.00225682	0.053817
LRAT	262.987	-2.11058	0.691086	-3.05401	0.00225803	0.053817
NUTF2	544.203	-0.658103	0.215438	-3.05473	0.00225266	0.053817
SAA1	1273.57	2.83529	0.928266	3.05439	0.00225519	0.053817
MAMDC2	565.861	2.26735	0.742499	3.05367	0.00226059	0.0538275
BEST1	84.7391	1.3641	0.446951	3.05202	0.00227308	0.0540006
CERS6	6860.57	-0.813868	0.26672	-3.05139	0.00227781	0.0540006
DNM1L	4351.9	-0.686952	0.225175	-3.05075	0.00228271	0.0540006
MFAP2	555.196	-2.16362	0.708949	-3.05186	0.00227425	0.0540006
NRCAM	2063.44	-2.01418	0.660188	-3.05092	0.00228138	0.0540006
RAB11B-AS1	24.0492	-1.17329	0.384627	-3.05046	0.00228489	0.0540006
SNHG11	17.1808	-1.26373	0.414254	-3.05062	0.00228366	0.0540006
TESPA1	114.062	2.65625	0.870516	3.05135	0.00227812	0.0540006
CLDN19	20.1712	-4.6937	1.53964	-3.04858	0.00229929	0.0540387
CRYL1	460.061	1.25866	0.412861	3.04863	0.00229888	0.0540387
HEPACAM	62.9627	3.45057	1.13137	3.0499	0.00228921	0.0540387
PTGDR	160.375	2.43463	0.798523	3.04892	0.00229665	0.0540387
SLC22A3	418.192	2.83372	0.929289	3.04934	0.00229348	0.0540387
SLC27A2	870.391	-1.56819	0.514327	-3.04902	0.00229588	0.0540387
LINC00943	0.0790367	19.7877	6.49172	3.04814	0.00230263	0.0540464
SMARCA4	6202.26	-1.06302	0.348761	-3.04798	0.00230388	0.0540464
ABCB11	508.971	2.34783	0.770645	3.04658	0.00231464	0.0540709
CD93	2291.14	1.67542	0.550007	3.04618	0.00231772	0.0540709
DNMT3B	384.216	-1.69887	0.557589	-3.04682	0.0023128	0.0540709
KRTAP19-1	0.346834	-19.7868	6.49332	-3.04725	0.00230945	0.0540709
MAS1L	1.18912	13.9772	4.58696	3.04715	0.0023102	0.0540709
TRAF1	406.308	1.33836	0.439342	3.04628	0.00231691	0.0540709
LILRB2	424.079	1.90161	0.624334	3.04582	0.00232046	0.0540809
SNHG20	122.02	-1.07084	0.351607	-3.04557	0.00232241	0.0540809
GRP	11.8947	-4.6248	1.51904	-3.04456	0.00233024	0.0541377
HSP90AB2P	1.91375	-3.10147	1.01872	-3.04448	0.00233084	0.0541377
SNX29P2	27.136	2.65148	0.87093	3.04442	0.00233126	0.0541377
ARHGAP25	489.337	1.64477	0.540339	3.04397	0.0023348	0.0541381
GIMAP4	940.784	1.69026	0.555348	3.0436	0.00233768	0.0541381
GP1BA	36.2505	3.38401	1.11183	3.04363	0.00233744	0.0541381
TCP11X2	26.5374	-4.91898	1.61657	-3.04284	0.00234356	0.0542248
C1QTNF1	305.431	2.1872	0.718987	3.04206	0.00234962	0.0543055
UQCC1	1180.47	-0.516758	0.169883	-3.04184	0.00235133	0.0543055
FBXW9	231.939	-0.890161	0.29269	-3.04131	0.00235549	0.0543521
FHL5	117.961	2.73048	0.898044	3.04047	0.00236206	0.0544047
MSH2	2218.62	-0.960848	0.316002	-3.04064	0.00236072	0.0544047
HNRNPA1	10206.3	-0.586039	0.192797	-3.03967	0.00236838	0.0545008
GINS4	302.343	-1.47933	0.486753	-3.03918	0.0023722	0.0545391
ALDH7A1	976.8	-0.849329	0.279615	-3.0375	0.0023855	0.05475
GTF2H3	1088.57	-0.637631	0.209921	-3.03748	0.00238569	0.05475
CD14	2103.79	1.77411	0.584342	3.03609	0.00239666	0.0549381
CTXN1	166.075	-1.64215	0.541347	-3.03345	0.00241772	0.0549381
GAS5	1749.21	-0.966804	0.318691	-3.03367	0.00241599	0.0549381
HLA-J	19.2618	2.56415	0.845267	3.03354	0.00241703	0.0549381
HPN	1060.72	-1.93835	0.638704	-3.03481	0.00240687	0.0549381
PLVAP	726.555	1.47043	0.48437	3.03577	0.00239925	0.0549381
RGL3	1150.65	-1.68316	0.554736	-3.03416	0.0024121	0.0549381
RPL37	2927.96	-0.801299	0.26409	-3.03419	0.00241183	0.0549381
SORL1	14030.8	1.2471	0.411046	3.03396	0.00241365	0.0549381
TMEFF1	94.6416	-2.41143	0.794425	-3.03543	0.00240189	0.0549381
UBXN2B	2674.07	-0.759738	0.250391	-3.03421	0.00241167	0.0549381
MRPL42	3430.35	-0.724857	0.239032	-3.03247	0.00242558	0.0550674
GPR183	338.917	2.35206	0.775867	3.03152	0.00243325	0.055192
IGLV2-8	71.7388	3.88772	1.28288	3.03047	0.00244171	0.0553346
SPATC1	10.388	2.62115	0.865106	3.02985	0.00244671	0.0553984
KRT8P4	6.74536	-2.95752	0.9764	-3.029	0.00245364	0.0554562
TXNIP	17663.6	1.35827	0.448396	3.02918	0.0024522	0.0554562
ITGB2	2064.73	1.75493	0.579494	3.02838	0.00245872	0.0554933
MED28	4734.78	-0.654382	0.216092	-3.02826	0.00245966	0.0554933
ITK	215.193	2.46691	0.815344	3.02561	0.00248134	0.0559327
CLEC9A	32.7914	3.14259	1.03959	3.02291	0.00250355	0.0562831
GABRQ	28.1449	-2.52088	0.833937	-3.02286	0.00250394	0.0562831
IGHV4-61	34.0244	3.9684	1.31303	3.02233	0.00250839	0.0562831
LINC01372	0.334911	-19.628	6.4948	-3.02211	0.0025102	0.0562831
TOP2A	3735.38	-1.513	0.50057	-3.02255	0.00250652	0.0562831
ZNF280B	253.501	-1.07085	0.354313	-3.02234	0.00250831	0.0562831
RPL23AP86	0.24715	-19.5865	6.4822	-3.02159	0.00251454	0.0563306
ESAM	229.247	1.56613	0.518486	3.02058	0.00252289	0.0564289
IGSF1	86.4289	-2.72951	0.903684	-3.02043	0.00252416	0.0564289
MYBL1	747.141	1.0778	0.356858	3.02024	0.00252571	0.0564289
OR11H12	3.72032	-3.3658	1.11451	-3.01999	0.00252783	0.0564289
SYT2	89.1655	-2.60258	0.8619	-3.01958	0.00253123	0.0564551
CST9L	0.128101	-19.6081	6.49475	-3.01906	0.00253558	0.0564693
HEBP1	705.485	0.705453	0.233673	3.01897	0.00253632	0.0564693
BTBD3	3580.42	-1.0504	0.348027	-3.01815	0.00254323	0.0565734
DUXAP9	20.8547	-1.73166	0.573915	-3.01727	0.0025506	0.056622
HDAC2	4647.43	-0.834217	0.27649	-3.01716	0.00255152	0.056622
LRBA	11270.4	-0.600455	0.199021	-3.01705	0.00255251	0.056622
NLRP3	170.902	1.82081	0.603657	3.0163	0.00255881	0.056622
PGAM5	527.013	-0.759559	0.251778	-3.01678	0.00255474	0.056622
TBC1D32	998.783	-0.794208	0.263303	-3.01632	0.0025586	0.056622
KCNG1	156.527	-2.20837	0.732258	-3.01584	0.00256267	0.056658
C16orf46	123.179	-0.928122	0.307803	-3.01531	0.00256716	0.0566585
RAB30	1773.81	1.37418	0.455724	3.01539	0.0025665	0.0566585
ABCD2	189.004	2.485	0.824439	3.01417	0.0025768	0.0568219
DDX52	2413.16	-1.02626	0.340609	-3.01301	0.00258671	0.0568911
FIGNL2	63.4302	-2.30189	0.763877	-3.01343	0.00258317	0.0568911
NCR3	8.97673	3.63471	1.20646	3.01269	0.00258941	0.0568911
TM4SF18	266.014	1.61194	0.535082	3.01252	0.00259089	0.0568911
TMEM119	215.565	2.0847	0.692018	3.01249	0.00259116	0.0568911
VPS9D1-AS1	311.244	-1.7959	0.596289	-3.01179	0.0025971	0.0569721
MROH2A	125.197	-3.4022	1.12976	-3.01145	0.00260007	0.0569881
THOC3	1288.26	-1.24551	0.413727	-3.01045	0.00260859	0.0571255
F12	671.941	-1.7422	0.578962	-3.00918	0.00261953	0.0573156
ISYNA1	2211.13	-1.36772	0.454671	-3.00814	0.00262851	0.0574623
ZBP1	121.019	2.01987	0.671701	3.0071	0.00263754	0.05761
PAIP1	237.109	-0.710375	0.236348	-3.00563	0.00265029	0.0578387
BTK	303.426	1.68065	0.559293	3.00495	0.00265624	0.0579126
KCNS1	52.8421	-2.19118	0.729269	-3.00463	0.00265905	0.0579126
PLEKHA3P1	5.71262	2.79795	0.931265	3.00446	0.00266052	0.0579126
CACNA1E	484.086	-2.52243	0.839987	-3.00294	0.00267386	0.058153
F11-AS1	2.8544	-7.64327	2.5477	-3.00006	0.00269924	0.0585543
NR2F1	1175.92	1.92835	0.642667	3.00055	0.00269495	0.0585543
TMTC2	2143.39	-1.01587	0.338597	-3.00022	0.00269786	0.0585543
BMP2K	5042.75	0.861913	0.287376	2.99926	0.00270641	0.0586095
NRG1-IT1	0.264504	-19.4667	6.49007	-2.99946	0.00270462	0.0586095
ZFAS1	261.374	-1.00296	0.334613	-2.99738	0.00272315	0.0589217
MN1	560.018	2.22855	0.743754	2.99636	0.00273227	0.0590185
TMEM67	1621.27	-0.958475	0.319879	-2.99636	0.00273221	0.0590185
TBC1D2B	1335.25	1.02354	0.341655	2.99581	0.00273713	0.059073
CBX5	13506	-0.651502	0.217542	-2.99484	0.00274592	0.0592124
CA4	30.7973	2.87972	0.961701	2.9944	0.00274984	0.0592465
SMARCE1P2	1.48026	-8.09641	2.70455	-2.99363	0.00275684	0.0593469
SP140	187.982	2.08865	0.697888	2.99281	0.0027642	0.0594549
GPC5	91.7923	-2.51818	0.841594	-2.99216	0.00277016	0.0595325
ERVMER34-1	164.316	-1.85416	0.619871	-2.9912	0.00277884	0.0596181
MOGAT1	38.9226	-2.78482	0.931001	-2.99121	0.00277877	0.0596181
USHBP1	49.6214	1.84024	0.615375	2.99044	0.00278576	0.059716
MUC5B	10604.1	-3.03023	1.01352	-2.98982	0.00279143	0.059787
LRRC69	76.9713	-1.17991	0.394726	-2.9892	0.00279713	0.0598585
BANK1	519.996	2.19824	0.735845	2.98737	0.00281387	0.0600142
C1orf162	186.556	1.63926	0.548687	2.9876	0.0028118	0.0600142
CBX7	338.336	1.24245	0.415819	2.98797	0.00280841	0.0600142
CFAP43	544.272	-1.52863	0.51161	-2.98788	0.00280923	0.0600142
BDKRB1	28.9355	2.97638	0.996638	2.98642	0.00282262	0.0601504
KCNJ2	455.637	1.63063	0.546392	2.98437	0.00284167	0.0605054
IGKV2-4	0.0399455	19.3793	6.49538	2.98354	0.00284932	0.0605665
SFTPB	10.1168	-4.45057	1.49169	-2.98357	0.00284903	0.0605665
TRBC2	203.746	2.53697	0.850594	2.98259	0.00285825	0.0607054
CCDC88B	383.872	1.57854	0.52941	2.9817	0.00286648	0.0607785
PKNOX1	1024.97	-0.695178	0.233133	-2.98189	0.00286477	0.0607785
CTNND2	104.043	-2.53033	0.848886	-2.98077	0.00287526	0.0609138
AGFG2	997.699	1.39541	0.468221	2.98023	0.00288031	0.0609698
CCDC3	532.704	1.9807	0.664794	2.97942	0.00288798	0.061065
POU2AF1	224.475	2.82583	0.948507	2.97924	0.00288962	0.061065
ABTB1	679.709	1.08154	0.363062	2.97894	0.00289243	0.0610734
CHI3L2	45.8776	2.7251	0.915059	2.97806	0.00290077	0.0611985
DENND2D	657.947	0.856289	0.287756	2.97574	0.0029228	0.0615609
GRM5	7.47757	-2.52102	0.847162	-2.97584	0.00292183	0.0615609
ADGRA1	2.64018	5.92614	1.99202	2.97493	0.00293052	0.0616204
MND1	137.371	-1.50927	0.507284	-2.97519	0.00292806	0.0616204
SPATA31A6	1.95892	-19.2932	6.48582	-2.97468	0.00293292	0.0616204
FAM46D	26.4733	-4.48407	1.50809	-2.97335	0.00294568	0.0617714
FAM83C	6.99051	5.14155	1.72928	2.97324	0.00294676	0.0617714
IL7R	1078	2.44956	0.823887	2.97317	0.00294741	0.0617714
GP9	1.92116	10.2155	3.43815	2.97122	0.0029662	0.0621138
CNTNAP5	6.09225	-5.17605	1.74251	-2.97046	0.00297359	0.0622172
TMEM204	115.547	1.64306	0.553422	2.96891	0.00298857	0.062479
AC004893.11	48.0334	1.14091	0.384352	2.96839	0.0029936	0.0624812
TARBP1	2708.52	-0.787092	0.265154	-2.96844	0.00299318	0.0624812
ALPK2	399.561	2.47567	0.834676	2.96603	0.00301673	0.062667
FSD1	47.8607	-2.5279	0.852133	-2.96655	0.0030116	0.062667
HS3ST3B1	1040.84	1.85277	0.624548	2.96657	0.00301139	0.062667
IGKC	12309.3	2.97998	1.0044	2.96694	0.00300777	0.062667
PATZ1	1387.93	-0.809418	0.272902	-2.96597	0.00301733	0.062667
PRAM1	51.2514	1.37649	0.464085	2.96603	0.00301668	0.062667
GPR174	82.8538	2.67793	0.903154	2.96509	0.00302595	0.0627947
KIAA0226L	336.186	1.62282	0.547831	2.96227	0.00305381	0.0632175
RRP15	2676.54	-0.853997	0.288282	-2.96237	0.00305285	0.0632175
STAB1	6233.7	1.89314	0.638986	2.96272	0.0030493	0.0632175
DNAH17	157.52	-1.91313	0.646078	-2.96114	0.00306501	0.0632429
HERPUD2	1280.18	0.700796	0.236652	2.96129	0.00306352	0.0632429
MAGED4	1009.68	-1.5787	0.533043	-2.96167	0.00305974	0.0632429
RPL3L	5.98249	7.14748	2.41339	2.96159	0.00306051	0.0632429
IGLV1-47	175.054	4.11105	1.38907	2.95957	0.0030807	0.0634131
MAGED4B	1031.87	-1.60591	0.542619	-2.95956	0.00308076	0.0634131
TBC1D19	534.563	-0.650616	0.219808	-2.95993	0.00307707	0.0634131
DENND1C	228.32	1.92879	0.652045	2.95806	0.00309587	0.063434
FAM171A2	292.529	-1.77186	0.598993	-2.95806	0.00309583	0.063434
IGHV2-5	123.728	4.4391	1.50012	2.95916	0.00308482	0.063434
PLCXD3	546.223	3.02081	1.02097	2.95878	0.00308864	0.063434
SKAP2	1538.44	1.55854	0.526895	2.95796	0.00309678	0.063434
SRCIN1	144.7	-1.81268	0.612793	-2.95806	0.00309581	0.063434
RMI2	362.854	-1.08341	0.366328	-2.95748	0.00310167	0.0634829
C22orf34	66.8213	2.20272	0.744942	2.95691	0.00310743	0.0635494
CD200	1019.75	1.57907	0.534085	2.9566	0.00311054	0.0635617
C1QTNF2	18.5505	2.27502	0.769967	2.9547	0.0031297	0.0637479
CISH	166.001	1.34901	0.456452	2.95542	0.00312245	0.0637479
CPSF6	16991.5	-0.630493	0.213366	-2.95498	0.00312692	0.0637479
VAV1	328.854	1.7172	0.581161	2.95478	0.00312891	0.0637479
ARPC1B	1846.03	0.940408	0.318459	2.95299	0.00314708	0.0639991
IGHV5-51	243.883	3.49768	1.18436	2.95323	0.00314464	0.0639991
ADAMTS20	105.239	-3.3653	1.14007	-2.95184	0.00315884	0.0640857
CD180	279.228	2.12339	0.71935	2.95182	0.00315909	0.0640857
RPGRIP1L	1341.1	-0.810933	0.274745	-2.95159	0.00316145	0.0640857
ZNF969P	38.404	-3.03519	1.0281	-2.95222	0.00315498	0.0640857
FGF10	54.9125	3.37332	1.14318	2.95083	0.00316922	0.0641406
ZNF670	265.569	-1.17563	0.398389	-2.95096	0.00316791	0.0641406
FUT9	29.2097	-3.55472	1.20489	-2.95026	0.00317511	0.0641652
VPS25P1	0.392648	-19.162	6.4951	-2.95022	0.0031755	0.0641652
CD48	409.054	2.21081	0.749452	2.9499	0.00317875	0.0641799
HOXD4	191.869	-2.24172	0.760764	-2.94667	0.00321221	0.0646495
LINC00665	199.546	-1.61489	0.548016	-2.9468	0.00321083	0.0646495
MYL1	108.243	6.38259	2.16595	2.94678	0.00321102	0.0646495
SLCO2B1	2708.18	1.78818	0.606738	2.9472	0.00320668	0.0646495
ARHGAP17	992.655	0.619097	0.210186	2.94548	0.00322456	0.064744
PRAMEF34P	2.17926	-11.8669	4.02864	-2.94563	0.00322301	0.064744
SYNC	187.756	1.67404	0.568303	2.94569	0.0032224	0.064744
OGN	1300.56	3.19682	1.08546	2.94513	0.00322821	0.0647659
CCDC175	10.2706	2.08642	0.708602	2.94441	0.00323569	0.0648159
LEP	13.935	3.61813	1.22882	2.9444	0.00323581	0.0648159
PLEKHG7	78.8035	2.80459	0.952728	2.94375	0.0032426	0.0649006
CHST10	273.639	-0.847692	0.287992	-2.94345	0.00324574	0.0649121
IL12RB1	66.7666	2.32099	0.788681	2.94288	0.00325172	0.0649807
SLC10A3	533.669	0.616044	0.209355	2.94257	0.00325497	0.0649944
PRG4	1939.97	2.93323	0.997346	2.94104	0.00327112	0.0652141
RAB11FIP1	2716.74	0.937258	0.31868	2.94106	0.00327089	0.0652141
ABCC9	2164.41	2.07401	0.70571	2.9389	0.00329378	0.0656143
CCNJ	646.383	-0.81461	0.277311	-2.93753	0.00330839	0.0658535
MURC	92.9604	-1.44449	0.491933	-2.93636	0.00332086	0.0659981
PLD1	1092.25	1.32248	0.450372	2.93643	0.00332019	0.0659981
ESYT3	155.649	-1.42257	0.484507	-2.93611	0.00332353	0.0659996
ANO7	180.15	-1.25487	0.427555	-2.935	0.00333547	0.0660223
CNKSR1	406.445	-1.30128	0.4434	-2.93477	0.00333796	0.0660223
RPL7	348.892	-0.7649	0.260653	-2.93455	0.0033403	0.0660223
SCARA5	130.103	3.38042	1.15169	2.93519	0.0033334	0.0660223
SGCE	628.9	1.30603	0.444962	2.93515	0.00333387	0.0660223
SSTR5-AS1	0.508523	-19.0443	6.48841	-2.93512	0.00333419	0.0660223
C12orf74	35.6012	2.86634	0.976909	2.9341	0.0033452	0.0660676
P2RY12	34.4751	2.65765	0.906043	2.93324	0.00335439	0.0661977
PTPN18	1106.56	0.793513	0.270666	2.93171	0.00337103	0.0664743
FCGR3B	170.349	2.12743	0.725801	2.93114	0.00337718	0.0664957
FOXN3	2767.84	0.868882	0.296457	2.93088	0.00337998	0.0664957
KCTD18	689.877	0.410219	0.139959	2.931	0.00337868	0.0664957
AKR1B15	24.6669	-3.72802	1.27256	-2.92954	0.00339467	0.066669
MGAM2	61.1491	1.99827	0.682153	2.92935	0.00339668	0.066669
PCDHB12	253.935	-1.39265	0.475338	-2.92982	0.0033916	0.066669
ZNF878	14.533	-1.91813	0.654962	-2.92862	0.00340474	0.0667755
AGR2	416.884	-2.5286	0.86372	-2.92757	0.00341624	0.0668058
CD3E	193.353	2.50157	0.854504	2.92752	0.00341682	0.0668058
ROCK2	6864.18	0.550362	0.187967	2.92798	0.00341177	0.0668058
SPATA41	4.07164	3.14052	1.07267	2.92778	0.00341396	0.0668058
UBE2W	3616.91	-0.746529	0.255159	-2.92574	0.0034364	0.0671369
SELPLG	263.16	1.79142	0.612369	2.92538	0.00344031	0.0671616
C20orf197	65.1414	1.98681	0.679252	2.925	0.00344451	0.0671919
ASB9	104.86	-1.50122	0.513315	-2.92457	0.00344935	0.0672235
RPL7A	340.212	-0.668934	0.228744	-2.92438	0.00345144	0.0672235
LTF	572.711	2.81297	0.96201	2.92405	0.00345507	0.0672426
GEMIN8P3	0.401917	-18.965	6.48641	-2.92381	0.00345774	0.0672429
CPNE5	98.6136	1.89258	0.64737	2.92349	0.00346134	0.0672614
SOX12	953.215	-1.27179	0.435108	-2.92294	0.00346747	0.067329
C19orf71	5.29355	2.14344	0.733573	2.92192	0.00347886	0.0674828
RAB37	58.924	2.31538	0.792463	2.92175	0.00348072	0.0674828
KCTD21	237.86	0.898653	0.30766	2.92093	0.00348989	0.0676089
LRRK1	1959.57	1.32245	0.452798	2.92061	0.00349345	0.0676262
CXorf21	172.008	1.87809	0.643239	2.91974	0.0035032	0.0677632
MYO5A	2278.01	1.19909	0.410782	2.91905	0.00351102	0.0678628
LINC01139	6.74241	-2.40576	0.824465	-2.91796	0.00352329	0.0680481
C2	1214.65	1.65514	0.567366	2.91723	0.00353155	0.0681557
NPW	23.311	-2.46019	0.843431	-2.91689	0.00353541	0.0681783
ACSM5	505.211	1.70109	0.583421	2.91571	0.00354881	0.0683847
MTNR1A	7.65588	-3.42933	1.17646	-2.91495	0.00355747	0.0684995
DDOST	4000.3	-0.603842	0.207192	-2.9144	0.00356368	0.0685671
MDFIC	2668.16	1.27917	0.43902	2.91369	0.00357181	0.068573
NLRC4	93.9011	1.9152	0.657369	2.91343	0.0035748	0.068573
PCDHB3	723.581	-1.98265	0.680464	-2.91367	0.00357202	0.068573
PTGER1	16.3257	-3.28698	1.12814	-2.91362	0.0035727	0.068573
SUSD4	784.771	-1.45963	0.501081	-2.91296	0.00358021	0.0686247
KIF5A	239.532	-1.98087	0.680418	-2.91125	0.00359987	0.0689495
SCIMP	119.024	2.1751	0.747262	2.91076	0.00360556	0.0690064
ATG7	963.127	0.523351	0.179878	2.90947	0.00362041	0.0691861
POTEE	85.1259	-1.68421	0.578857	-2.90955	0.00361953	0.0691861
CSTA	103.402	2.23326	0.767657	2.90919	0.00362368	0.0691965
FCAR	13.3267	2.41182	0.829223	2.90854	0.00363124	0.0692886
DTL	1011.69	-1.39225	0.478925	-2.90703	0.00364874	0.0695703
CHML	6193.55	-1.30046	0.447428	-2.90652	0.00365475	0.0695889
HEPHL1	52.7045	-3.28363	1.12976	-2.90648	0.00365521	0.0695889
NETO2	607.186	-1.58945	0.546984	-2.90585	0.00366262	0.0696776
IL17RA	812.984	0.935722	0.322115	2.90493	0.00367336	0.0697318
LTBP2	4983.78	1.58588	0.545906	2.90505	0.00367194	0.0697318
SYNPO2	3283.7	2.09795	0.722211	2.9049	0.00367371	0.0697318
CD320	328.212	-0.956758	0.329405	-2.90451	0.00367832	0.0697351
CLCN3	3769.68	-0.625796	0.215516	-2.90371	0.00368764	0.0697351
PIM2	463.702	1.24082	0.42724	2.90427	0.00368111	0.0697351
PPAT	512.149	-0.958239	0.329988	-2.90386	0.00368591	0.0697351
PRAP1	56.5406	-3.31086	1.14011	-2.90399	0.00368444	0.0697351
CCDC155	7.32949	-3.85789	1.32897	-2.90292	0.00369696	0.0698164
KIF3C	649.534	-1.1642	0.401082	-2.90265	0.00370019	0.0698164
RALYL	23.0676	-3.91894	1.3501	-2.90271	0.00369947	0.0698164
LSP1	332.707	1.52128	0.524429	2.90084	0.00372168	0.0701696
PECAM1	133.668	1.60688	0.554046	2.90027	0.00372841	0.0701921
STAP1	92.2324	2.95178	1.0177	2.90043	0.00372648	0.0701921
CALML5	38.112	3.71317	1.28066	2.89942	0.0037386	0.0702838
RAET1E	7.46443	3.61849	1.24801	2.8994	0.00373883	0.0702838
TUBB8P6	0.145244	18.7952	6.48315	2.89908	0.00374258	0.0703023
MARVELD2	1374.81	-1.04528	0.360764	-2.89739	0.00376276	0.0706003
PTPN22	265.549	1.85593	0.640616	2.89711	0.00376624	0.0706003
STK10	853.617	1.21249	0.418526	2.89706	0.0037668	0.0706003
FZD2	461.911	-1.57799	0.54501	-2.89535	0.00378741	0.0709342
RASSF1	345.45	0.895582	0.309388	2.89469	0.00379538	0.071031
TMEM215	57.4685	-3.65863	1.26424	-2.89394	0.00380446	0.0711484
RPL36A	316.556	-0.714753	0.247031	-2.89337	0.00381132	0.0712241
WDR91	1486.66	1.16254	0.401831	2.89311	0.00381445	0.0712301
LRRC25	88.2631	1.64158	0.567511	2.89259	0.00382076	0.0712956
GPR18	63.7908	2.64892	0.915908	2.89213	0.00382643	0.0713489
IGHV4-31	49.6471	5.11429	1.76866	2.89162	0.0038326	0.0714113
LINC01242	0.396181	18.7737	6.49303	2.89136	0.00383577	0.0714181
MAGEB18	0.453668	-18.7606	6.48917	-2.89106	0.00383948	0.0714346
DCAF16	2839.27	-0.711694	0.24621	-2.8906	0.00384513	0.071435
SCMH1	1065.75	0.715362	0.247466	2.89075	0.00384326	0.071435
HMMR	441.755	-1.09144	0.377673	-2.8899	0.00385363	0.0714472
PAICS	3136.39	-0.998269	0.34544	-2.88985	0.00385424	0.0714472
TFDP2	2107.81	-0.787419	0.272452	-2.89012	0.00385101	0.0714472
CA14	37.1905	-2.52327	0.873311	-2.88931	0.00386087	0.0714656
FBXW7	1868.38	0.71095	0.246055	2.8894	0.00385983	0.0714656
CNTN5	56.6685	-2.76724	0.957984	-2.88861	0.00386952	0.0715083
KIAA0895	661.055	-0.918354	0.317938	-2.88847	0.00387121	0.0715083
NAA40	753.354	-0.746243	0.258358	-2.8884	0.00387205	0.0715083
ZNF671	139.671	1.69995	0.588582	2.88821	0.00387446	0.0715083
CPB2	1682.35	-1.64738	0.570937	-2.88541	0.00390908	0.0719901
CSF2RB	571.271	1.92061	0.665614	2.88547	0.00390831	0.0719901
MCM10	492.34	-1.63875	0.567929	-2.88548	0.00390815	0.0719901
ACER1	6.05827	4.83594	1.67647	2.88459	0.00391924	0.0720308
GPATCH2	2881.98	-0.666264	0.230977	-2.88454	0.00391981	0.0720308
PHF13	378.863	-0.559412	0.193929	-2.88463	0.00391878	0.0720308
C5orf22	2486.9	-0.674764	0.233956	-2.88415	0.00392477	0.0720697
BOD1	891.415	-0.574339	0.199201	-2.88321	0.00393649	0.0721397
FOLR2	256.404	2.06595	0.716662	2.88273	0.00394239	0.0721397
KANK3	38.0918	1.92297	0.667125	2.88247	0.00394565	0.0721397
OCLM	231.849	-0.942797	0.327013	-2.88306	0.00393833	0.0721397
STARD13	1083.21	1.22682	0.425504	2.88323	0.00393624	0.0721397
TIGIT	150.598	2.10399	0.729925	2.88248	0.00394564	0.0721397
VSIG4	422.838	1.90144	0.659738	2.88212	0.00395011	0.0721692
LPA	763.229	-2.62607	0.911312	-2.88164	0.00395612	0.0722269
GFI1	49.4705	2.08776	0.724587	2.88132	0.00396015	0.0722391
TMEM255B	63.1918	1.64815	0.572051	2.88113	0.00396248	0.0722391
RN7SL308P	0.200845	-18.699	6.49347	-2.87966	0.003981	0.0725245
KCNAB2	424.324	1.0578	0.367383	2.87928	0.00398585	0.0725609
CYP4F12	180.928	2.62129	0.910495	2.87897	0.00398975	0.0725796
ZBTB4	2244.17	0.686497	0.238471	2.87874	0.00399271	0.0725815
IRF5	207.319	1.43421	0.498525	2.8769	0.004016	0.0729526
TRAV26-2	0.334158	18.6479	6.48298	2.87643	0.00402198	0.0730088
GRAP2	113.372	2.1204	0.737405	2.87549	0.00403403	0.0731172
METTL7A	5197.57	1.32066	0.459265	2.87559	0.00403277	0.0731172
NSMCE3	584.059	0.552755	0.192244	2.87529	0.0040366	0.0731172
WNK4	43.0914	-1.98632	0.690974	-2.87466	0.0040446	0.0732099
DCAF12L1	222.447	-3.22462	1.12198	-2.87404	0.00405253	0.0732488
GSTM2	712.795	1.49956	0.521759	2.87405	0.00405239	0.0732488
MTMR10	2631.54	0.861248	0.299704	2.87366	0.00405743	0.0732852
PLEKHA2	1707.6	0.786112	0.273618	2.87303	0.00406561	0.0733806
ARFGEF3	2226.01	-1.29203	0.449907	-2.87177	0.00408182	0.0736208
B3GALNT2	569.83	-0.914239	0.318459	-2.87082	0.00409412	0.0737791
KLHDC8A	373.273	-2.20113	0.766773	-2.87064	0.00409642	0.0737791
FAM19A4	9.73069	-3.27028	1.13957	-2.86974	0.00410804	0.073936
MYCBP2	8651.4	0.698374	0.243409	2.86913	0.00411599	0.0740266
NLRP12	43.0113	1.9804	0.69044	2.86832	0.0041266	0.0741647
HLA-E	6103.1	1.09208	0.380925	2.86692	0.00414487	0.0743981
NINJ1	870.662	0.918366	0.320337	2.86688	0.00414545	0.0743981
CCDC71L	1249.91	1.04404	0.364402	2.86507	0.00416916	0.0747249
CD1C	55.2129	2.91799	1.01856	2.86482	0.0041725	0.0747249
GOLGA1	750.336	0.583894	0.203812	2.86487	0.00417181	0.0747249
LAIR1	512.131	1.91789	0.669651	2.86402	0.00418303	0.0748606
NTS	255.844	2.26505	0.790996	2.86354	0.00418938	0.0749214
AP4B1	462.867	0.622274	0.217343	2.8631	0.0041952	0.0749726
ART4	359.092	2.51927	0.88021	2.86212	0.00420815	0.0751511
ZNF627	573.097	-0.695869	0.243282	-2.86034	0.00423181	0.0755204
IGHV3-73	238.167	3.48647	1.21908	2.85992	0.00423744	0.0755677
GLYAT	531.582	2.677	0.936141	2.85961	0.00424164	0.0755894
ALOX5AP	211.949	1.76094	0.615984	2.85875	0.00425317	0.0757416
MZB1	157.915	2.65192	0.927944	2.85784	0.00426535	0.0758342
SDCBPP3	0.106043	-18.5611	6.49515	-2.85769	0.00426733	0.0758342
UROC1	195.856	-2.21597	0.775388	-2.85789	0.00426472	0.0758342
OR5AN1	1.03904	18.51	6.48061	2.85621	0.00428738	0.0761371
MIR558	0.157064	-18.5436	6.4942	-2.85542	0.00429802	0.0762726
ZXDA	821.776	0.644627	0.225776	2.85516	0.00430156	0.0762821
GRK4	226.656	-0.903651	0.316579	-2.85443	0.00431147	0.0763509
OR11H13P	10.9956	-3.10478	1.08765	-2.85456	0.0043096	0.0763509
FAM214A	2409.78	0.767227	0.268829	2.85396	0.00431779	0.0764094
ASAH2B	50.7546	-0.994333	0.348461	-2.8535	0.00432402	0.0764336
HMGB1	4539.34	0.596171	0.208932	2.85342	0.00432518	0.0764336
WEE1	2550.08	-0.933552	0.327307	-2.85222	0.00434155	0.0766694
IGHV5-78	1.86259	10.0634	3.52968	2.85108	0.00435716	0.0768915
IL27	9.02268	3.56073	1.24924	2.85031	0.00436772	0.0770243
LRP12	943.632	-0.975559	0.342327	-2.84979	0.00437482	0.077096
ZNF436-AS1	56.3035	-1.1571	0.406176	-2.84877	0.00438886	0.0772897
LIPN	4.88053	5.16743	1.81523	2.8467	0.00441745	0.0777392
L1TD1	14.3615	2.41102	0.847082	2.84626	0.00442354	0.0777924
SNX20	132.307	1.87944	0.660487	2.84554	0.00443365	0.0779161
LINC01562	0.224511	18.4749	6.49647	2.84384	0.00445736	0.0782785
MS4A7	1355.68	1.71238	0.602188	2.8436	0.00446072	0.0782833
MKLN1	12580.2	0.475919	0.16738	2.84334	0.00446437	0.0782933
IGKV2-28	315.815	3.4198	1.20306	2.84258	0.00447499	0.0784252
NEK2	367.155	-1.64056	0.577229	-2.84212	0.00448142	0.0784295
SIGLEC5	3.22855	2.21736	0.780164	2.84217	0.00448078	0.0784295
NUDT18	119.589	1.44617	0.509136	2.84044	0.00450515	0.0787569
VWA2	444.088	-2.0891	0.735507	-2.84035	0.00450634	0.0787569
FCGBP	4723.28	1.68517	0.593939	2.83729	0.0045499	0.0793893
LSR	2934.53	-0.969864	0.341934	-2.8364	0.00456247	0.0793893
MOBP	10.1796	-2.32164	0.818385	-2.83686	0.00455598	0.0793893
PIANP	64.3294	-2.40026	0.846276	-2.83627	0.00456444	0.0793893
SEPT14P12	2.30189	-2.96559	1.04524	-2.83722	0.00455083	0.0793893
SIGLEC10	198.833	1.74943	0.616695	2.83679	0.00455699	0.0793893
SLIT3	1693.67	1.75821	0.619852	2.83649	0.00456118	0.0793893
RBMS3	896.226	1.70793	0.602487	2.8348	0.00458538	0.0796443
SLAMF1	91.2168	2.39114	0.843461	2.83491	0.00458381	0.0796443
TFB2M	435.998	-0.912753	0.322021	-2.83445	0.0045904	0.0796769
MUSK	11.1073	4.04853	1.42936	2.83241	0.00461988	0.0801338
EEF1E1-BLOC1S5	0.1055	-18.3959	6.49583	-2.83196	0.00462643	0.0801925
EFNA4	266.073	-1.08677	0.38401	-2.83006	0.00465388	0.0806132
FYB	1639.01	1.86904	0.660498	2.82975	0.00465849	0.0806381
HEATR9	3.03979	3.42969	1.21254	2.82852	0.00467631	0.0808362
ITGB2-AS1	8.25454	2.79154	0.986879	2.82865	0.00467448	0.0808362
CYBB	4849.8	1.65317	0.584576	2.82799	0.00468416	0.0809166
BBOX1-AS1	2.93263	-2.60825	0.922547	-2.82723	0.00469526	0.0809318
CALHM2	312.057	1.03088	0.36464	2.82711	0.00469699	0.0809318
LRRIQ1	432.2	-1.90764	0.674833	-2.82684	0.00470099	0.0809318
MS4A14	108.137	1.98844	0.703266	2.82744	0.00469216	0.0809318
RPS7	384.466	-0.605973	0.214351	-2.82702	0.0046984	0.0809318
ADAMTS13	270.299	-1.07473	0.38036	-2.82555	0.00471994	0.0812029
ZFP36L1	12286.1	0.925213	0.327786	2.82262	0.00476337	0.0818944
ABHD15	315.957	0.913692	0.323835	2.82148	0.00478028	0.0820329
GCNT7	0.24992	-18.318	6.49246	-2.82142	0.00478118	0.0820329
KCNA3	228.249	2.24354	0.795264	2.82113	0.00478548	0.0820329
LRRD1	27.9958	-1.18965	0.4216	-2.82175	0.00477624	0.0820329
RBM11	146.66	-1.56507	0.554795	-2.82099	0.0047876	0.0820329
CD300E	92.054	2.01391	0.714057	2.82037	0.00479682	0.0820799
COL13A1	210.082	-2.15074	0.762549	-2.82046	0.0047955	0.0820799
IL2RG	356.869	2.01381	0.714208	2.81965	0.00480766	0.0822101
ATP8B3	61.9767	1.83355	0.65038	2.8192	0.00481439	0.0822143
RPL7AP66	16.3962	-0.981761	0.348228	-2.8193	0.00481279	0.0822143
RANBP9	2165.24	0.441783	0.156744	2.81851	0.00482473	0.0822799
THY1	1345.38	1.56637	0.555718	2.81865	0.00482261	0.0822799
ACVR2B	556.234	-1.02185	0.362678	-2.81752	0.00483964	0.0824233
TANC2	4486.06	-0.925541	0.328494	-2.81753	0.00483951	0.0824233
ZNF695	320.846	-1.85515	0.658734	-2.81624	0.00485888	0.0826956
GNLY	44.2024	2.22227	0.789191	2.81588	0.00486434	0.082733
LINC00667	286.314	0.957059	0.34	2.81488	0.00487961	0.0829356
MAML2	3712.61	0.994659	0.353385	2.81467	0.00488279	0.0829356
KIF19	29.76	2.29865	0.816842	2.81407	0.0048919	0.0830192
SMCHD1	8459.94	0.614035	0.218214	2.81391	0.00489427	0.0830192
LINC-PINT	25.9951	1.16227	0.413096	2.81355	0.00489982	0.0830578
ADH1C	1107.22	2.02645	0.720676	2.81188	0.00492529	0.083215
C14orf180	4.62339	6.26799	2.22912	2.81187	0.0049255	0.083215
CENPO	598.96	-1.0273	0.365289	-2.81229	0.00491895	0.083215
SQLE	1703.36	-1.10674	0.393579	-2.81198	0.00492368	0.083215
TNFRSF12A	427.017	-1.16422	0.414016	-2.81203	0.00492306	0.083215
KIAA0101	190.569	-1.34098	0.477	-2.81129	0.00493435	0.0833091
HBG2	83.8764	3.34289	1.18998	2.80921	0.00496636	0.083738
KANSL1-AS1	18.9248	1.30027	0.462837	2.80935	0.00496423	0.083738
KPRP	51.578	9.14922	3.25911	2.80728	0.00499624	0.0841857
CCM2	686.784	0.889418	0.317042	2.80536	0.00502597	0.0845075
LAPTM5	2922.4	1.62505	0.579248	2.80544	0.00502476	0.0845075
PANK3	10108	-0.678792	0.241995	-2.80498	0.00503199	0.0845075
PARP15	492.214	2.08606	0.743612	2.80531	0.00502689	0.0845075
PCSK7	946.935	0.904804	0.322566	2.80502	0.00503136	0.0845075
CSGALNACT1	471.862	1.43938	0.51332	2.80405	0.00504644	0.0846646
HYDIN	1471.8	-1.34908	0.481153	-2.80384	0.00504981	0.0846646
SLC7A3	21.8099	-3.12523	1.11466	-2.80374	0.00505136	0.0846646
HCK	268.216	1.53769	0.548578	2.80304	0.00506227	0.0847548
TRIM17	622.417	-2.28656	0.815763	-2.80297	0.00506343	0.0847548
C10orf10	965.674	1.74139	0.621638	2.80129	0.00508985	0.0850267
JAML	276.886	2.17239	0.775554	2.80109	0.00509309	0.0850267
PSMC1P4	0.124477	-18.1977	6.49591	-2.80141	0.00508795	0.0850267
SALL4P2	0.278034	-18.1777	6.48931	-2.80118	0.00509156	0.0850267
ZNF10	1571.42	-0.722085	0.25786	-2.8003	0.00510546	0.0851773
SLA	270.347	1.70563	0.609635	2.79779	0.00514535	0.0857299
ST3GAL5	388.738	1.10294	0.394193	2.79796	0.00514263	0.0857299
SEMA3C	5201.83	1.67317	0.598093	2.79751	0.00514979	0.0857475
ENOPH1	1197.65	-0.626962	0.224154	-2.79701	0.00515782	0.0858249
KIF5C	2097.96	-1.87528	0.670532	-2.79671	0.00516256	0.0858475
LMX1A	6.03897	3.28602	1.17607	2.79407	0.0052049	0.0864948
9	9.97056	-2.10859	0.754923	-2.79312	0.00522022	0.0865926
H2AFY2	474.608	-1.56653	0.560861	-2.79307	0.00522103	0.0865926
KAT2B	1197.82	1.13774	0.407333	2.79315	0.00521978	0.0865926
BMX	21.1375	2.06344	0.738932	2.79246	0.00523084	0.0866985
DRAXIN	27.7842	-1.71566	0.614502	-2.79195	0.00523908	0.0867784
OCSTAMP	0.582482	17.6129	6.31035	2.79112	0.0052526	0.0869457
FER1L5	71.8407	-2.1099	0.756075	-2.7906	0.00526111	0.087008
MS4A4E	21.8154	2.49866	0.895429	2.79047	0.00526323	0.087008
ODF1	0.15946	18.0832	6.48295	2.78934	0.00528149	0.087253
CTAGE12P	10.0026	-3.05902	1.09723	-2.78795	0.00530421	0.0875713
CD99	803.325	1.15917	0.415853	2.78744	0.00531261	0.0876528
TCEB1	469.478	-0.670041	0.240435	-2.78679	0.00532329	0.0877719
AC015849.16	11.0808	-1.98987	0.71429	-2.7858	0.00533963	0.0878401
CLEC14A	279.242	1.48421	0.532798	2.7857	0.00534128	0.0878401
FAM69A	404.232	1.61318	0.578998	2.78616	0.00533358	0.0878401
RPS6KA3	6026.51	0.86014	0.308729	2.78607	0.00533512	0.0878401
ATAD3A	517.153	-0.760852	0.27319	-2.78507	0.00535168	0.0879541
IGLV3-10	17.4821	4.09117	1.47048	2.7822	0.00539917	0.0886772
F3	1311.71	1.86247	0.669516	2.78182	0.00540555	0.0887245
C1QL3	3.27657	-2.83489	1.01958	-2.78044	0.00542854	0.0887756
CALM1	6672.09	0.678776	0.244146	2.7802	0.00543256	0.0887756
ELANE	1.57488	10.7984	3.88409	2.78016	0.00543317	0.0887756
FLYWCH1P1	1.21282	6.89995	2.48141	2.78065	0.00542498	0.0887756
FOSB	5306.78	2.79411	1.00478	2.78082	0.00542215	0.0887756
LINC01277	0.213434	18.0366	6.4873	2.78029	0.00543102	0.0887756
NUMB	2053.03	0.627177	0.225514	2.7811	0.00541744	0.0887756
CENPU	447.187	-0.979531	0.352398	-2.77962	0.0054423	0.0888506
CLCNKA	43.8065	-1.99247	0.716894	-2.77931	0.0054475	0.0888506
ELMOD1	15.833	2.76601	0.995266	2.77917	0.0054498	0.0888506
PPP3CB-AS1	58.7044	1.04885	0.37744	2.77884	0.00545528	0.0888506
ZNF451	7116.88	-0.514377	0.185103	-2.77887	0.00545483	0.0888506
ADGRD1	303.216	2.09976	0.755782	2.77826	0.00546506	0.0889527
SLIT1	210.64	-2.23325	0.803986	-2.77772	0.00547416	0.0890437
SNHG17	18.5789	-1.23624	0.445172	-2.77698	0.00548657	0.0891884
GSN	779.958	1.25436	0.451739	2.77673	0.00549084	0.0892006
KIAA1211	408.891	-1.46213	0.526696	-2.77605	0.00550241	0.0892742
PDLIM2	209.006	1.28444	0.462664	2.77618	0.00550012	0.0892742
DCTN5	1250.37	-0.46697	0.168234	-2.77572	0.005508	0.0893077
CXXC4	804.236	-2.39203	0.862009	-2.77495	0.00552105	0.0894537
FAM161A	592.629	-0.881646	0.317737	-2.77477	0.00552406	0.0894537
NINJ2	64.8303	1.40486	0.506655	2.77282	0.00555733	0.0899351
CDH2	2577.28	-1.81766	0.655841	-2.7715	0.00557984	0.0901965
STK38	1781.07	0.510808	0.18431	2.77146	0.00558059	0.0901965
CCDC151	65.4574	-1.42917	0.515874	-2.77039	0.00559893	0.0903776
PRR34	9.43204	2.31555	0.835799	2.77046	0.00559767	0.0903776
SEL1L	7976.19	0.803175	0.289951	2.77004	0.00560498	0.0904178
CASKIN1	91.9773	-1.92461	0.694908	-2.76959	0.00561265	0.0904839
KIAA0125	34.3302	2.96722	1.07178	2.7685	0.00563146	0.0907295
IGHV3-53	81.1088	3.83383	1.38492	2.76828	0.00563538	0.090735
UBL3	2400.05	0.838	0.30278	2.76769	0.00564554	0.0908409
RAPGEF5	1982.19	0.775133	0.280122	2.76713	0.0056553	0.0909403
GVINP1	565.491	1.93313	0.69874	2.76659	0.00566456	0.0910315
ADAM2	17.7005	-5.1695	1.86977	-2.76478	0.00569615	0.0914811
CD7	38.2042	2.27729	0.823899	2.76404	0.00570908	0.0915519
GRAPL	157.313	1.74284	0.630501	2.76421	0.00570608	0.0915519
SPOCK1	878.817	-1.97613	0.714978	-2.76391	0.00571139	0.0915519
HCST	135.558	1.59988	0.578941	2.76347	0.00571909	0.0916174
OR10G8	0.581445	-17.914	6.48554	-2.76214	0.00574236	0.0918742
SCGN	1.44522	-17.5526	6.35449	-2.76224	0.00574062	0.0918742
APOM	207.512	1.19945	0.434323	2.76165	0.00575109	0.0919558
MYL6B	568.469	-0.881301	0.319291	-2.76018	0.00577696	0.0923112
MNDA	268.065	1.78175	0.645571	2.75996	0.00578093	0.0923165
CD4	756.796	1.51006	0.547349	2.75886	0.00580026	0.0925669
TRBV23-1	2.27022	6.00646	2.17838	2.75731	0.00582793	0.09295
CD5	76.5993	2.41106	0.874824	2.75605	0.00585039	0.093191
IRF8	574.058	1.80762	0.655838	2.75621	0.00584758	0.093191
ZNF562	1960.14	-0.482971	0.17531	-2.75496	0.00586989	0.0934429
TRAF3IP3	189.851	2.01606	0.731885	2.75461	0.00587615	0.0934838
HERC1	7207.12	0.64293	0.23345	2.75403	0.00588655	0.0935906
IGHV4-28	14.086	4.25172	1.54444	2.75292	0.00590672	0.0937673
ITIH3	3505.76	1.65178	0.600036	2.7528	0.00590875	0.0937673
TSNAX	2487.8	-0.674211	0.244909	-2.7529	0.00590697	0.0937673
KRTDAP	25.6063	4.12032	1.49758	2.75132	0.00593555	0.0940747
ZNF486	331.678	1.5989	0.581123	2.7514	0.00593413	0.0940747
GAS6	2544.38	1.69855	0.617457	2.75088	0.00594362	0.0941439
PSMD14	1435.03	-0.622889	0.226482	-2.75028	0.00595441	0.0942558
CCNA2	1040.43	-0.983336	0.357578	-2.74999	0.00595965	0.0942799
DIO3OS	85.5914	2.74805	0.99975	2.74873	0.00598258	0.0945837
CENPA	393.249	-1.42854	0.519852	-2.74798	0.00599642	0.0947434
CD2	198.83	2.31625	0.843342	2.74651	0.00602332	0.0948621
CNTNAP3B	102.079	1.9588	0.713007	2.74723	0.00601003	0.0948621
LCP1	2357.59	1.60708	0.585121	2.74659	0.00602192	0.0948621
LINC01606	1.77071	-9.47355	3.44938	-2.74645	0.0060244	0.0948621
OTUD6B	1668.4	-0.658933	0.239931	-2.74634	0.00602637	0.0948621
SNHG16	603.515	-0.954719	0.347599	-2.74661	0.00602143	0.0948621
C3AR1	314.41	1.69305	0.616568	2.74592	0.00603418	0.0948924
TM6SF1	181.458	1.41507	0.515351	2.74583	0.00603578	0.0948924
IGKV1D-12	22.2113	3.92068	1.42807	2.74544	0.00604301	0.0949471
CHCHD3P2	0.211541	-17.824	6.49277	-2.7452	0.00604737	0.0949568
FAM212B	162.981	1.27147	0.463227	2.7448	0.00605475	0.0950139
LGALSL	613.728	1.13414	0.413282	2.74424	0.00606519	0.0951188
FAM25BP	0.54473	17.7752	6.47901	2.74351	0.00607863	0.095153
MARVELD3	249.484	-1.25086	0.455924	-2.74357	0.00607753	0.095153
P2RX7	182.269	1.3898	0.506515	2.74385	0.00607237	0.095153
SNHG8	159.073	-1.02636	0.374174	-2.74301	0.00608783	0.0952383
PCDHA5	96.5173	-2.05163	0.748506	-2.74097	0.00612584	0.0957738
CFP	74.8901	1.86569	0.680816	2.74037	0.00613694	0.0958692
E2F5	707.851	-0.967235	0.352975	-2.74024	0.0061395	0.0958692
RNF25	258.312	0.525843	0.191913	2.74001	0.00614366	0.0958752
SPATA22	2.85793	3.62687	1.3238	2.73974	0.0061488	0.0958963
VSNL1	129.553	-2.59353	0.947051	-2.73853	0.00617147	0.0961907
DMBX1	41.244	-3.15978	1.15397	-2.73818	0.00617798	0.0961934
FAM83H-AS1	21.8366	-1.67925	0.613285	-2.73812	0.00617923	0.0961934
MBP	1267.57	0.959412	0.350432	2.7378	0.0061852	0.0962144
ST8SIA3	53.0641	-3.7696	1.37695	-2.73764	0.00618817	0.0962144
KMO	434.876	1.75447	0.640949	2.7373	0.00619453	0.0962544
MATN2	1554.73	1.34288	0.490674	2.7368	0.00620392	0.0963412
ZRANB2-AS1	0.265909	-17.7616	6.49335	-2.73536	0.00623125	0.0967064
TEAD2	790.958	-1.11492	0.407744	-2.73436	0.0062501	0.0969396
HRASLS5	33.243	2.13827	0.782376	2.73305	0.00627509	0.0972677
PTGIR	46.6368	1.62513	0.594782	2.73231	0.00628918	0.0974266
DOK2	148.664	1.94156	0.710655	2.73206	0.00629389	0.09744
EPCAM	5859.5	-1.51131	0.553545	-2.73024	0.00632875	0.0979199
ELOVL1	665.857	0.676869	0.24797	2.72965	0.00634025	0.0979435
SIGLEC1	1300.39	1.81442	0.664764	2.72942	0.00634462	0.0979435
1	46.9049	2.3692	0.868043	2.72936	0.00634572	0.0979435
VIMP	580.367	0.705314	0.258395	2.7296	0.0063412	0.0979435
OR4C6	0.240539	17.6988	6.48619	2.72868	0.00635881	0.0980857
IGHA1	6404.32	2.89091	1.0597	2.72805	0.00637099	0.0981413
MADCAM1	2.19455	3.8699	1.41864	2.72789	0.00637402	0.0981413
ZYG11A	210.032	-1.91322	0.701271	-2.72822	0.00636767	0.0981413
TLR1	761.436	1.43878	0.527552	2.72728	0.00638588	0.0982643
SMIM10L1	77.9441	-0.682425	0.25025	-2.72697	0.00639181	0.098296
NRAP	135.787	2.91912	1.07063	2.72654	0.0064002	0.0983189
TRIM2	5745.22	-1.08014	0.396163	-2.7265	0.00640106	0.0983189
ITGAM	620.573	1.65196	0.606207	2.72508	0.00642865	0.0986596
SNRPA1	282.821	0.582861	0.213898	2.72496	0.00643102	0.0986596
DOCK8	2111.32	1.4816	0.543934	2.72386	0.00645243	0.0989199
NLRP1	872.356	1.47583	0.541849	2.72369	0.00645579	0.0989199
KIF1A	2282.4	-2.32223	0.852711	-2.72334	0.00646247	0.0989624
LINC00443	0.0863165	-17.6936	6.4979	-2.72297	0.00646981	0.0990151
GPR34	284.908	1.68228	0.617977	2.72223	0.00648429	0.0991768
FMO5	1637.2	1.00422	0.369114	2.72061	0.00651608	0.0996029
EGFR	4260.57	1.14471	0.420898	2.71968	0.00653456	0.0997629
IL4	0.0517551	17.6576	6.49343	2.7193	0.0065421	0.0997629
MIR7853	0.0517551	17.6576	6.49343	2.7193	0.0065421	0.0997629
TBCC	647.344	0.587787	0.216155	2.71929	0.00654228	0.0997629
SNX19	1809.03	0.565818	0.208095	2.71904	0.0065472	0.0997779
NOTCH4	708.802	1.35816	0.499542	2.71881	0.00655172	0.0997869
MPL	5.84957	1.70648	0.628052	2.7171	0.00658558	0.100182
PLCL2	505.361	1.2702	0.46746	2.71724	0.00658283	0.100182
YPEL1	586.961	-0.869704	0.320146	-2.71658	0.00659597	0.10028
CADM3-AS1	11.7251	3.21637	1.18427	2.7159	0.0066095	0.100426
CDH26	124.024	1.28201	0.472166	2.71516	0.00662432	0.10047
RAMP2	129.083	1.34724	0.496147	2.7154	0.00661968	0.10047
SPC24	151.742	-1.15777	0.426385	-2.71531	0.00662133	0.10047
EEF1E1	187.207	-0.971338	0.357814	-2.71465	0.00663466	0.100478
NAMPT	5106.18	0.895679	0.329943	2.71465	0.00663462	0.100478
SLC30A9	5057.03	-0.668091	0.246115	-2.71454	0.00663673	0.100478
CYSLTR1	110.564	1.89925	0.699887	2.71365	0.0066547	0.10063
NGFR	119.872	2.00803	0.739943	2.71376	0.00665248	0.10063
OR6W1P	8.39713	-2.09236	0.771114	-2.71343	0.00665913	0.100637
GRM8	57.7441	-2.44546	0.901598	-2.71236	0.00668064	0.100662
IGKV1-39	277.812	3.46932	1.27885	2.71283	0.00667105	0.100662
KIAA0895L	612.715	-0.810849	0.298945	-2.71237	0.00668036	0.100662
KIF26A	111.502	1.96433	0.724123	2.7127	0.00667376	0.100662
PLS1	1462.14	-1.48967	0.54918	-2.71254	0.006677	0.100662
AP1AR	1608.15	-0.585847	0.216059	-2.71151	0.00669777	0.10086
VTRNA1-1	3.34778	2.26203	0.834366	2.71107	0.00670665	0.100934
PRDM8	47.9901	2.01934	0.745106	2.71014	0.00672556	0.101159
HES1	1271.77	-0.949347	0.350364	-2.7096	0.00673643	0.101262
GRAP	157.675	1.661	0.613088	2.70923	0.00674399	0.101316
GDNF	363.402	-2.4628	0.909143	-2.70893	0.00675011	0.101347
ENAH	6678.61	-0.881478	0.325489	-2.70817	0.00676557	0.101511
UBASH3A	70.1052	2.25005	0.830891	2.708	0.00676898	0.101511
ADD2	637.368	-1.77028	0.653779	-2.70776	0.00677386	0.101524
MPHOSPH6	455.556	-0.789967	0.291831	-2.70693	0.00679083	0.101705
TRBC1	49.6163	2.66903	0.986053	2.70678	0.00679394	0.101705
DPCD	299.116	-0.881362	0.325695	-2.70609	0.00680798	0.101822
FAM83D	740.661	-1.2333	0.455771	-2.70597	0.00681045	0.101822
PYGM	192.609	1.87481	0.692883	2.70581	0.00681382	0.101822
AC006548.28	10.733	-1.57078	0.580571	-2.70558	0.00681844	0.101831
TNFSF10	3824.42	1.28435	0.47478	2.70514	0.00682752	0.101906
RPARP-AS1	106.652	-0.90587	0.335012	-2.70399	0.00685116	0.102199
TFEB	116.271	1.02977	0.380864	2.70376	0.0068559	0.10221
CASQ2	23.3821	2.4156	0.893672	2.703	0.00687161	0.102348
FAM212A	23.1907	1.8445	0.682408	2.70292	0.00687323	0.102348
FAM180B	5.16086	2.45319	0.908169	2.70125	0.00690787	0.102803
CD40	293.944	1.22577	0.453832	2.70094	0.00691436	0.102839
FAM60A	602.874	-0.925964	0.342921	-2.70023	0.00692919	0.102939
NBEAP3	12.3037	-2.11942	0.784884	-2.7003	0.00692776	0.102939
HK3	202.67	1.85168	0.68649	2.69732	0.00699003	0.10354
KIR3DL2	2.54029	3.61437	1.33986	2.69756	0.00698489	0.10354
NFAM1	127.841	1.34493	0.498606	2.69737	0.0069889	0.10354
OR10H2	0.853696	-11.0639	4.10179	-2.69734	0.00698965	0.10354
PTPRC	3175.99	1.89136	0.701036	2.69795	0.00697678	0.10354
SLC35F2	883.648	-1.267	0.469864	-2.69653	0.00700651	0.103723
LEMD1	190.466	-2.23137	0.827594	-2.69622	0.00701317	0.103761
PCNX2	2745.34	-1.13797	0.422213	-2.69526	0.00703345	0.104001
DYSF	1026.32	1.32851	0.493215	2.69358	0.00706895	0.104351
JCHAIN	2059.97	2.71844	1.00909	2.69394	0.00706128	0.104351
MS4A4A	322.55	1.83058	0.679615	2.69355	0.0070695	0.104351
NFIC	3426.79	0.79211	0.294171	2.69268	0.00708799	0.104563
ADAP2	438.577	1.48011	0.549859	2.6918	0.00710682	0.104761
OLFM3	42.6577	-3.91368	1.45431	-2.69108	0.00712205	0.104761
S100Z	133.81	2.0948	0.778353	2.69133	0.00711687	0.104761
TRAC	308.336	2.04046	0.758219	2.69112	0.00712119	0.104761
TRDC	20.1516	2.33542	0.86776	2.69133	0.00711683	0.104761
SP110	273.65	1.29347	0.480769	2.69043	0.00713606	0.104906
FCGR2C	596.35	1.51617	0.563602	2.69013	0.00714232	0.104937
CCAR1	4227.28	-0.434615	0.161613	-2.68924	0.00716159	0.105099
ST8SIA1	107.683	1.68433	0.626367	2.68904	0.00716578	0.105099
TRDN	112.956	3.06714	1.14061	2.68904	0.00716577	0.105099
CRISPLD2	1319.45	1.72821	0.642748	2.68878	0.00717145	0.105122
EVI5	2372.68	0.787644	0.293004	2.68817	0.00718447	0.10513
PARPBP	578.32	-0.987971	0.367489	-2.68844	0.00717874	0.10513
TONSL-AS1	4.55248	-2.8268	1.05153	-2.68827	0.00718243	0.10513
CR1	781.97	1.92761	0.717537	2.68643	0.00722196	0.105557
SPAG5-AS1	5.01994	1.65129	0.614633	2.68662	0.00721782	0.105557
H3F3A	2306.41	-0.682688	0.254158	-2.68608	0.00722967	0.105609
INMT-FAM188B	4.11348	3.42433	1.27557	2.68455	0.00726279	0.105975
TSPOAP1-AS1	49.2122	1.28869	0.480041	2.68453	0.00726311	0.105975
DSC3	1140.62	2.63879	0.983165	2.68397	0.00727537	0.106093
CD27	83.7175	2.53665	0.945357	2.68328	0.00729046	0.106213
LINC01607	0.110064	-17.4235	6.49355	-2.68321	0.00729199	0.106213
GPC4	2004.34	-1.50498	0.561039	-2.68248	0.00730777	0.106382
MYO1G	390.972	1.73396	0.646552	2.68185	0.00732156	0.106522
HSPA4	4788.13	-0.544782	0.203184	-2.68122	0.00733537	0.106661
ALKBH3	253.291	0.670621	0.250221	2.68011	0.0073597	0.106954
FFAR1	14.3537	-3.67841	1.37312	-2.67886	0.00738723	0.107231
WNT9B	2.42496	3.41792	1.27581	2.67901	0.00738391	0.107231
PARM1	715.877	1.6097	0.600983	2.67845	0.00739639	0.107241
SIGLEC9	127.426	1.42084	0.530458	2.67851	0.00739497	0.107241
NOD2	244.478	1.43901	0.537359	2.67793	0.00740795	0.107348
POM121L9P	4.89773	2.68738	1.00375	2.67733	0.00742109	0.107477
ADGRA2	789.459	1.57312	0.587712	2.67669	0.00743523	0.107529
CARD11	534.025	1.91882	0.716998	2.67619	0.00744643	0.107529
GPR3	25.5497	-1.69669	0.634036	-2.67602	0.00745014	0.107529
GRK2	3514.21	0.860511	0.321453	2.67694	0.00742971	0.107529
TOM1L1	1464.77	-1.00391	0.375134	-2.67614	0.00744761	0.107529
ZNF140	1058.16	-0.54355	0.203098	-2.6763	0.00744402	0.107529
LRRK2	1356.34	1.8908	0.70676	2.6753	0.00746621	0.107699
CNN2P8	0.222192	-17.365	6.49315	-2.67435	0.00748735	0.107943
DUXAP8	95.7083	-1.38399	0.51767	-2.6735	0.00750633	0.107971
P2RX5	42.1533	2.55783	0.956699	2.67359	0.0075043	0.107971
PIP4K2A	1805.92	0.971804	0.363456	2.67379	0.00750004	0.107971
TBCE	687.556	-0.882465	0.330026	-2.67393	0.00749689	0.107971
BZW2	962.335	-0.797809	0.298436	-2.6733	0.00751084	0.107975
KIF11	1372.18	-1.17149	0.438294	-2.67284	0.00752129	0.108064
CLIC3	74.5324	1.57666	0.589982	2.67239	0.00753125	0.108095
FCN1	172.063	2.19532	0.821493	2.67236	0.00753201	0.108095
SUV39H2	794.797	-0.897524	0.335893	-2.67205	0.00753893	0.108133
MARC1	610.337	-1.42669	0.534061	-2.6714	0.00755351	0.10822
SMYD3	528.086	-0.729653	0.273134	-2.67141	0.00755328	0.10822
KIF15	467.644	-1.33287	0.499026	-2.67094	0.00756391	0.108308
BIVM-ERCC5	0.581184	-7.70183	2.8839	-2.67063	0.00757093	0.108347
KIF23	1398.43	-1.07408	0.402241	-2.67023	0.00757988	0.108414
CLTCL1	183.316	0.944202	0.353726	2.66931	0.00760083	0.108652
ACBD7	121.31	-1.65561	0.620739	-2.66716	0.00764958	0.108774
C4orf46	498.971	-0.739133	0.277127	-2.66712	0.00765033	0.108774
CCNO	61.4999	-1.71054	0.641254	-2.66749	0.00764202	0.108774
FAM26F	55.5298	1.81387	0.680019	2.66738	0.00764461	0.108774
HSF5	22.1705	1.75091	0.6565	2.66704	0.00765221	0.108774
POP1	268.225	-0.601968	0.22569	-2.66723	0.00764795	0.108774
RNF187	1250.45	-0.766258	0.287144	-2.66855	0.00761802	0.108774
ROCK1P1	108.525	0.650696	0.243949	2.66735	0.00764531	0.108774
RTP5	2.15237	6.40414	2.3999	2.6685	0.00761902	0.108774
YARS2	708.75	-0.530619	0.198868	-2.6682	0.00762585	0.108774
TRBV29-1	7.16686	3.3266	1.24744	2.66675	0.00765896	0.108809
LCE5A	3.29993	12.0239	4.51121	2.66535	0.00769083	0.1092
TRBV7-6	2.76907	3.90698	1.46645	2.66425	0.00771609	0.109498
C1orf50	26.5723	0.619834	0.232737	2.66324	0.00773927	0.109704
FASTKD1	863.811	-0.76789	0.288319	-2.66334	0.007737	0.109704
2	167.253	1.87228	0.703062	2.66304	0.00774376	0.109706
CD96	241.436	2.09297	0.786774	2.6602	0.00780951	0.110329
CLIC2	528.033	1.47924	0.556028	2.66037	0.0078054	0.110329
DLL3	39.5442	-2.29437	0.862369	-2.66054	0.00780159	0.110329
NACC1	1691.53	-0.843676	0.317083	-2.66074	0.00779696	0.110329
RAET1G	8.43592	1.82036	0.684243	2.66039	0.00780492	0.110329
PRR11	384.989	-1.17609	0.442167	-2.65985	0.00781766	0.110383
ITGB1BP1	970.64	0.439065	0.16514	2.65874	0.00784325	0.110683
CDK1	1119.58	-1.37748	0.51838	-2.65728	0.00787735	0.110994
LYVE1	391.634	2.254	0.84825	2.65724	0.0078784	0.110994
MCM4	3169.59	-1.0274	0.386597	-2.65755	0.00787118	0.110994
ST18	31.6658	1.63787	0.616428	2.65704	0.00788296	0.110996
KMT2A	9903.01	0.346846	0.130618	2.65542	0.00792094	0.111469
GANC	1093.69	0.752911	0.283611	2.65473	0.00793711	0.111472
JAM2	548.304	1.7753	0.668625	2.65515	0.00792723	0.111472
NMRK1	362.941	0.966092	0.363922	2.65467	0.00793872	0.111472
PLEK	540.834	1.68665	0.635278	2.65497	0.00793146	0.111472
HAGLR	779.717	-1.92127	0.723962	-2.65383	0.00795831	0.111623
NPY5R	31.029	4.16044	1.56769	2.65387	0.00795738	0.111623
TARS	4135.81	-0.589243	0.222089	-2.65319	0.00797357	0.111775
FOS	12192.7	1.9559	0.737594	2.65173	0.008008	0.111977
FTCD	1062	-1.35897	0.512555	-2.65137	0.00801668	0.111977
LST1	109.817	1.57807	0.595255	2.65109	0.0080233	0.111977
PTPN6	1606.76	0.81896	0.308796	2.65211	0.00799907	0.111977
RSPO4	75.7042	-2.28791	0.863005	-2.65109	0.00802317	0.111977
SBSN	200.676	2.69135	1.01483	2.65203	0.00800101	0.111977
STXBP4	987.184	-0.847404	0.31957	-2.65171	0.00800864	0.111977
VGF	253.629	-3.25001	1.22587	-2.65118	0.00802105	0.111977
HNF1A	68.7477	-5.1076	1.92691	-2.65067	0.00803318	0.111992
ZFP62	3007.41	-0.593672	0.223958	-2.65082	0.00802961	0.111992
FGF17	19.3667	-2.39884	0.905312	-2.64974	0.00805543	0.11224
IGLV4-69	50.1112	3.99145	1.50694	2.64872	0.00807981	0.112518
AMDHD1	356.197	1.36112	0.514035	2.64792	0.00809897	0.112679
DGKA	854.283	1.17383	0.443342	2.64768	0.00810467	0.112679
NIPSNAP1	940.323	-0.773693	0.292208	-2.64775	0.00810303	0.112679
DEF6	315.613	1.18209	0.446815	2.64558	0.00815498	0.113316
C1QTNF9	15.1621	2.27622	0.860692	2.64463	0.00817792	0.113484
H2AFJ	613.284	1.03891	0.392861	2.64449	0.00818153	0.113484
MAN2B1	1816.57	0.831549	0.314421	2.6447	0.0081763	0.113484
UGDH	3082.83	-0.797756	0.301684	-2.64434	0.00818495	0.113484
DDX25	61.7668	-2.74315	1.03771	-2.64346	0.00820627	0.113531
FGF23	2.85065	-5.86454	2.21825	-2.64377	0.00819879	0.113531
RILP	101.494	1.00614	0.380598	2.64358	0.00820341	0.113531
SETDB2	793.973	0.666354	0.252029	2.64395	0.00819436	0.113531
BICD2	1594.28	0.475953	0.180172	2.64167	0.00824993	0.113922
CABYR	178.439	-1.13298	0.42895	-2.64128	0.0082594	0.113922
EPRS	6527.46	-0.669564	0.253486	-2.64142	0.00825581	0.113922
GFPT2	456.777	1.64462	0.622618	2.64146	0.0082549	0.113922
HNMT	1189.56	1.29292	0.489371	2.642	0.00824191	0.113922
PQLC3	782.265	0.866145	0.32796	2.64101	0.00826592	0.113922
RAD51AP1	448.84	-1.08051	0.409107	-2.64114	0.00826285	0.113922
GMFG	151.299	1.59814	0.605234	2.64053	0.00827758	0.113979
TPX2	1513	-1.41815	0.537084	-2.64047	0.00827907	0.113979
IGLV4-60	15.9115	5.60103	2.12144	2.6402	0.00828574	0.114009
C15orf54	4.74766	3.52873	1.33712	2.63905	0.00831383	0.114298
CYB561A3	564.703	0.71573	0.271216	2.63897	0.0083158	0.114298
MCM3AP-AS1	85.7456	-1.19808	0.454078	-2.63849	0.00832769	0.1144
C9orf163	14.6506	-1.30166	0.493556	-2.63731	0.00835659	0.11469
PAK1	1581.16	-0.709471	0.269037	-2.63708	0.0083624	0.11469
TOMM20P2	0.209424	17.125	6.49373	2.63715	0.00836049	0.11469
HHIPL2	33.0176	-1.68966	0.640837	-2.63665	0.008373	0.114773
NCOA2	8818.78	-0.420462	0.159507	-2.63601	0.00838874	0.114927
ABHD17AP1	8.00739	1.31188	0.49787	2.63497	0.00841435	0.115091
USP54	1672.39	-0.985875	0.374106	-2.63528	0.00840684	0.115091
XPC	1421.22	0.486195	0.184509	2.63508	0.00841181	0.115091
CSF2RA	126.925	1.69893	0.64499	2.63404	0.00843758	0.115347
SEMA3G	150.918	1.60709	0.610182	2.63379	0.0084437	0.115362
SLC1A3	1936.84	1.32224	0.50206	2.63363	0.00844776	0.115362
BLNK	392.232	1.27613	0.484596	2.63338	0.00845393	0.115384
DAOA-AS1	0.037945	-17.1018	6.49664	-2.63241	0.00847805	0.115565
EAF2	116.551	1.10814	0.420979	2.6323	0.00848085	0.115565
MIR6129	0.037945	-17.1018	6.49664	-2.63241	0.00847805	0.115565
CRLF3	559.148	0.684984	0.260279	2.63173	0.00849501	0.115633
PCK1	2120.91	2.13294	0.810431	2.63185	0.00849203	0.115633
TEX15	207.789	-2.60141	0.988558	-2.63151	0.00850051	0.115646
BCL6B	118.502	1.35976	0.516836	2.63093	0.00851503	0.115782
MTCO1P54	0.204572	-17.086	6.49567	-2.63036	0.00852936	0.115914
ANKRD20A5P	19.9622	1.82157	0.692613	2.62999	0.00853864	0.115978
MOB3A	472.263	0.91199	0.346815	2.62962	0.00854805	0.115982
TRAV12-2	3.32129	3.71343	1.41212	2.62968	0.00854658	0.115982
DOCK3	603.907	-1.85097	0.704219	-2.6284	0.00857874	0.116305
KIF1B	7137.63	-0.542774	0.206511	-2.62831	0.00858102	0.116305
SRSF12	300.333	-1.4617	0.556257	-2.62774	0.00859548	0.116438
DESI2	2920.42	-0.771156	0.293569	-2.62683	0.00861851	0.1165
GALNT13	387.211	-2.29454	0.873421	-2.62707	0.00861225	0.1165
GPRIN3	1505.21	1.37473	0.523269	2.6272	0.00860906	0.1165
IGHV2-70	70.3509	3.71656	1.41485	2.62681	0.00861886	0.1165
LINC00346	20.1785	-1.40625	0.535376	-2.62665	0.00862298	0.1165
C10orf91	38.8942	-2.23042	0.849867	-2.62443	0.00867936	0.117124
ULBP2	27.334	-2.10792	0.803142	-2.62459	0.00867536	0.117124
ZNF669	317.809	-0.863583	0.329073	-2.62429	0.00868307	0.117124
LRRC36	21.7946	-1.62845	0.620671	-2.62369	0.00869826	0.117162
MPEG1	1862.03	1.74319	0.664417	2.62363	0.00869973	0.117162
NCOA1	3188.6	0.494686	0.188536	2.62383	0.00869475	0.117162
SMURF1	1278.69	0.73582	0.280569	2.6226	0.00872613	0.117455
PCDHA10	248.592	-1.57151	0.599295	-2.62226	0.00873487	0.11751
RNF13	1122.41	0.727998	0.277652	2.62198	0.00874206	0.11751
ZNF663P	10.4322	-2.1097	0.804646	-2.6219	0.0087441	0.11751
HSDL1	1521.49	-0.696122	0.265534	-2.62159	0.00875204	0.117555
SYNJ1	1215.28	0.735347	0.280523	2.62134	0.00875844	0.117578
ZNF33BP1	3.70432	-1.98905	0.758894	-2.62098	0.00876769	0.11764
DHX9	4499.25	-0.516424	0.197104	-2.62007	0.00879129	0.117894
SMCP	0.250434	-17.0124	6.49417	-2.61965	0.00880203	0.117914
WHSC1	4060.2	-0.743674	0.283879	-2.61969	0.0088011	0.117914
ERVV-1	6.06586	-3.00629	1.14782	-2.61913	0.00881555	0.117976
ZSCAN31	684.051	-0.993658	0.379388	-2.61911	0.00881596	0.117976
C2orf48	51.0336	-2.07939	0.794221	-2.61815	0.00884067	0.117995
JPH1	288.253	-1.73803	0.663695	-2.61872	0.00882592	0.117995
NMUR1	12.7407	2.22291	0.848923	2.61851	0.00883154	0.117995
RCC2	576.98	-0.83267	0.317977	-2.61865	0.00882798	0.117995
ZNF620	291.644	-1.01275	0.386814	-2.61818	0.00884	0.117995
DNM1P46	22.7462	1.8538	0.708116	2.61793	0.00884661	0.118012
RASL10B	174.278	-1.47087	0.561908	-2.61764	0.00885402	0.118049
ANO1	2494.62	1.59344	0.608858	2.6171	0.00886802	0.118111
TRAPPC8	2752.22	0.511852	0.195572	2.61721	0.00886523	0.118111
FAM173B	874.008	-0.564798	0.215833	-2.61682	0.00887518	0.118145
CPQ	720.299	0.864467	0.330428	2.6162	0.00889132	0.118297
TNFAIP8L2	49.1131	1.56272	0.59738	2.61595	0.00889798	0.118324
EMC3	735.494	0.614049	0.234853	2.61461	0.00893305	0.118728
XCR1	39.6347	2.79265	1.06833	2.61403	0.0089481	0.118866
SPRED3	18.1776	-1.71627	0.65666	-2.61364	0.00895844	0.118941
RAB44	4.66716	2.50257	0.957705	2.61309	0.00897269	0.119068
BRIX1	803.93	-0.624162	0.238945	-2.61215	0.00899741	0.119333
TBC1D10C	131.153	1.7058	0.653168	2.61157	0.00901266	0.119473
HYDIN2	1099.86	-1.49523	0.57262	-2.6112	0.0090225	0.119492
MIR497HG	35.8912	1.68816	0.646515	2.61116	0.00902354	0.119492
ADARB1	1003.85	0.971216	0.372003	2.61078	0.00903363	0.119564
CEP55	1245.52	-1.20988	0.463499	-2.61032	0.00904573	0.119645
CFTR	390.076	-2.74775	1.0527	-2.61019	0.00904921	0.119645
CALCOCO1	2165.71	0.743429	0.284964	2.60885	0.00908477	0.119927
KCNRG	17.091	1.63072	0.625041	2.60898	0.00908115	0.119927
SPINT2	5963.94	-1.36766	0.524185	-2.60911	0.00907779	0.119927
CEACAM3	16.6963	2.72372	1.04494	2.60658	0.00914517	0.120224
ERGIC3	4661.25	-0.703188	0.269677	-2.60752	0.00912005	0.120224
IGHV1-24	128.978	3.40273	1.30538	2.6067	0.00914184	0.120224
PTGFR	276.696	2.73606	1.04953	2.60693	0.00913573	0.120224
RBM44	49.9802	1.07583	0.412735	2.60659	0.00914477	0.120224
SIX3	39.4249	-3.9404	1.51142	-2.60709	0.00913162	0.120224
SLC39A10	5419.02	-0.817195	0.313407	-2.60745	0.00912182	0.120224
TMPRSS11BNL	0.617244	-16.9274	6.49187	-2.60748	0.00912119	0.120224
PCED1B-AS1	14.1635	2.28337	0.876281	2.60575	0.00916733	0.120453
MCRIP2P1	8.17265	-3.14708	1.20788	-2.60545	0.00917535	0.120496
CD72	137.506	1.33816	0.513693	2.60498	0.00918789	0.120504
FNBP1	2312.96	0.86377	0.331584	2.60498	0.0091879	0.120504
PMFBP1	119.014	-1.53514	0.58933	-2.60489	0.00919024	0.120504
CST7	69.829	2.1427	0.822693	2.60449	0.0092011	0.120584
ERMAP	388.086	0.671231	0.25781	2.60359	0.00922536	0.120732
GALNT14	379.633	-1.59002	0.610716	-2.60354	0.00922663	0.120732
PPIAP26	0.133235	-16.9162	6.49653	-2.60388	0.00921749	0.120732
AC005609.16	24.7366	-2.48979	0.956545	-2.6029	0.00924386	0.120789
CD33	74.5297	1.63152	0.626905	2.60249	0.00925485	0.120789
LRCH4	649.092	1.1066	0.425107	2.6031	0.00923845	0.120789
OLFML2B	1177.22	1.76698	0.678872	2.60282	0.00924607	0.120789
PQLC1	449.473	0.788911	0.303117	2.60266	0.00925028	0.120789
ALDH2	5395.22	1.09592	0.421189	2.60197	0.00926898	0.120864
C1orf112	1221.57	-0.737634	0.283514	-2.60175	0.00927486	0.120864
GYPA	6.01891	3.79923	1.46024	2.60179	0.00927388	0.120864
CA1	26.7666	3.43919	1.32222	2.60108	0.00929303	0.121007
KHDRBS2	20.1203	2.71687	1.04455	2.60099	0.0092954	0.121007
C1orf27	1805.93	-0.680345	0.261646	-2.60025	0.00931567	0.121047
HSPA1L	97.7459	0.727595	0.279825	2.60018	0.00931752	0.121047
SLC43A2	490.724	1.09399	0.420717	2.6003	0.00931424	0.121047
STAT5B	1405.53	0.806261	0.310023	2.60065	0.00930478	0.121047
CBR3	69.1065	1.42904	0.549761	2.59938	0.00933934	0.121268
NME4	810.189	-0.949457	0.365355	-2.59873	0.009357	0.121435
CCDC141	308.356	2.22459	0.85612	2.59845	0.0093645	0.12147
SLAMF7	342.262	1.94965	0.75037	2.59825	0.00937011	0.121481
CLEC1B	36.0864	3.5699	1.37415	2.5979	0.00937966	0.121542
MAPRE1	2020.43	-0.51812	0.199452	-2.59772	0.00938439	0.121542
GPR173	611.221	-1.17785	0.453521	-2.59713	0.00940058	0.121689
MAST1	214.506	-1.9929	0.767415	-2.5969	0.00940697	0.12171
SORBS1	1671.62	1.30584	0.502928	2.59648	0.00941838	0.121795
BEX1	196.846	-2.78072	1.07146	-2.59527	0.00945163	0.122163
KCNK2	253.044	-1.97072	0.759657	-2.59423	0.00948041	0.122473
CSNK1A1L	0.243098	-16.8231	6.48637	-2.59362	0.00949728	0.122628
PHF7	71.1344	0.842441	0.32486	2.59324	0.00950752	0.122698
ZFP36	6037.18	1.53341	0.591358	2.59304	0.00951323	0.122709
CLHC1	334.78	-0.819069	0.3159	-2.59281	0.0095195	0.122728
OR4F13P	0.162632	-16.8355	6.49403	-2.59247	0.00952904	0.122788
CADM3	244.85	3.02744	1.1682	2.59155	0.00955459	0.122985
DENR	2781.66	-0.482871	0.186336	-2.59139	0.00955884	0.122985
SIRPG	36.6589	2.3637	0.912018	2.59172	0.00954963	0.122985
ADGRE1	31.0563	2.0168	0.778394	2.59098	0.00957037	0.123071
ASAH2	43.906	-0.879803	0.33968	-2.59009	0.00959499	0.123325
RASSF5	501.79	1.4788	0.570988	2.58989	0.00960069	0.123335
PROS1	627.784	1.47982	0.571494	2.58938	0.0096149	0.123455
ACSS2	969.477	0.835745	0.322913	2.58814	0.00964952	0.123805
EDEM1	2796.05	0.747997	0.28903	2.58796	0.00965469	0.123805
RAB3B	215.571	-1.59447	0.616128	-2.58788	0.00965679	0.123805
ITGA10	98.8356	1.33373	0.515546	2.58702	0.00968089	0.124033
PF4V1	5.50662	3.29698	1.27449	2.5869	0.00968437	0.124033
PFKM	1656.84	-0.829874	0.320854	-2.58645	0.00969698	0.12407
PRNCR1	44.7637	-0.957597	0.370234	-2.58647	0.0096966	0.12407
ACOT9	461.501	0.632814	0.244713	2.58595	0.00971123	0.124162
ECM2	1154.61	1.97715	0.764604	2.58585	0.00971397	0.124162
RRBP1	5945.89	0.670461	0.25933	2.58536	0.0097277	0.124274
BTG2	2095.19	1.1532	0.446252	2.58418	0.00976107	0.124575
CDKL4	22.6246	-1.14946	0.444796	-2.58423	0.00975972	0.124575
GDAP1L1	5.08459	-3.61414	1.39883	-2.58368	0.0097751	0.124692
CORO6	86.738	1.71124	0.662543	2.58284	0.00979907	0.124768
IGKV1D-17	2.65042	6.05876	2.34583	2.58278	0.00980075	0.124768
RECK	593.224	1.113	0.430857	2.58323	0.00978799	0.124768
TREML1	20.017	1.97959	0.766385	2.58303	0.0097938	0.124768
MAGEL2	51.9938	-2.12338	0.8222	-2.58256	0.0098071	0.124769
SNRPCP13	0.196631	-16.762	6.49079	-2.58243	0.00981067	0.124769
SH3BP5	2027.49	0.804785	0.311785	2.58122	0.00984522	0.125095
SLC40A1	8998.73	1.70799	0.661708	2.58118	0.00984619	0.125095
TSPAN4	423.779	0.989344	0.383396	2.58047	0.00986648	0.12529
LRRC52	6.22209	-4.18057	1.62041	-2.57994	0.00988167	0.12542
[truncated: 34,217 more rows]

## Sheet: Baseline_DCB_vs_Baseline_LCB
Baseline_DCB_vs_Baseline_LCB
	baseMean	log2FoldChange	lfcSE	stat	pvalue	padj
GALR1	0.763149	-21.6136	2.46283	-8.77594	1.69484e-18	4.21117e-14
LIN28B	394.282	-7.69231	0.985374	-7.80648	5.88058e-15	7.30574e-11
SPOCK3	256.413	-4.97731	0.720875	-6.90454	5.03663e-12	4.1715e-08
HRH3	1.22059	16.0754	2.36397	6.80018	1.04488e-11	6.49054e-08
IMPDH1P6	0.440139	-29.2337	4.50136	-6.49441	8.33608e-11	4.14253e-07
ADAMTS19-AS1	1.50778	-21.9351	3.48211	-6.29937	2.98862e-10	1.23764e-06
TMPRSS11D	30.4654	-20.3902	3.3146	-6.15163	7.66907e-10	2.72219e-06
AC002472.11	0.0738213	-29.996	5.21332	-5.75372	8.73018e-09	1.44613e-05
HMGB1P38	0.129711	-30	5.2099	-5.75827	8.49797e-09	1.44613e-05
IGHV1-67	0.2664	30	5.20852	5.75979	8.42182e-09	1.44613e-05
IGLC3	2147.35	4.66194	0.807449	5.77367	7.75646e-09	1.44613e-05
IGLV1-44	267.981	5.73645	0.982459	5.83887	5.25573e-09	1.44613e-05
SLC25A5P1	0.130649	-30	5.20859	-5.75971	8.42566e-09	1.44613e-05
TMIGD1	0.0808408	-30	5.21382	-5.75394	8.71869e-09	1.44613e-05
TUSC8	0.535441	-29.3957	5.07873	-5.78801	7.12254e-09	1.44613e-05
CA8	1218.37	-2.91073	0.509297	-5.71519	1.0958e-08	1.60161e-05
DIAPH2-AS1	0.123017	29.8372	5.21384	5.7227	1.04846e-08	1.60161e-05
PPIAP26	0.133235	-29.6101	5.20772	-5.6858	1.30202e-08	1.79729e-05
MED28	4734.78	-0.981477	0.173427	-5.65931	1.51982e-08	1.98753e-05
MSI2	6713.92	-1.33043	0.236273	-5.63091	1.79261e-08	2.22705e-05
IGHV3-23	953.956	4.71056	0.840878	5.60195	2.11949e-08	2.50776e-05
ESX1	0.313226	-28.8582	5.21377	-5.53499	3.11253e-08	3.14182e-05
IGHV3-33	480.663	4.47313	0.80742	5.54003	3.02427e-08	3.14182e-05
KIF2B	2.87707	-28.8446	5.20992	-5.53648	3.08613e-08	3.14182e-05
SLC25A5P6	0.237627	-28.7817	5.20898	-5.52539	3.28761e-08	3.14182e-05
ZNF84	3531.34	-0.998864	0.180624	-5.53006	3.20118e-08	3.14182e-05
TUBB8P6	0.145244	-28.7199	5.21417	-5.50805	3.62836e-08	3.33904e-05
CAMTA1	973.975	-1.02842	0.187041	-5.49839	3.8328e-08	3.4012e-05
GUCA2A	0.0685126	-28.507	5.21175	-5.46976	4.50635e-08	3.83918e-05
IGHV3-20	85.763	5.62791	1.02992	5.46441	4.6446e-08	3.83918e-05
IGHV3-30	518.581	4.37858	0.802094	5.45894	4.78989e-08	3.83918e-05
IGKV1D-33	198.587	5.07692	0.934969	5.43003	5.63434e-08	4.37489e-05
KRTAP10-1	0.804867	-28.1723	5.20817	-5.40925	6.32901e-08	4.76536e-05
ERICH3-AS1	0.428477	-28.128	5.21068	-5.39815	6.73333e-08	4.78009e-05
ZNF483	352.263	-1.75837	0.325525	-5.40164	6.60332e-08	4.78009e-05
IGKV1-33	205.485	5.29054	0.98321	5.38089	7.41204e-08	4.8465e-05
ZNF605	3380.06	-1.0574	0.196391	-5.38418	7.27768e-08	4.8465e-05
ZP4	0.0697591	-28.0648	5.21337	-5.38324	7.3158e-08	4.8465e-05
IGKV6D-21	7.78816	10.2715	1.91755	5.35661	8.47983e-08	5.40252e-05
SPCS2P1	0.100637	-27.8016	5.215	-5.33107	9.76336e-08	6.06476e-05
HS6ST2	393.301	-2.5855	0.486822	-5.31097	1.09045e-07	6.54798e-05
IGHV5-51	243.883	5.0939	0.95962	5.30825	1.10683e-07	6.54798e-05
HMGB1P37	0.100647	27.6575	5.2156	5.30285	1.14009e-07	6.58785e-05
CHRNB3	2.33059	21.8795	4.13652	5.28936	1.22748e-07	6.93165e-05
KRT24	0.127848	-27.5086	5.21532	-5.27457	1.33066e-07	7.3473e-05
CXCL13	579.958	4.1614	0.791178	5.25976	1.44247e-07	7.68838e-05
FABP4	573.035	4.92102	0.935867	5.25825	1.45432e-07	7.68838e-05
JCHAIN	2059.97	4.24983	0.811342	5.23802	1.62305e-07	8.2302e-05
ZNF157	40.0725	-2.18063	0.416063	-5.24109	1.59631e-07	8.2302e-05
LINC00365	0.304468	-27.149	5.20691	-5.21403	1.84784e-07	8.82949e-05
RBM12	9077.17	-0.600518	0.115076	-5.21846	1.80419e-07	8.82949e-05
SNHG7	114.006	-1.012	0.193989	-5.2168	1.82039e-07	8.82949e-05
IGKV3-11	190.959	5.02094	0.964079	5.20802	1.90866e-07	8.94801e-05
IGHG1	8416.08	4.20589	0.809557	5.1953	2.04391e-07	9.23366e-05
UGT2B28	0.251136	-27.0681	5.20857	-5.19684	2.02705e-07	9.23366e-05
AKAP17BP	0.1505	-26.9493	5.2108	-5.17182	2.31826e-07	9.76303e-05
EEF1B2P5	0.23632	-27.0048	5.21309	-5.18019	2.21656e-07	9.76303e-05
IGLC2	2949.32	4.28107	0.826922	5.17712	2.2534e-07	9.76303e-05
YPEL1	586.961	-1.3302	0.257085	-5.17418	2.28915e-07	9.76303e-05
SPO11	0.369629	-26.84	5.20716	-5.15444	2.54387e-07	0.000105346
SSTR5-AS1	0.508523	-26.7622	5.20884	-5.13784	2.77918e-07	0.000113204
ANPEP	2998.94	2.59312	0.506078	5.12396	2.99186e-07	0.000119901
IGLV3-19	180.967	5.23708	1.02311	5.11878	3.07517e-07	0.000121284
IGLV2-8	71.7388	5.45764	1.06972	5.10195	3.36167e-07	0.000130511
TRBV7-7	0.499357	26.4121	5.20919	5.07028	3.9723e-07	0.000151846
IGHV1-46	99.6545	5.06745	1.00224	5.0561	4.27916e-07	0.000161097
CHCHD3P2	0.211541	-26.2892	5.2084	-5.04746	4.47728e-07	0.00016604
IGKV6-21	28.3823	8.38504	1.66435	5.03802	4.70377e-07	0.000166964
MAPK4	68.4313	-3.33317	0.660923	-5.04321	4.5778e-07	0.000166964
SEMG2	0.428992	-26.2641	5.21229	-5.03889	4.68252e-07	0.000166964
MRGPRG-AS1	0.272263	-26.1865	5.2054	-5.03064	4.8885e-07	0.000169812
NRG1-IT1	0.264504	-26.2081	5.21099	-5.02938	4.92071e-07	0.000169812
LRRC53	5.37696	-26.1427	5.20514	-5.02247	5.10102e-07	0.000173623
CSN1S1	0.647586	26.14	5.21193	5.01542	5.29179e-07	0.000175314
IGLV1-40	236.621	5.17139	1.03062	5.01774	5.2282e-07	0.000175314
CXCL9	1576.09	3.50885	0.701177	5.00422	5.60877e-07	0.000180988
IGKV1-39	277.812	5.22298	1.04325	5.00644	5.54467e-07	0.000180988
IGHV1-2	223.305	4.9536	0.991108	4.99804	5.79158e-07	0.000184491
PLIN1	373.685	3.45977	0.69262	4.99519	5.87781e-07	0.000184868
DISC1FP1	0.385452	-25.9747	5.20559	-4.98978	6.04487e-07	0.000185428
IGKC	12309.3	4.02583	0.806455	4.99201	5.97534e-07	0.000185428
TYR	0.222464	-25.9588	5.21292	-4.97971	6.36806e-07	0.00019296
MLIP	231.695	3.62475	0.728449	4.97599	6.49158e-07	0.000194333
IGHV4-59	452.611	4.8464	0.980052	4.94505	7.61262e-07	0.00022518
KIAA1024L	0.95729	-25.7187	5.21201	-4.9345	8.03547e-07	0.000234891
KYNU	304.605	2.28336	0.463791	4.92324	8.51221e-07	0.000245933
MARCH6	7946.65	-0.709092	0.14423	-4.91638	8.81572e-07	0.000251775
C1orf162	186.556	2.15674	0.440322	4.8981	9.67681e-07	0.00026722
IGHM	3838.5	3.92508	0.800962	4.90046	9.56143e-07	0.00026722
PLA2G2A	542.819	4.32741	0.883497	4.89805	9.67915e-07	0.00026722
IGKV5-2	6.67176	10.3152	2.10738	4.89482	9.83935e-07	0.000268658
CLDND2	9.35557	2.71995	0.556439	4.88815	1.0179e-06	0.00027491
LMCD1	414.015	1.40589	0.287802	4.88491	1.03476e-06	0.00027646
IGHV3-73	238.167	4.90189	1.0048	4.8785	1.06895e-06	0.000282556
IGKV1D-39	253.906	4.91174	1.00793	4.8731	1.09861e-06	0.000287338
GPD1	293.745	3.56411	0.735427	4.84632	1.25776e-06	0.000325536
FMNL2	5029.01	-0.897796	0.186748	-4.80753	1.52804e-06	0.000391415
IGKV2-30	138.808	4.93045	1.02655	4.80291	1.5638e-06	0.000392482
IL1R2	65.5339	2.05863	0.428463	4.80469	1.54988e-06	0.000392482
CD36	1277.43	2.88327	0.601478	4.79364	1.63781e-06	0.000406946
CCR8	14.4683	3.44169	0.718302	4.79142	1.65602e-06	0.000407398
FCRL5	713.216	4.05586	0.847224	4.78723	1.69095e-06	0.000411912
IGKV4-1	430.208	4.62195	0.967804	4.77571	1.79074e-06	0.000431986
DCAF16	2839.27	-0.942491	0.197576	-4.77027	1.83982e-06	0.000439559
INHBA-AS1	0.0836055	-24.7889	5.21409	-4.75421	1.99227e-06	0.000471448
TCL1A	49.2188	6.09665	1.28439	4.74671	2.06749e-06	0.000484632
PPP1R7	482.823	0.69775	0.147063	4.74455	2.08968e-06	0.000485255
KDM5B	5394.56	-0.955772	0.201979	-4.73204	2.22271e-06	0.000511367
IGHD	76.6479	4.50253	0.95341	4.72256	2.32897e-06	0.000530899
PRADC1	37.6572	1.49634	0.317007	4.72021	2.35598e-06	0.000532173
PPIAP14	0.246075	-24.578	5.21521	-4.71276	2.44383e-06	0.000547043
ESRRG	567.512	-2.14157	0.455305	-4.7036	2.55614e-06	0.000567075
CDH7	42.999	-6.36835	1.35529	-4.69887	2.61607e-06	0.000575235
BTLA	419.141	2.88901	0.615124	4.69663	2.64488e-06	0.000576468
PRAMEF14	0.154727	24.4266	5.21092	4.68757	2.76469e-06	0.000597341
ZNF209P	12.2713	-4.90938	1.04772	-4.68576	2.78923e-06	0.000597448
FAF2P1	0.17485	-24.3564	5.21542	-4.67008	3.01082e-06	0.000628645
MYH4	1.60016	20.3094	4.34728	4.67176	2.98624e-06	0.000628645
RPRM	35.5072	-3.55978	0.762532	-4.66836	3.03608e-06	0.000628645
STEAP1	351.504	1.99785	0.427674	4.67144	2.99102e-06	0.000628645
CAPZA3	1.93918	-19.8248	4.24821	-4.66661	3.06205e-06	0.000628784
G0S2	156.011	2.8957	0.622191	4.65404	3.25499e-06	0.000662923
EMID1	213.19	-1.62309	0.349291	-4.64681	3.3711e-06	0.00067879
KMO	434.876	2.3952	0.515562	4.6458	3.38753e-06	0.00067879
NEUROD1	1.45579	-24.1442	5.21047	-4.63378	3.59049e-06	0.000713703
PSG7	0.465884	-24.1457	5.21312	-4.63173	3.62622e-06	0.000715085
LRTM2	14.9007	-4.07966	0.882019	-4.62537	3.73931e-06	0.00073158
IGLV3-1	284.401	4.51002	0.976082	4.62053	3.82761e-06	0.000743005
IGKV1-5	417.773	4.39837	0.952534	4.61754	3.8831e-06	0.000747934
TLR10	298.701	3.16835	0.68685	4.61288	3.97137e-06	0.000759051
ADAMDEC1	378.569	3.17113	0.687693	4.61126	4.00239e-06	0.000759141
CPNE4	244.66	-3.55272	0.77147	-4.60513	4.12203e-06	0.000770075
NLGN1	320.974	-3.24615	0.704674	-4.6066	4.09302e-06	0.000770075
HCST	135.558	2.13605	0.465001	4.59364	4.35572e-06	0.000801679
TMEM108	197.37	-2.31028	0.502884	-4.59405	4.3472e-06	0.000801679
WDR19	2092.89	-0.678664	0.1478	-4.59179	4.39466e-06	0.000802899
CD40	293.944	1.67261	0.36496	4.58301	4.5833e-06	0.00083125
IGHV1-18	520.783	3.98894	0.87175	4.57579	4.74435e-06	0.000854223
IGHV2-5	123.728	5.61405	1.23101	4.56051	5.10287e-06	0.000912166
CA13	638.463	-1.44046	0.316096	-4.55702	5.18833e-06	0.00091491
COL6A6	393.997	3.52422	0.773384	4.55688	5.19186e-06	0.00091491
SLC3A1	230.564	3.10653	0.682845	4.54939	5.38018e-06	0.000934834
TNFAIP8L2	49.1131	2.19852	0.483162	4.55028	5.35734e-06	0.000934834
IGLV3-21	219.898	4.61108	1.0141	4.54699	5.44196e-06	0.000939003
HDLBP	15433.6	0.674747	0.148599	4.54073	5.60588e-06	0.000960376
IGKV1-16	234.443	5.14263	1.1329	4.53934	5.64313e-06	0.000960376
DNAH14	2432.91	-1.45702	0.32113	-4.53719	5.70098e-06	0.000963621
IGF1	6032.41	2.524	0.556513	4.53538	5.75007e-06	0.000965351
CXCR3	37.9915	2.76531	0.610187	4.53191	5.84529e-06	0.000968253
ZNF10	1571.42	-0.938468	0.207049	-4.53258	5.82666e-06	0.000968253
ADH5P4	0.129899	-23.5651	5.20729	-4.52539	6.02828e-06	0.000991952
DGKK	28.9265	-4.51699	1.0007	-4.51382	6.36691e-06	0.00104078
TUBA4A	1022.38	1.47098	0.326039	4.51168	6.43173e-06	0.00104451
IGHV3-21	514.386	3.99264	0.886803	4.50228	6.72275e-06	0.00108468
GPR65	235.449	2.32637	0.517373	4.4965	6.90819e-06	0.00110741
LILRB1	294.078	2.17561	0.485734	4.47901	7.49885e-06	0.00119438
LINC00189	0.296592	-23.2837	5.21087	-4.46828	7.88493e-06	0.00124788
DLEU7	14.9447	1.92605	0.431556	4.46304	8.08063e-06	0.00126754
PAX2	2408.68	-3.82313	0.856775	-4.46223	8.11117e-06	0.00126754
GIMAP7	225.359	2.22672	0.499292	4.45976	8.2053e-06	0.00127423
CYBB	4849.8	2.08998	0.469232	4.45404	8.42686e-06	0.00130051
ETV5	974.707	-1.54698	0.348283	-4.44174	8.92362e-06	0.00136028
IGHV2-26	63.8784	4.99381	1.12427	4.44184	8.91911e-06	0.00136028
GIMAP1	182.77	2.17593	0.490504	4.43611	9.15997e-06	0.00138779
HSD11B1	617.631	2.80706	0.633286	4.43254	9.31295e-06	0.00140242
RN7SL788P	0.0594553	-23.1015	5.21494	-4.42988	9.42863e-06	0.00141128
GIMAP4	940.784	1.97273	0.445848	4.42466	9.65938e-06	0.00143717
CLEC12A	102.669	2.41682	0.546692	4.4208	9.83347e-06	0.0014415
KRTAP10-5	0.318582	-23.0415	5.21282	-4.42016	9.86256e-06	0.0014415
PRAMENP	0.229847	23.0347	5.21008	4.42117	9.81665e-06	0.0014415
ZFP37	331.411	-1.15363	0.261071	-4.41885	9.92262e-06	0.0014418
RN7SL128P	0.722431	-23.031	5.2155	-4.41588	1.00599e-05	0.00145325
ACVR2B	556.234	-1.28285	0.290993	-4.40852	1.04078e-05	0.00148623
CCL19	354.187	3.89212	0.882768	4.409	1.03849e-05	0.00148623
FSD1L	1502.9	-0.987564	0.224102	-4.40677	1.04925e-05	0.00148976
SAA1	1273.57	3.27163	0.744742	4.39298	1.11809e-05	0.00157848
IGHG3	617.469	3.75929	0.856759	4.38781	1.14498e-05	0.0016073
BATF	22.8406	2.16536	0.494113	4.38231	1.17425e-05	0.00163019
BTK	303.426	1.96858	0.449213	4.38229	1.17441e-05	0.00163019
IGKV1-9	109.073	4.76437	1.08766	4.38038	1.18471e-05	0.00163536
APOL1	1458.83	2.08017	0.475539	4.37435	1.21794e-05	0.00167101
LRRC3B	58.5266	-3.9454	0.902163	-4.37327	1.22399e-05	0.00167101
CD48	409.054	2.62919	0.601908	4.36809	1.25338e-05	0.00170179
KRTAP7-1	14.8059	-22.7699	5.21465	-4.36654	1.26233e-05	0.00170462
KIAA1958	2142.64	-1.06986	0.245314	-4.36117	1.29371e-05	0.00173756
ADIPOQ	364.23	4.85376	1.11381	4.35778	1.31386e-05	0.00175514
AIM2	86.1195	2.86078	0.657444	4.35136	1.35293e-05	0.00176208
KRT73-AS1	0.233486	22.6769	5.20929	4.35316	1.34187e-05	0.00176208
MAP2	2966.98	-2.10985	0.4849	-4.35111	1.35452e-05	0.00176208
MMRN2	513.869	1.6866	0.387404	4.3536	1.33922e-05	0.00176208
SIGLEC14	28.0351	2.71688	0.624316	4.35178	1.35038e-05	0.00176208
IGKV3-15	119.803	4.41208	1.01473	4.34803	1.37364e-05	0.00177765
LYZ	4005.42	2.51472	0.57851	4.34689	1.38081e-05	0.00177767
CD79A	268.696	3.52101	0.811827	4.33715	1.44345e-05	0.00184873
TIMD4	74.527	3.26176	0.753476	4.32895	1.49825e-05	0.00190907
NCF1B	102.927	2.4665	0.570375	4.32435	1.5298e-05	0.00193933
LGALS12	14.8957	3.982	0.921311	4.3221	1.5455e-05	0.00194929
THRSP	274.986	2.67852	0.620043	4.3199	1.56102e-05	0.00195892
SRPRB	1170.84	0.863146	0.200066	4.31431	1.60099e-05	0.00199898
SLAMF7	342.262	2.60219	0.603307	4.3132	1.60905e-05	0.001999
IRF4	620.663	3.06524	0.711049	4.31087	1.62615e-05	0.00200025
ZNF26	1314.4	-0.698825	0.162067	-4.31196	1.61817e-05	0.00200025
AC018755.18	10.8889	2.45396	0.569989	4.30528	1.66774e-05	0.0020328
CST9L	0.128101	-22.4394	5.21338	-4.30419	1.67599e-05	0.0020328
TEX36	1.25567	-22.4145	5.20778	-4.30403	1.67716e-05	0.0020328
PRR31	0.204472	-22.4312	5.21545	-4.30091	1.70098e-05	0.00205167
C17orf96	132.013	-1.23447	0.287242	-4.29766	1.7261e-05	0.00207191
OR5AK4P	0.242297	22.3861	5.21036	4.29646	1.73549e-05	0.00207316
CD300C	30.2453	2.09052	0.487453	4.28866	1.79751e-05	0.00212753
TARBP1	2708.52	-0.912759	0.212834	-4.28859	1.79813e-05	0.00212753
DHRS4	277.322	0.998953	0.233	4.28736	1.80809e-05	0.00212917
GIMAP8	331.773	1.81747	0.424972	4.27669	1.89693e-05	0.00222326
IGHG2	2844.91	3.37579	0.789697	4.27479	1.91321e-05	0.00223181
HSD11B2	317.821	-1.9255	0.450554	-4.27363	1.92313e-05	0.00223289
UGT2B7	1605.48	2.93306	0.68664	4.27161	1.9407e-05	0.00224282
KRTAP3-2	19.8382	-22.2358	5.21381	-4.26478	2.001e-05	0.0022844
MEF2C	2290.48	1.9997	0.468928	4.26442	2.00426e-05	0.0022844
ZNF112	475.455	-1.00717	0.236084	-4.26616	1.98863e-05	0.0022844
RPL23AP64	0.15353	22.222	5.21394	4.26204	2.02565e-05	0.00229824
RARRES3	460.413	2.08647	0.489891	4.25905	2.05297e-05	0.00231864
CCL5	232.743	2.38558	0.560671	4.25487	2.09167e-05	0.00235167
GZMM	13.3655	2.94785	0.693354	4.25159	2.12262e-05	0.00237571
SLAMF8	262.126	2.2272	0.524368	4.24739	2.16277e-05	0.00240979
IGKV2D-29	12.2993	6.11093	1.43933	4.24566	2.17949e-05	0.00241758
CD53	616.524	2.13982	0.50418	4.24416	2.19412e-05	0.002423
TRAC	308.336	2.58282	0.60908	4.24052	2.23001e-05	0.00245172
ASGR2	684.414	1.6116	0.380674	4.23354	2.30038e-05	0.00249596
CD300LG	41.1125	3.86964	0.91389	4.23425	2.29313e-05	0.00249596
TRAV30	0.371848	16.8032	3.96761	4.23508	2.28468e-05	0.00249596
CCR5	270.908	2.16666	0.51244	4.22813	2.3564e-05	0.00254563
IGHV3-43	71.1981	4.76972	1.12902	4.22465	2.39313e-05	0.00257412
FLYWCH1P1	1.21282	8.49309	2.01146	4.22234	2.41774e-05	0.00258938
C1QA	1511.69	2.23999	0.531141	4.21732	2.47225e-05	0.00260958
CD14	2103.79	1.97891	0.469077	4.21873	2.45683e-05	0.00260958
CNNM1	44.1655	-2.94669	0.698807	-4.21674	2.47862e-05	0.00260958
MPEG1	1862.03	2.24959	0.533407	4.2174	2.47132e-05	0.00260958
CD69	375.595	2.85295	0.676934	4.21452	2.5031e-05	0.00261211
ICOS	114.824	2.96967	0.704504	4.21527	2.49484e-05	0.00261211
NCF1	163.329	2.31999	0.550586	4.21367	2.51256e-05	0.00261211
HAVCR2	212.218	1.82017	0.432622	4.20729	2.58453e-05	0.00267574
RASGRP3	526.582	1.60538	0.381814	4.20462	2.61524e-05	0.0026963
PIANP	64.3294	-2.86512	0.681726	-4.20274	2.63709e-05	0.00270759
TP53BP2	2963.94	-0.798574	0.190061	-4.20166	2.64959e-05	0.00270924
CHI3L2	45.8776	3.11405	0.741335	4.20059	2.66218e-05	0.00271095
E2F5	707.851	-1.18797	0.283061	-4.19685	2.70649e-05	0.00272105
GTF3C4	2980.13	-0.803426	0.191353	-4.19866	2.68504e-05	0.00272105
IRF2BP2	11662.7	-0.764187	0.18212	-4.19607	2.71591e-05	0.00272105
TIGIT	150.598	2.4606	0.586339	4.19655	2.71013e-05	0.00272105
GSX2	0.318894	-21.8764	5.21528	-4.19468	2.73263e-05	0.00272681
FCER1G	690.671	1.85536	0.443405	4.18434	2.8599e-05	0.0028424
TYROBP	679.048	2.04706	0.489422	4.18261	2.88184e-05	0.00285279
PLIN4	1105.36	2.66557	0.638537	4.17449	2.98653e-05	0.0029447
IGKV2D-28	318.104	3.81824	0.916037	4.16821	3.07e-05	0.00300541
SLC34A3	7.61264	-3.23678	0.776571	-4.16804	3.0723e-05	0.00300541
ZNF561-AS1	87.3203	-0.87681	0.211145	-4.15264	3.28664e-05	0.00320247
NGFR	119.872	2.47639	0.596549	4.1512	3.30738e-05	0.0032101
SCIMP	119.024	2.49262	0.600588	4.15029	3.32053e-05	0.00321032
THY1	1345.38	1.85066	0.446069	4.14882	3.342e-05	0.00321856
STEAP4	1415.45	2.30153	0.5549	4.14764	3.35919e-05	0.00322262
ARPC2	3729.27	0.681414	0.164678	4.13785	3.50581e-05	0.00334575
C1QB	2172.36	2.27529	0.550181	4.13553	3.5414e-05	0.00334575
HOXA11-AS	6.81174	-7.30734	1.76671	-4.13612	3.5323e-05	0.00334575
KRTAP20-4	0.428951	21.5548	5.21017	4.13706	3.51778e-05	0.00334575
PLEK	540.834	2.10781	0.510031	4.13272	3.58496e-05	0.00337407
CSN2	0.840318	-21.503	5.21295	-4.12493	3.70853e-05	0.00346413
SPI1	435.13	1.84285	0.44672	4.1253	3.70254e-05	0.00346413
SRSF6	8479.29	-0.577742	0.140091	-4.12403	3.72296e-05	0.00346459
MARCH1	1999.21	1.8135	0.439929	4.12225	3.75184e-05	0.00347843
SPTY2D1-AS1	14.804	-1.56022	0.378765	-4.11924	3.80124e-05	0.00351113
LSP1	332.707	1.73419	0.421337	4.11592	3.85645e-05	0.00354893
CSF1	1195.12	1.8016	0.438323	4.11021	3.95299e-05	0.00362436
BCAS2P2	0.155907	21.3572	5.20977	4.09946	4.14122e-05	0.0037669
FGL2	2421.87	1.99729	0.487394	4.0979	4.1691e-05	0.0037669
HNRNPCL4	0.657138	-21.3609	5.21257	-4.09796	4.16804e-05	0.0037669
MMP7	1281.62	2.6625	0.64959	4.09874	4.15414e-05	0.0037669
CSF1R	1339.84	1.8991	0.463533	4.09701	4.18515e-05	0.00376769
MFAP5	625.041	2.63321	0.642883	4.09594	4.20467e-05	0.0037716
CD82	1084.86	1.59765	0.390242	4.09398	4.24026e-05	0.00378984
CCNG2	4445.46	-0.883819	0.215927	-4.09315	4.25558e-05	0.00378991
HIST1H3E	148.714	-1.70941	0.418042	-4.08908	4.33083e-05	0.00384315
LTA	17.2797	2.63661	0.645327	4.08569	4.39461e-05	0.00388586
IGKV3-20	220.371	4.10224	1.00521	4.08098	4.48461e-05	0.00395139
ALOX5AP	211.949	2.01449	0.493765	4.07985	4.50656e-05	0.0039567
LST1	109.817	1.95095	0.478392	4.07814	4.53979e-05	0.00397184
PSMB9	827.149	1.88925	0.463474	4.07628	4.57624e-05	0.00398968
MMP9	1017.46	2.576	0.633071	4.06906	4.72026e-05	0.00408933
SNHG6	373.783	-1.00474	0.246932	-4.0689	4.72346e-05	0.00408933
CD4	756.796	1.78655	0.439492	4.06504	4.80252e-05	0.00414334
GIMAP6	477.257	1.90511	0.468878	4.06312	4.84206e-05	0.00414864
TFEC	1616.06	2.03066	0.499684	4.06388	4.82632e-05	0.00414864
FMO2	555.742	2.69842	0.664451	4.06112	4.88371e-05	0.00416995
RAB39A	69.0798	1.4063	0.346471	4.05892	4.92997e-05	0.00419503
CHRM3-AS2	0.709772	21.1039	5.20496	4.05458	5.02245e-05	0.00424813
FERMT3	442.009	1.80238	0.444551	4.05439	5.02656e-05	0.00424813
RPS6P20	0.120183	21.1121	5.21053	4.05182	5.08213e-05	0.00428053
ALDH1L1-AS1	0.0769444	21.0729	5.21538	4.04053	5.33297e-05	0.00444153
CD19	73.107	3.69255	0.914137	4.03939	5.35915e-05	0.00444153
DOCK2	1283.04	2.04323	0.505964	4.03829	5.3842e-05	0.00444153
KIF5C	2097.96	-2.17296	0.538229	-4.03723	5.40856e-05	0.00444153
MEOX2	259.243	2.79292	0.691	4.04184	5.30323e-05	0.00444153
NAF1	439.178	-0.734625	0.181978	-4.0369	5.41628e-05	0.00444153
VSIG4	422.838	2.13679	0.529225	4.03758	5.40054e-05	0.00444153
ZNF333	959.375	-1.06605	0.263912	-4.03942	5.35832e-05	0.00444153
FRRS1L	70.8121	-2.65335	0.658079	-4.03196	5.53143e-05	0.00444788
LAT2	198.319	1.7431	0.432018	4.03477	5.46554e-05	0.00444788
SPPL2C	0.577851	-21.0239	5.21272	-4.0332	5.50223e-05	0.00444788
TRBV7-6	2.76907	4.86287	1.20602	4.03217	5.52649e-05	0.00444788
VWA5B1	105.637	-3.23547	0.801806	-4.03523	5.4548e-05	0.00444788
ZIC1	463.521	-3.83694	0.951223	-4.0337	5.49062e-05	0.00444788
MS4A8	16.5355	-4.49553	1.11548	-4.03011	5.57501e-05	0.00445476
NTS	255.844	2.54	0.63026	4.03008	5.57585e-05	0.00445476
CD52	182.35	2.53709	0.629772	4.02858	5.61144e-05	0.00446177
GEMIN2P1	0.0778303	-20.9937	5.21191	-4.02803	5.62465e-05	0.00446177
LAPTM5	2922.4	1.87267	0.464976	4.02745	5.63849e-05	0.00446177
CRYL1	460.061	1.33486	0.331745	4.02374	5.72808e-05	0.00448977
DERA	794.335	0.784407	0.194932	4.024	5.72191e-05	0.00448977
FGF23	2.85065	-7.06987	1.75639	-4.02522	5.69217e-05	0.00448977
CMKLR1	452.873	1.9212	0.477919	4.01993	5.82155e-05	0.00453261
SASH3	193.406	2.17609	0.541359	4.01968	5.82778e-05	0.00453261
SCAI	770.598	-0.823387	0.204859	-4.01929	5.83747e-05	0.00453261
LILRB2	424.079	2.01436	0.501497	4.01668	5.90227e-05	0.00455447
PSMC3	836.836	0.818679	0.203803	4.017	5.89425e-05	0.00455447
MYH8	1.22612	20.8902	5.20308	4.01497	5.94525e-05	0.00457342
SAMSN1	368.71	2.00422	0.499887	4.00935	6.08858e-05	0.00466923
GJA10	0.258014	-20.8542	5.20857	-4.00383	6.23247e-05	0.00473573
SIRPG	36.6589	2.95792	0.738711	4.00416	6.22375e-05	0.00473573
ZEB2	2623.8	1.92571	0.480857	4.00474	6.20845e-05	0.00473573
ACKR2	454.853	2.11571	0.528906	4.00017	6.3298e-05	0.00475156
GCSAM	56.5708	2.87631	0.718888	4.00106	6.306e-05	0.00475156
SLC10A5	227.095	-1.18567	0.296263	-4.00209	6.27855e-05	0.00475156
ZP2	0.234173	20.842	5.20993	4.00044	6.32244e-05	0.00475156
IGKV2-24	101.503	4.66808	1.16957	3.99127	6.57208e-05	0.00491857
UMODL1-AS1	1.99441	5.45409	1.36704	3.98972	6.61517e-05	0.00493595
HSDL1	1521.49	-0.849784	0.213038	-3.98889	6.63822e-05	0.00493832
IGHV4-39	304.085	3.9513	0.991335	3.98583	6.72434e-05	0.00498745
HLX	114.513	1.44634	0.363289	3.98124	6.85568e-05	0.00502994
IL2RG	356.869	2.28225	0.573287	3.981	6.8626e-05	0.00502994
WAS	176.099	1.72622	0.433518	3.98188	6.83714e-05	0.00502994
ZNF280B	253.501	-1.1287	0.283402	-3.98268	6.81439e-05	0.00502994
WDR91	1486.66	1.28311	0.322553	3.978	6.94983e-05	0.00507889
STXBP4	987.184	-1.01983	0.256441	-3.97684	6.98365e-05	0.00508864
CLEC4D	21.2909	2.56488	0.64552	3.97336	7.08655e-05	0.00514852
CTLA4	76.9274	2.8034	0.705821	3.97183	7.13224e-05	0.00515159
THAP9	349.105	-0.768572	0.19348	-3.97237	7.11616e-05	0.00515159
TUBB4A	171.006	-2.53297	0.638122	-3.96942	7.20482e-05	0.00518893
CETP	46.0053	2.55687	0.644601	3.96658	7.29099e-05	0.00523581
KDR	1041.8	1.37354	0.34679	3.96072	7.47229e-05	0.00535055
IGKV1-17	61.2475	4.14949	1.04806	3.95921	7.51968e-05	0.00536901
MTMR10	2631.54	0.952346	0.240618	3.95792	7.56066e-05	0.0053828
IL21R	136.677	2.27096	0.574097	3.95571	7.63062e-05	0.00540166
NCF1C	36.3805	2.14683	0.542651	3.95619	7.6156e-05	0.00540166
CD163	3698	2.06413	0.522378	3.9514	7.76951e-05	0.00542273
DNASE1L3	118.771	2.9894	0.756482	3.95172	7.75914e-05	0.00542273
IGKV1-6	68.0716	5.02605	1.27119	3.95382	7.69135e-05	0.00542273
MZB1	157.915	2.97671	0.753097	3.95262	7.72994e-05	0.00542273
SIGLEC10	198.833	1.96182	0.496396	3.95212	7.74623e-05	0.00542273
IGHV1-24	128.978	4.18256	1.05883	3.95018	7.80931e-05	0.00543523
APBB1IP	408.078	1.97752	0.500899	3.94795	7.88223e-05	0.00547066
CAV3	1.751	20.5245	5.20096	3.94628	7.93732e-05	0.00549356
CD86	271.309	1.98213	0.502959	3.94093	8.11678e-05	0.00560216
SLC7A3	21.8099	-3.52075	0.894276	-3.93699	8.25113e-05	0.00567911
SLC6A15	733.839	-3.1991	0.812836	-3.93572	8.29464e-05	0.00569328
CCR7	122.188	2.79025	0.710698	3.92608	8.63423e-05	0.00591005
PGBD2	453.868	-0.56927	0.145051	-3.92462	8.68679e-05	0.00592969
ITGB2	2064.73	1.82482	0.46517	3.92291	8.74854e-05	0.00595548
TMEM52B	11.1796	2.26754	0.578493	3.91973	8.86486e-05	0.00601818
ELOVL4	145.364	-2.06727	0.527599	-3.91827	8.91884e-05	0.00603832
RRP15	2676.54	-0.905959	0.231373	-3.91558	9.01875e-05	0.00608937
UBXN7	6782.86	-0.596021	0.152255	-3.91462	9.05481e-05	0.00609715
IGHA2	584.112	3.0704	0.784527	3.9137	9.0894e-05	0.0061039
MIR606	0.278081	20.3875	5.21054	3.91274	9.12545e-05	0.00611159
IGKV2-28	315.815	3.78502	0.967807	3.91092	9.19448e-05	0.00614127
LPXN	420.211	1.30354	0.333538	3.90823	9.29757e-05	0.00614628
1	46.9049	2.74899	0.703386	3.90822	9.29786e-05	0.00614628
TLR7	356.968	1.95722	0.500807	3.90814	9.30093e-05	0.00614628
VN1R87P	0.222575	-20.3612	5.20841	-3.90929	9.2569e-05	0.00614628
CACNA1D	607.745	-1.57836	0.404493	-3.90207	9.5373e-05	0.00621977
LHPP	271.037	1.10267	0.282437	3.90414	9.45598e-05	0.00621977
PRCP	2282.74	0.878524	0.225066	3.90341	9.48454e-05	0.00621977
SNORD115-5	0.0673822	-20.3467	5.21381	-3.90246	9.52189e-05	0.00621977
SPIB	41.8641	3.23611	0.829298	3.90223	9.53094e-05	0.00621977
GPC5	91.7923	-2.6064	0.668374	-3.89961	9.6348e-05	0.00623426
IGKV1D-12	22.2113	4.56739	1.17114	3.89994	9.62149e-05	0.00623426
UGT3A2	19.5244	-3.02232	0.774998	-3.89978	9.62793e-05	0.00623426
ST18	31.6658	1.95555	0.501778	3.89724	9.72947e-05	0.00627917
IGHV3-48	253.847	3.91172	1.00422	3.89529	9.80831e-05	0.00631366
TNFSF10	3824.42	1.48398	0.381115	3.89378	9.8696e-05	0.00633669
ABCD2	189.004	2.58217	0.663298	3.89292	9.90429e-05	0.00634257
PCDHGB1	521.925	-1.59579	0.41004	-3.8918	9.95045e-05	0.00635576
C1QC	1755.2	1.99962	0.51407	3.88978	0.000100334	0.00639231
NCKAP1L	958.487	1.97689	0.508351	3.88883	0.000100727	0.00640091
GSTCD	708.961	-0.656579	0.168935	-3.88658	0.000101666	0.00644409
FAM26F	55.5298	2.12055	0.54573	3.88571	0.00010203	0.00645074
OLFML3	839.98	1.74263	0.449234	3.8791	0.000104843	0.00661175
CD1D	128.087	1.73617	0.447849	3.87669	0.000105887	0.00665148
LILRB4	495.098	1.97551	0.509705	3.8758	0.000106276	0.00665148
PIK3CG	490.121	1.96869	0.507917	3.876	0.000106187	0.00665148
PSMC1P4	0.124477	-20.1872	5.21094	-3.87401	0.000107059	0.00668364
CAMSAP2	6330.59	-0.683606	0.176608	-3.87075	0.000108503	0.00675683
EVI2B	1038.42	2.16132	0.55874	3.8682	0.00010964	0.00681056
BPNT1	538.612	-0.799934	0.206862	-3.86699	0.000110185	0.00682738
P2RY8	56.0431	2.70402	0.699511	3.86559	0.000110821	0.0068497
ARHGAP31	867.677	1.51429	0.392076	3.86224	0.00011235	0.00692698
NLRP10	4.4754	9.10538	2.35791	3.86164	0.00011263	0.00692704
SLC37A2	228.804	1.63379	0.423181	3.86074	0.000113043	0.00693526
RNASE8	0.974337	-20.0923	5.20677	-3.85888	0.00011391	0.00697121
FCGR1CP	40.0433	1.96245	0.508738	3.8575	0.000114554	0.00699343
MIR598	0.176728	20.1019	5.21209	3.85678	0.00011489	0.00699673
MUC5B	10604.1	-3.13767	0.813878	-3.85521	0.000115629	0.00700742
SIGLEC7	93.5144	2.16354	0.561152	3.85552	0.000115483	0.00700742
CYFIP1	5184.49	0.570302	0.148102	3.85074	0.000117759	0.00711913
GAS2	149.654	-2.07052	0.537938	-3.84899	0.000118605	0.00713927
ITM2A	479.484	2.2635	0.588096	3.84886	0.000118667	0.00713927
GABRG1	119.302	-3.73787	0.971688	-3.84678	0.000119682	0.00718296
GAPT	242.861	2.37508	0.617625	3.8455	0.000120307	0.00720303
HNMT	1189.56	1.51015	0.392977	3.84286	0.000121609	0.00726348
CTRB1	0.503886	20.0117	5.21173	3.83975	0.000123159	0.00727443
GIMAP5	70.1296	2.00319	0.52183	3.83878	0.00012365	0.00727443
IGLV1-47	175.054	4.30833	1.12237	3.83862	0.000123728	0.00727443
KCNJ2	455.637	1.68476	0.43881	3.83938	0.000123343	0.00727443
RCOR2	230.938	-1.84507	0.480687	-3.83839	0.000123841	0.00727443
RECQL	1331.12	0.640438	0.166835	3.83874	0.000123666	0.00727443
TNFRSF1B	395.301	1.47899	0.385165	3.83989	0.000123087	0.00727443
IGLV4-69	50.1112	4.74185	1.23615	3.83597	0.00012507	0.00732928
GBP1	2225.26	1.53959	0.401445	3.83512	0.000125505	0.00733749
IGKV1-12	86.7544	4.32556	1.12862	3.83259	0.000126799	0.0073957
CD37	848.688	2.28176	0.595639	3.83078	0.000127737	0.00743298
CD28	76.1186	2.11759	0.552908	3.82991	0.000128188	0.00744177
FCMR	202.472	2.58143	0.674573	3.82677	0.000129838	0.00750252
STARD8	188.271	1.44466	0.37746	3.82733	0.000129542	0.00750252
ALDH2	5395.22	1.29328	0.338137	3.82472	0.000130921	0.00754756
GZMK	128.631	2.96901	0.776518	3.82349	0.000131577	0.00755031
SNX20	132.307	2.0265	0.529977	3.82376	0.000131433	0.00755031
CRTAM	26.6419	2.44885	0.640894	3.82099	0.000132919	0.00755069
DACH1	1635.58	-2.02892	0.531162	-3.81978	0.000133573	0.00755069
FYB	1639.01	2.02675	0.53023	3.8224	0.000132158	0.00755069
PRSS38	0.137818	-19.9038	5.21107	-3.81952	0.000133711	0.00755069
TARM1	0.0837405	-19.9149	5.21215	-3.82086	0.000132986	0.00755069
TMEM59L	57.3971	-2.76093	0.722839	-3.81957	0.000133686	0.00755069
XKR9	437.671	-1.70257	0.445581	-3.821	0.000132909	0.00755069
CLEC4F	81.9793	-1.66828	0.437072	-3.81694	0.000135117	0.00760843
HLA-DRB6	68.5134	2.73548	0.716745	3.81652	0.000135345	0.00760843
WDR97	159.047	-1.5832	0.415032	-3.81464	0.00013638	0.00764929
CXCR2P1	81.6343	2.71227	0.711675	3.81111	0.000138347	0.00767044
FANCF	964.518	-0.738401	0.193656	-3.81295	0.000137318	0.00767044
INPP5D	719.129	1.71572	0.45007	3.81212	0.000137779	0.00767044
PLA1A	153.354	2.73864	0.718455	3.81185	0.000137931	0.00767044
RAB42	63.251	1.29343	0.339426	3.81064	0.000138609	0.00767044
TRIM64B	0.274026	-19.8755	5.21515	-3.8111	0.00013835	0.00767044
HNRNPDL	7629.27	-0.467046	0.122629	-3.80861	0.000139751	0.00770177
MYCT1	400.068	1.73874	0.456539	3.80853	0.000139795	0.00770177
COL14A1	2930.94	2.23859	0.587873	3.80795	0.000140126	0.00770288
CEL	172.812	-1.46677	0.385785	-3.80205	0.000143505	0.00784482
PLD4	55.8128	2.14721	0.564788	3.80179	0.000143655	0.00784482
SCARA5	130.103	3.53973	0.930955	3.80226	0.000143384	0.00784482
CASP1	699.895	1.63527	0.430577	3.79786	0.000145952	0.00788362
CRIP1	35.3994	1.60805	0.423381	3.79812	0.000145797	0.00788362
FLI1	787.377	1.67669	0.441335	3.79914	0.000145199	0.00788362
INTU	740.9	-0.905545	0.238433	-3.7979	0.00014593	0.00788362
SRGN	1474.57	1.89293	0.498364	3.79828	0.000145703	0.00788362
TOMM20	4056.62	-1.03121	0.271623	-3.79645	0.000146781	0.00791122
DNAH2	749.731	-1.6119	0.424726	-3.79514	0.000147557	0.0079187
SLC2A5	209.317	1.76199	0.464213	3.79565	0.000147256	0.0079187
RHOG	547.261	0.796491	0.209929	3.7941	0.000148179	0.00793493
FCRL3	200.175	3.14898	0.830501	3.79167	0.00014964	0.00797877
GPSM3	176.122	1.5468	0.407934	3.79178	0.000149569	0.00797877
ALPK2	399.561	2.53332	0.669651	3.78305	0.000154921	0.00822504
TIFAB	18.9751	2.87676	0.760412	3.78317	0.000154846	0.00822504
IGHV4-34	96.297	3.29052	0.869972	3.78233	0.000155369	0.00823124
IGLV3-22	0.510461	-19.6946	5.2095	-3.78052	0.000156499	0.00827345
IGHV3-11	177.668	4.18834	1.10895	3.77684	0.000158829	0.00836109
KRTAP19-1	0.346834	19.6812	5.21031	3.77736	0.0001585	0.00836109
RNASE6	142.173	1.737	0.460005	3.77604	0.000159339	0.00837018
GOLGA8O	38.8122	1.27923	0.338858	3.77513	0.000159924	0.00838319
ABI3	103.125	1.75644	0.465573	3.77265	0.00016152	0.00841349
C3	70555.4	2.02984	0.538167	3.77178	0.000162089	0.00841349
[truncated: 35,739 more rows]
