# Supplementary material for: Integrative multi-omics analysis uncovers tumor-immune-gut axis influencing immunotherapy outcomes in ovarian cancer
Source: Nat Commun. 2024 Dec 5;15:10609. doi: 10.1038/s41467-024-54565-8 (PMC11621351; doi:10.1038/s41467-024-54565-8)
Supplement: Supplementary file 6 — Supplementary Data 2 [file 41467_2024_54565_MOESM6_ESM.xlsx]

## Sheet: LCBOnTXVsBaseline
	Row.names	Taxa	logFC	AveExpr	t	P.Value	adj.P.Val	B
1	OTU00001	Methanobrevibacter smithii	-0.380249	2.31097	-0.367065	0.714629	0.998608	-4.60012		*Positive FC = Increased in On.TX_LCB vs. Baseline_LCB
2	OTU00002	Methanomassiliicoccus luminyensis	0.111429	1.28973	0.236456	0.813739	0.998608	-4.61203		*Negative FC = Increased in Baseline_LCB vs. On.TX_LCB
3	OTU00003	Uncultured Uncultured	0.974837	7.81678	0.568671	0.571319	0.998608	-4.59626
4	OTU00004	Uncultured Uncultured	0.283625	1.39459	0.633724	0.528235	0.998608	-4.60552
5	OTU00007	Actinomyces Uncultured	0.123094	2.28307	0.148017	0.882736	0.998608	-4.60068
6	OTU00009	Actinomyces graevenitzii	-0.459175	1.57564	-0.82569	0.411661	0.998608	-4.59928
7	OTU00014	Actinomyces Unculturedeslundii	0.185973	1.43455	0.323625	0.747144	0.998608	-4.60655
8	OTU00016	Actinomyces oris	0.111429	1.32374	0.247934	0.804879	0.998608	-4.61193
9	OTU00018	Actinomyces viscosus	0.253504	1.51161	0.437188	0.663261	0.998608	-4.60513
10	OTU00025	Schaalia Uncultured	0.273986	4.30859	0.247914	0.804895	0.998608	-4.59766
11	OTU00026	Schaalia cardiffensis	0.36021	1.33269	0.658675	0.51217	0.998608	-4.60323
12	OTU00029	Schaalia odontolytica	-1.13955	2.33047	-1.21852	0.226935	0.998608	-4.59226
13	OTU00030	Schaalia turicensis	-0.145905	1.47069	-0.279566	0.780598	0.998608	-4.60825
14	OTU00037	Alloscardovia omnicolens	-0.352794	1.55326	-0.522959	0.602581	0.998608	-4.60269
15	OTU00038	Bifidobacterium Uncultured	-0.822168	6.09197	-0.487649	0.627254	0.998608	-4.5966
16	OTU00039	Bifidobacterium animalis	-0.441615	2.00714	-0.441078	0.660456	0.998608	-4.60017
17	OTU00041	Bifidobacterium biavatii	0.0845775	1.44588	0.136723	0.891625	0.998608	-4.60666
18	OTU00042	Bifidobacterium bifidum	-0.489905	2.4889	-0.414352	0.679827	0.998608	-4.59963
19	OTU00043	Bifidobacterium breve	-1.66096	2.33409	-1.66883	0.0994202	0.998608	-4.58647
20	OTU00045	Bifidobacterium dentium	-0.0934171	3.06285	-0.0734964	0.941611	0.998608	-4.59848
21	OTU00047	Bifidobacterium longum	-0.972082	6.054	-0.536111	0.593506	0.998608	-4.59644
22	OTU00051	Bifidobacterium saeculare	0.0364439	1.68029	0.0432945	0.965585	0.998608	-4.60361
23	OTU00052	Bifidobacterium scardovii	0.575122	1.72561	0.63685	0.526208	0.998608	-4.59903
24	OTU00055	Parascardovia denticolens	0.637953	1.4864	1.02494	0.308764	0.998608	-4.59469
25	OTU00057	Scardovia wiggsiae	0.205469	1.99761	0.263084	0.793224	0.998608	-4.60141
26	OTU00063	Corynebacterium durum	-0.253824	1.60091	-0.418746	0.676627	0.998608	-4.60422
27	OTU00079	Rothia dentocariosa	0.471887	2.2876	0.681841	0.49749	0.998608	-4.59892
28	OTU00080	Rothia mucilaginosa	-0.0085889	2.79708	-0.0100601	0.992001	0.998608	-4.60044
29	OTU00083	Propionibacterium freudenreichii	0.369722	1.45287	0.752476	0.454176	0.998608	-4.60248
30	OTU00087	Uncultured Uncultured	0.0444113	1.47271	0.0765644	0.939179	0.998608	-4.60745
31	OTU00092	Atopobium parvulum	-0.211713	2.93607	-0.216637	0.829093	0.998608	-4.59881
32	OTU00093	Atopobium rimae	0.658458	2.03555	0.748295	0.456678	0.998608	-4.59748
33	OTU00094	Atopobium vagiUnculturede	-0.310258	1.29966	-0.583349	0.56145	0.998608	-4.60517
34	OTU00097	Olsenella uli	-0.114336	1.52261	-0.165723	0.868832	0.998608	-4.60431
35	OTU00099	Collinsella Uncultured	1.6072	3.4429	1.02372	0.309338	0.998608	-4.595
36	OTU00100	Collinsella aerofaciens	1.21867	6.30705	0.644036	0.521564	0.998608	-4.5962
37	OTU00101	Collinsella phocaeensis	-0.347099	1.45362	-0.43895	0.66199	0.998608	-4.60402
38	OTU00102	Collinsella takaei	1.23293	2.42368	0.806422	0.42261	0.998608	-4.59617
39	OTU00105	Senegalimassilia aUnculturederobia	-0.487241	2.0391	-0.52169	0.60346	0.998608	-4.60059
40	OTU00106	Uncultured Uncultured	0.0473944	6.31253	0.0304982	0.975753	0.998608	-4.59703
41	OTU00107	Adlercreutzia equolifaciens	0.283625	1.42272	0.488544	0.626624	0.998608	-4.6083
42	OTU00108	Adlercreutzia muris	-0.155702	1.40514	-0.225141	0.822497	0.998608	-4.60533
43	OTU00111	Eggerthella lenta	-0.516626	6.67359	-0.338193	0.736185	0.998608	-4.59673
44	OTU00112	Eggerthella sinensis	0.111429	1.37014	0.217759	0.828222	0.998608	-4.61218
45	OTU00116	Gordonibacter pamelaeae	-0.871546	3.6409	-0.851147	0.397462	0.998608	-4.59615
46	OTU00117	Gordonibacter urolithinfaciens	0.0764118	2.28611	0.0839702	0.933309	0.998608	-4.60093
47	OTU00118	Raoultibacter Uncultured	0.93347	4.28774	0.529684	0.597933	0.998608	-4.59677
48	OTU00119	Raoultibacter massiliensis	0.738127	2.32778	0.701077	0.485476	0.998608	-4.5974
49	OTU00120	Raoultibacter timonensis	0.111429	1.51664	0.197897	0.843673	0.998608	-4.61232
50	OTU00122	Slackia faecicanis	0.111429	1.32296	0.230538	0.818316	0.998608	-4.61207
51	OTU00123	Slackia isoflavoniconvertens	1.05509	2.34827	0.831612	0.408331	0.998608	-4.59651
52	OTU00124	Slackia piriformis	0.256223	1.7142	0.273863	0.784961	0.998608	-4.6007
53	OTU00125	Uncultured Uncultured	-0.0758557	1.5162	-0.125827	0.900213	0.998608	-4.60845
54	OTU00127	Uncultured Uncultured	-0.0381521	7.16661	-0.0388823	0.96909	0.998608	-4.59685
55	OTU00130	Bacteroides Uncultured	0.165454	15.3711	0.180531	0.857234	0.998608	-4.59696
56	OTU00131	Bacteroides barnesiae	0.534533	1.3594	1.03915	0.302155	0.998608	-4.59419
57	OTU00132	Bacteroides caccae	-1.73574	6.90234	-0.822024	0.413731	0.998608	-4.59578
58	OTU00133	Bacteroides cellulosilyticus	-1.21774	6.21983	-0.562346	0.575597	0.998608	-4.59654
59	OTU00134	Bacteroides clarus	0.852698	2.48649	0.562029	0.575812	0.998608	-4.59771
60	OTU00135	Bacteroides coprocola	-0.0990687	3.30084	-0.0692779	0.944957	0.998608	-4.59823
61	OTU00136	Bacteroides coprophilus	0.0393253	1.60988	0.0426266	0.966115	0.998608	-4.6026
62	OTU00137	Bacteroides dorei	1.12403	6.52732	0.422557	0.673856	0.998608	-4.59663
63	OTU00138	Bacteroides eggerthii	-0.614623	3.74158	-0.392918	0.695521	0.998608	-4.59883
64	OTU00139	Bacteroides faecis	-0.42177	2.93715	-0.269279	0.788472	0.998608	-4.59938
65	OTU00140	Bacteroides finegoldii	0.222848	3.52338	0.103722	0.917673	0.998608	-4.59727
66	OTU00141	Bacteroides fragilis	0.536763	6.98709	0.248438	0.804491	0.998608	-4.59678
67	OTU00142	Bacteroides intestiUnculturedlis	0.775639	2.27012	0.517438	0.60641	0.998608	-4.59748
68	OTU00143	Bacteroides massiliensis	-0.111076	6.39427	-0.0464088	0.963111	0.998608	-4.59677
69	OTU00145	Bacteroides nordii	-0.884767	3.13161	-0.603923	0.54776	0.998608	-4.59738
70	OTU00146	Bacteroides plebeius	-0.548759	1.4915	-0.851405	0.397319	0.998608	-4.59819
71	OTU00147	Bacteroides salyersiae	0.112184	2.81245	0.0643158	0.948894	0.998608	-4.59838
72	OTU00148	Bacteroides stercoris	0.137541	6.86872	0.0514025	0.959145	0.998608	-4.5968
73	OTU00149	Bacteroides thetaiotaomicron	0.554189	7.78134	0.239767	0.811181	0.998608	-4.59668
74	OTU00151	Bacteroides uniformis	-0.150609	15.1596	-0.11274	0.910545	0.998608	-4.59701
75	OTU00152	Bacteroides vulgatus	3.13735	12.6851	1.259	0.212029	0.998608	-4.59411
76	OTU00153	Bacteroides xylanisolvens	0.843112	7.9492	0.346972	0.729607	0.998608	-4.59659
77	OTU00156	Barnesiella Uncultured	0.567998	1.89123	0.50628	0.614181	0.998608	-4.59893
78	OTU00157	Barnesiella intestinihominis	0.964288	6.57078	0.475422	0.635901	0.998608	-4.59642
79	OTU00159	Coprobacter fastidiosus	1.11041	4.22558	0.695558	0.488907	0.998608	-4.5964
80	OTU00164	Muribaculum intestinale	0.355985	2.36625	0.485502	0.628769	0.998608	-4.60344
81	OTU00166	Butyricimos Uncultured	-0.00298273	4.70253	-0.00186036	0.998521	0.998608	-4.59797
82	OTU00167	Butyricimos faecihominis	1.87081	1.71956	1.89968	0.0614115	0.998608	-4.58111
83	OTU00168	Butyricimos paravirosa	1.04449	2.83636	0.814661	0.417907	0.998608	-4.59676
84	OTU00169	Butyricimos virosa	-1.3909	2.62559	-1.37118	0.174505	0.998608	-4.58937
85	OTU00170	Odoribacter laneus	-0.659509	2.69376	-0.618047	0.538461	0.998608	-4.59914
86	OTU00171	Odoribacter splanchnicus	0.0448162	7.47509	0.0220532	0.982465	0.998608	-4.59684
87	OTU00172	Gabonibacter massiliensis	0.685501	1.81507	0.875675	0.384069	0.998608	-4.59781
88	OTU00174	Porphyromos Uncultured	-0.154351	2.8558	-0.171403	0.864379	0.998608	-4.6007
89	OTU00175	Porphyromos asaccharolytica	-0.139668	2.38621	-0.190623	0.849348	0.998608	-4.60353
90	OTU00176	Porphyromos bennonis	0.121651	2.51792	0.139394	0.889521	0.998608	-4.60062
91	OTU00178	Porphyromos somerae	0.256478	1.88897	0.281232	0.779325	0.998608	-4.60214
92	OTU00179	Porphyromos uenonis	-0.0290651	1.42513	-0.0470805	0.962577	0.998608	-4.60737
93	OTU00181	Massiliprevotella massiliensis	0.118711	2.06129	0.162304	0.871513	0.998608	-4.6081
94	OTU00183	Paraprevotella clara	0.427372	3.54162	0.243297	0.808455	0.998608	-4.59793
95	OTU00184	Paraprevotella xylaniphila	0.500753	2.14399	0.387777	0.699306	0.998608	-4.59874
96	OTU00185	Prevotella Uncultured	0.604999	1.89765	0.879968	0.381754	0.998608	-4.59816
97	OTU00188	Prevotella bivia	-0.538627	1.49061	-0.795283	0.429018	0.998608	-4.59987
98	OTU00190	Prevotella buccalis	-0.0844922	2.41346	-0.115827	0.908106	0.998608	-4.60249
99	OTU00191	Prevotella colorans	0.106875	1.34164	0.192821	0.847633	0.998608	-4.60887
100	OTU00192	Prevotella copri	0.283648	5.82813	0.141918	0.887534	0.998608	-4.59687
101	OTU00193	Prevotella corporis	-0.301895	2.35307	-0.311734	0.756128	0.998608	-4.59964
102	OTU00195	Prevotella disiens	-0.270389	1.70651	-0.434888	0.664922	0.998608	-4.605
103	OTU00201	Prevotella stercorea	0.37303	2.12016	0.578614	0.564625	0.998608	-4.6044
104	OTU00202	Prevotella timonensis	-0.470428	2.35988	-0.501671	0.617404	0.998608	-4.59932
105	OTU00204	Prevotellamassilia timonensis	0.195854	2.02857	0.322368	0.748092	0.998608	-4.60834
106	OTU00205	Uncultured Uncultured	0.402114	1.93333	0.396281	0.69305	0.998608	-4.59958
107	OTU00206	Alistipes Uncultured	0.774407	6.80318	0.524412	0.601576	0.998608	-4.59648
108	OTU00207	Alistipes finegoldii	-1.29225	8.26045	-0.665672	0.507712	0.998608	-4.59604
109	OTU00208	Alistipes ihumii	1.39967	3.30305	1.07448	0.286134	0.998608	-4.59459
110	OTU00209	Alistipes indistinctus	-0.239773	4.18595	-0.155975	0.876482	0.998608	-4.59787
111	OTU00210	Alistipes obesi	-0.263378	5.72047	-0.158091	0.87482	0.998608	-4.59728
112	OTU00211	Alistipes onderdonkii	-2.18416	8.35686	-1.0906	0.279023	0.998608	-4.59479
113	OTU00212	Alistipes putredinis	0.533691	10.3949	0.296457	0.76772	0.998608	-4.59665
114	OTU00213	Alistipes senegalensis	-0.205359	2.87049	-0.130047	0.896885	0.998608	-4.59855
115	OTU00214	Alistipes shahii	0.88167	7.10825	0.488244	0.626835	0.998608	-4.5966
116	OTU00215	Alistipes timonensis	0.111429	1.47901	0.197992	0.8436	0.998608	-4.61232
117	OTU00217	Parabacteroides Uncultured	0.0369074	6.6837	0.0305096	0.975744	0.998608	-4.59696
118	OTU00218	Parabacteroides distasonis	-0.182732	12.736	-0.124633	0.901155	0.998608	-4.59688
119	OTU00219	Parabacteroides goldsteinii	-0.458873	3.90555	-0.272796	0.785778	0.998608	-4.59777
120	OTU00220	Parabacteroides gordonii	-0.801898	1.68356	-0.851978	0.397003	0.998608	-4.59808
121	OTU00221	Parabacteroides johnsonii	-1.59289	1.40588	-1.90374	0.0608723	0.998608	-4.57075
122	OTU00222	Parabacteroides merdae	1.27384	11.8583	0.72464	0.470981	0.998608	-4.59594
123	OTU00230	Uncultured Uncultured	-0.184478	1.31006	-0.37052	0.712064	0.998608	-4.60889
124	OTU00235	Uncultured Uncultured	0.965735	7.73173	0.634194	0.52793	0.998608	-4.59615
125	OTU00239	Bacillus Uncultured	0.416641	1.70227	0.577866	0.565127	0.998608	-4.60091
126	OTU00248	Gemella Uncultured	0.0406944	2.35417	0.0482876	0.961618	0.998608	-4.60055
127	OTU00250	Gemella morbillorum	0.166299	1.80604	0.291877	0.771206	0.998608	-4.60608
128	OTU00252	Gemella sanguinis	-0.799301	2.85294	-1.0416	0.301023	0.998608	-4.59468
129	OTU00256	Staphylococcus Uncultured	-0.584875	1.57482	-0.924456	0.358284	0.998608	-4.59702
130	OTU00258	Uncultured Uncultured	-0.786753	1.55546	-1.28846	0.201642	0.998608	-4.58785
131	OTU00259	Abiotrophia defectiva	0.698798	1.7195	1.04398	0.299929	0.998608	-4.59434
132	OTU00264	Granulicatella adiacens	0.0661865	4.10377	0.0661065	0.947473	0.998608	-4.59786
133	OTU00267	Enterococcus Uncultured	-2.03684	2.44699	-1.67406	0.0983828	0.998608	-4.58835
134	OTU00269	Enterococcus faecalis	-2.21041	2.37127	-2.14687	0.0351139	0.998608	-4.57831
135	OTU00271	Lactobacillus Uncultured	-1.81881	4.99819	-1.27234	0.207278	0.998608	-4.59386
136	OTU00277	Lactobacillus delbrueckii	0.428717	1.80647	0.717562	0.47531	0.998608	-4.60094
137	OTU00278	Lactobacillus fermentum	-0.314279	2.48625	-0.246234	0.80619	0.998608	-4.59866
138	OTU00292	Lactobacillus rogosae	-0.37037	5.38565	-0.23467	0.81512	0.998608	-4.59744
139	OTU00294	Lactobacillus ruminis	0.111429	1.65997	0.210217	0.834082	0.998608	-4.61223
140	OTU00295	Lactobacillus salivarius	0.59587	1.80667	0.663444	0.509129	0.998608	-4.59915
141	OTU00296	Lactobacillus sanfranciscensis	0.266626	1.30422	0.54496	0.587437	0.998608	-4.60692
142	OTU00299	Leuconostoc Uncultured	0.733881	1.56525	1.19175	0.237207	0.998608	-4.59059
143	OTU00303	Leuconostoc mesenteroides	0.283625	1.41503	0.590702	0.556538	0.998608	-4.60642
144	OTU00304	Weissella Uncultured	1.40157	1.68333	1.89101	0.0625769	0.998608	-4.56775
145	OTU00309	Lactococcus lactis	-0.0263593	3.77112	-0.0230925	0.981639	0.998608	-4.59821
146	OTU00310	Lactococcus piscium	0.354437	1.29597	0.714923	0.476929	0.998608	-4.60261
147	OTU00312	Streptococcus Uncultured	0.808942	10.3657	0.732963	0.46592	0.998608	-4.5959
148	OTU00313	Streptococcus agalactiae	-0.214796	1.43138	-0.4026	0.688415	0.998608	-4.60872
149	OTU00314	Streptococcus anginosus	-0.862671	2.97017	-0.759792	0.449817	0.998608	-4.59656
150	OTU00318	Streptococcus gordonii	-0.035428	2.93015	-0.0319696	0.974583	0.998608	-4.5988
151	OTU00320	Streptococcus intermedius	-0.135255	1.49793	-0.220084	0.826418	0.998608	-4.60593
152	OTU00321	Streptococcus lactarius	-0.138771	1.33761	-0.280586	0.779819	0.998608	-4.61042
153	OTU00322	Streptococcus mutans	1.77516	3.6171	1.36098	0.177692	0.998608	-4.59295
154	OTU00324	Streptococcus sanguinis	0.36932	2.78722	0.403514	0.687745	0.998608	-4.59937
155	OTU00325	Streptococcus sobrinus	0.488863	1.43601	0.769701	0.443952	0.998608	-4.60014
156	OTU00327	Uncultured Uncultured	-0.607394	13.3687	-0.556231	0.579748	0.998608	-4.59636
157	OTU00328	Catabacter hongkongensis	-0.583032	2.43632	-0.600825	0.549811	0.998608	-4.59857
158	OTU00329	Christensenella Uncultured	-0.453796	4.59103	-0.286763	0.775103	0.998608	-4.59723
159	OTU00330	Christensenella massiliensis	0.675558	2.58912	0.600635	0.549937	0.998608	-4.59806
160	OTU00331	Christensenella minuta	-1.40766	4.73155	-0.835953	0.4059	0.998608	-4.59584
161	OTU00332	Christensenella timonensis	0.274042	2.09536	0.300955	0.764301	0.998608	-4.60081
162	OTU00333	Uncultured Uncultured	-0.0790729	1.55834	-0.139806	0.889197	0.998608	-4.60903
163	OTU00338	Butyricicoccus pullicaecorum	-0.504363	1.65383	-0.747091	0.4574	0.998608	-4.60099
164	OTU00340	Clostridium Uncultured	-0.843996	5.46944	-0.579535	0.564007	0.998608	-4.59654
165	OTU00344	Clostridium butyricum	-0.415	1.36796	-0.729707	0.467896	0.998608	-4.60206
166	OTU00352	Clostridium paraputrificum	-0.506264	2.68293	-0.347048	0.72955	0.998608	-4.59787
167	OTU00353	Clostridium perfringens	0.0558117	1.97506	0.0483978	0.961531	0.998608	-4.59932
168	OTU00360	FalcatimoUncultureds Unculturedtans	-0.333982	1.43808	-0.535832	0.593698	0.998608	-4.60339
169	OTU00361	Hungatella Uncultured	-0.250533	4.96749	-0.168416	0.86672	0.998608	-4.59702
170	OTU00362	Hungatella hathewayi	-1.77926	4.84111	-1.20016	0.233943	0.998608	-4.59415
171	OTU00363	Lactonifactor longoviformis	-0.615915	2.6774	-0.623375	0.534974	0.998608	-4.59786
172	OTU00364	Lutispora thermophila	-0.115772	4.70571	-0.0843553	0.933004	0.998608	-4.59722
173	OTU00369	Uncultured Uncultured	-0.906066	8.08969	-0.614285	0.54093	0.998608	-4.59615
174	OTU00371	Aminipila butyrica	-1.15694	2.97785	-0.947221	0.34664	0.998608	-4.59556
175	OTU00373	Casaltella massiliensis	-0.311294	1.65933	-0.512292	0.609988	0.998608	-4.60336
176	OTU00374	Emergencia timonensis	0.35419	2.56997	0.24527	0.806933	0.998608	-4.59844
177	OTU00375	Ihubacter massiliensis	0.111429	1.64659	0.234388	0.815337	0.998608	-4.61204
178	OTU00376	Mogibacterium Uncultured	0.662883	1.75482	1.01723	0.31239	0.998608	-4.59485
179	OTU00380	Uncultured sulci	0.433129	1.49178	0.699971	0.486163	0.998608	-4.60167
180	OTU00381	Defluviitalea Uncultured	0.111429	1.3594	0.210649	0.833746	0.998608	-4.61223
181	OTU00382	Uncultured Uncultured	0.256721	1.36165	0.510509	0.61123	0.998608	-4.60793
182	OTU00384	AUnculturederofustis stercorihominis	-0.659907	3.46672	-0.617323	0.538936	0.998608	-4.59705
183	OTU00386	Eubacterium eligens	-0.675823	6.29403	-0.315968	0.752925	0.998608	-4.59674
184	OTU00387	Eubacterium callanderi	-0.873809	1.80239	-1.22297	0.225261	0.998608	-4.58951
185	OTU00388	Eubacterium coprostanoligenes	-1.29036	9.29446	-0.827932	0.410398	0.998608	-4.59564
186	OTU00390	Eubacterium oxidoreducens	-0.0327995	1.37506	-0.062808	0.95009	0.998608	-4.60887
187	OTU00392	Eubacterium rumiUnculturedntium	0.385123	1.96398	0.461092	0.646098	0.998608	-4.6025
188	OTU00394	Eubacterium ventriosum	0.459924	5.65052	0.311462	0.756334	0.998608	-4.5971
189	OTU00396	Intestinibacillus massiliensis	1.2259	2.90214	0.736063	0.464043	0.998608	-4.59656
190	OTU00397	Gracilibacter thermotolerans	-0.229647	1.37831	-0.398146	0.69168	0.998608	-4.60578
191	OTU00398	Uncultured Uncultured	0.00844135	2.84778	0.00786739	0.993744	0.998608	-4.59914
192	OTU00399	AUnculturederobacterium chartisolvens	0.0294446	1.38558	0.0632376	0.94975	0.998608	-4.61233
193	OTU00400	Hungateiclostridium Uncultured	-1.06925	2.74003	-0.787165	0.433724	0.998608	-4.59689
194	OTU00404	Hungateiclostridium clariflavum	0.552019	1.58555	0.703501	0.483973	0.998608	-4.60065
195	OTU00405	Hungateiclostridium thermocellum	-0.448232	2.40306	-0.411449	0.681945	0.998608	-4.599
196	OTU00407	Ruminiclostridium Uncultured	-0.235347	2.23099	-0.404397	0.687099	0.998608	-4.60487
197	OTU00413	Uncultured Uncultured	-0.140984	13.7031	-0.159828	0.873457	0.998608	-4.59687
198	OTU00416	AUnculturederobutyricum hallii	0.205831	8.8566	0.13402	0.893755	0.998608	-4.59673
199	OTU00419	AUnculturederocolumUncultured xylanovorans	-0.0115276	1.55085	-0.0204677	0.983726	0.998608	-4.60726
200	OTU00421	AUnculturederostipes Uncultured	-0.103012	1.34879	-0.174791	0.861726	0.998608	-4.60709
201	OTU00423	AUnculturederostipes caccae	-0.522967	4.88445	-0.380442	0.704718	0.998608	-4.59725
202	OTU00424	AUnculturederostipes hadrus	0.512998	8.10771	0.316873	0.752241	0.998608	-4.59661
203	OTU00425	AUnculturederotignum Uncultured	0.770579	3.92832	0.499864	0.618669	0.998608	-4.59692
204	OTU00426	AUnculturederotignum aminivorans	-0.806759	2.32454	-0.829109	0.409736	0.998608	-4.59722
205	OTU00427	AUnculturederotignum lactatifermentans	-0.273338	5.25393	-0.150378	0.88088	0.998608	-4.59694
206	OTU00428	AUnculturederotignum propionicum	0.111429	1.61919	0.2193	0.827026	0.998608	-4.61216
207	OTU00429	Bariatricus massiliensis	0.0333107	2.13765	0.0442503	0.964825	0.998608	-4.6072
208	OTU00430	Blautia Uncultured	-0.00315056	11.7549	-0.00353595	0.997188	0.998608	-4.59686
209	OTU00431	Blautia gUnculturedvus	-0.383784	7.71551	-0.216285	0.829366	0.998608	-4.59669
210	OTU00432	Blautia torques	-1.4647	7.1906	-0.774762	0.440974	0.998608	-4.59581
211	OTU00433	Blautia caecimuris	-1.12416	6.70544	-0.678519	0.499581	0.998608	-4.59614
212	OTU00434	Blautia faecis	-0.363715	8.28464	-0.244134	0.807809	0.998608	-4.59667
213	OTU00435	Blautia glucerasea	-0.856202	1.69916	-1.01871	0.311694	0.998608	-4.59482
214	OTU00436	Blautia hydrogenotrophica	0.82706	4.40933	0.573505	0.568059	0.998608	-4.59684
215	OTU00437	Blautia luti	1.61717	7.3811	0.957742	0.341343	0.998608	-4.59526
216	OTU00438	Blautia obeum	-1.15225	6.47101	-0.677786	0.500043	0.998608	-4.59619
217	OTU00441	Cellulosilyticum ruminicola	-0.0820328	1.3681	-0.146049	0.884284	0.998608	-4.61073
218	OTU00442	Coprococcus catus	-0.403159	4.33609	-0.326722	0.74481	0.998608	-4.59811
219	OTU00443	Coprococcus comes	0.07222	5.28199	0.0412422	0.967215	0.998608	-4.59714
220	OTU00444	Coprococcus eutactus	-0.241524	2.40445	-0.193796	0.846872	0.998608	-4.60028
221	OTU00445	Cuneatibacter caecimuris	-0.0832873	1.64963	-0.117297	0.906946	0.998608	-4.60473
222	OTU00446	Dorea formicigenerans	-0.415237	5.47508	-0.24957	0.803618	0.998608	-4.59693
223	OTU00447	Dorea longicateUncultured	0.135734	5.83401	0.071623	0.943097	0.998608	-4.59696
224	OTU00449	Eisenbergiella massiliensis	-0.842375	5.35568	-0.498353	0.619728	0.998608	-4.59659
225	OTU00450	Eisenbergiella tayi	0.102862	4.66317	0.0693626	0.94489	0.998608	-4.59755
226	OTU00451	Extibacter muris	0.11442	1.59636	0.173108	0.863044	0.998608	-4.60487
227	OTU00452	FaecalicateUncultured Uncultured	-1.39458	4.66127	-1.17605	0.243382	0.998608	-4.59423
228	OTU00453	FaecalicateUncultured fissicateUncultured	-0.647505	1.87448	-0.641661	0.523096	0.998608	-4.59833
229	OTU00454	FaecalicateUncultured orotica	0.391284	1.45453	0.734614	0.46492	0.998608	-4.60187
230	OTU00455	FaecalimoUncultureds umbilicata	-1.05549	3.71651	-0.610494	0.543424	0.998608	-4.59674
231	OTU00456	Frisingicoccus caecimuris	-1.78258	5.43342	-1.05378	0.295446	0.998608	-4.59488
232	OTU00457	Fusicatenibacter saccharivorans	1.52442	7.38603	0.803743	0.424146	0.998608	-4.59573
233	OTU00458	Herbinix luporum	0.31471	1.32841	0.627896	0.532025	0.998608	-4.60439
234	OTU00459	Hespellia Uncultured	0.111429	1.39514	0.221971	0.824954	0.998608	-4.61214
235	OTU00460	Hespellia porciUncultured	-1.33372	3.60694	-1.13793	0.258859	0.998608	-4.59398
236	OTU00464	Lachnoclostridium Uncultured	-0.884224	10.9471	-0.76242	0.448258	0.998608	-4.59583
237	OTU00465	Lachnoclostridium aldenense	-0.630096	6.71634	-0.502774	0.616631	0.998608	-4.59647
238	OTU00467	Lachnoclostridium citroniae	-0.519616	3.40791	-0.445336	0.65739	0.998608	-4.59783
239	OTU00469	Lachnoclostridium glycyrrhizinilyticum	0.990466	4.78566	0.660814	0.510805	0.998608	-4.59641
240	OTU00470	Lachnoclostridium hylemoUnculturede	0.709648	1.60414	0.798274	0.427292	0.998608	-4.59743
241	OTU00474	Lachnoclostridium scindens	-1.26547	7.03346	-0.78815	0.433152	0.998608	-4.59577
242	OTU00476	Lachnoclostridium pacaense	-0.513299	2.79017	-0.340877	0.734172	0.998608	-4.59832
243	OTU00479	Lachnotalea glycerini	0.0672946	1.49594	0.099295	0.921175	0.998608	-4.60633
244	OTU00481	MerdimoUncultureds faecis	-1.05238	1.99458	-0.812826	0.418952	0.998608	-4.59665
245	OTU00482	Mobilitalea sibirica	0.177529	2.76212	0.195821	0.845293	0.998608	-4.59941
246	OTU00483	Moryella indoligenes	0.111429	1.46356	0.240139	0.810893	0.998608	-4.61199
247	OTU00484	Muricomes intestini	0.403666	1.27261	0.787924	0.433284	0.998608	-4.60128
248	OTU00486	Uncultured rectale	0.25235	8.84212	0.121298	0.903787	0.998608	-4.59674
249	OTU00489	Oribacterium sinus	-0.418528	1.38242	-0.791066	0.431459	0.998608	-4.60093
250	OTU00491	Robinsoniella peoriensis	-0.268437	1.32978	-0.478191	0.633939	0.998608	-4.60745
251	OTU00492	Roseburia Uncultured	0.0342988	2.51596	0.0265006	0.97893	0.998608	-4.59875
252	OTU00493	Roseburia faecis	1.99855	7.03818	0.985792	0.32748	0.998608	-4.59517
253	OTU00494	Roseburia hominis	-0.441375	7.11525	-0.270292	0.787696	0.998608	-4.59677
254	OTU00495	Roseburia intestiUnculturedlis	0.57698	7.0126	0.322232	0.748195	0.998608	-4.59677
255	OTU00496	Roseburia inulinivorans	0.323101	8.30519	0.182218	0.855915	0.998608	-4.59671
256	OTU00501	Tyzzerella colinum	0.636461	2.52909	0.543642	0.588338	0.998608	-4.59863
257	OTU00503	Uncultured Uncultured	0.311559	3.87854	0.170024	0.86546	0.998608	-4.59734
258	OTU00504	Colidextribacter massiliensis	-0.266774	3.52877	-0.211756	0.832885	0.998608	-4.59837
259	OTU00505	Fenollaria massiliensis	-0.297471	2.73328	-0.344466	0.731483	0.998608	-4.60004
260	OTU00506	Flintibacter butyricus	2.35081	7.83444	1.08856	0.279915	0.998608	-4.59482
261	OTU00507	Howardella ureilytica	0.221127	2.21306	0.174413	0.862022	0.998608	-4.59853
262	OTU00508	Intestinimos butyriciproducens	1.08398	4.58345	0.844153	0.401332	0.998608	-4.59614
263	OTU00509	Monoglobus pectinilyticus	0.242615	5.00628	0.167688	0.867291	0.998608	-4.59764
264	OTU00510	Oscillibacter Uncultured	1.07691	5.30857	0.668317	0.506032	0.998608	-4.59661
265	OTU00511	Oscillibacter rumintium	1.60645	9.5403	0.838642	0.404398	0.998608	-4.59561
266	OTU00518	Peptococcus Uncultured	0.323542	2.97334	0.407508	0.684823	0.998608	-4.60212
267	OTU00519	Peptococcus niger	-0.254199	2.77208	-0.202752	0.839891	0.998608	-4.59946
268	OTU00520	Peptococcus simiae	-0.0789482	1.65031	-0.13484	0.893108	0.998608	-4.60804
269	OTU00521	Uncultured Uncultured	-0.238752	1.69326	-0.445955	0.656945	0.998608	-4.60668
270	OTU00523	Clostridioides difficile	-0.668501	1.50846	-0.966767	0.336841	0.998608	-4.59615
271	OTU00526	Intestinibacter bartlettii	-0.356868	6.21961	-0.224422	0.823054	0.998608	-4.5968
272	OTU00527	Uncultured hiranonis	0.408103	1.45064	0.502677	0.6167	0.998608	-4.60236
273	OTU00528	Paeniclostridium Uncultured	1.24674	1.65402	1.51706	0.133555	0.998608	-4.58472
274	OTU00532	Peptostreptococcus aUnculturederobius	0.371861	1.30713	0.634049	0.528024	0.998608	-4.60326
275	OTU00533	Peptostreptococcus stomatis	0.0282584	1.47449	0.0430048	0.965815	0.998608	-4.60544
276	OTU00535	Romboutsia sedimentorum	-0.0842728	2.18696	-0.0754493	0.940063	0.998608	-4.59999
277	OTU00536	Romboutsia timonensis	-1.2057	5.96916	-0.817673	0.416196	0.998608	-4.59578
278	OTU00538	Terrisporobacter Uncultured	-0.537974	2.76361	-0.455709	0.649947	0.998608	-4.5984
279	OTU00539	Uncultured Uncultured	-0.319922	11.6168	-0.28117	0.779373	0.998608	-4.59671
280	OTU00543	AUnculturederofilum Uncultured	-0.485273	3.25005	-0.397815	0.691924	0.998608	-4.59779
281	OTU00544	AUnculturederomassilibacillus senegalensis	-1.13852	5.32212	-0.736154	0.463988	0.998608	-4.59612
282	OTU00545	AUnculturederotruncus Uncultured	0.365507	1.87728	0.475495	0.635849	0.998608	-4.60363
283	OTU00546	AUnculturederotruncus colihominis	-1.95276	7.45951	-1.26534	0.209761	0.998608	-4.59412
284	OTU00547	AUnculturederotruncus rubiinfantis	0.0892668	1.90161	0.0911623	0.927612	0.998608	-4.60049
285	OTU00549	Ethanoligenens harbinense	-0.00219933	2.67571	-0.00175113	0.998608	0.998608	-4.59869
286	OTU00550	Faecalibacterium prausnitzii	2.58192	11.7001	1.51031	0.135266	0.998608	-4.59301
287	OTU00551	Flavonifractor plautii	-1.34426	9.83457	-1.13936	0.258266	0.998608	-4.59463
288	OTU00552	Fournierella massiliensis	-0.776767	2.17922	-0.751942	0.454495	0.998608	-4.59773
289	OTU00553	Gemmiger formicilis	-0.0784431	9.40091	-0.0410655	0.967355	0.998608	-4.59676
290	OTU00554	Harryflintia acetispora	0.626823	3.6908	0.469317	0.640237	0.998608	-4.59754
291	OTU00557	Uncultured leptum	1.25909	6.26563	0.62262	0.535468	0.998608	-4.59616
292	OTU00558	Uncultured methylpentosum	0.149681	1.85883	0.145172	0.884974	0.998608	-4.60137
293	OTU00560	Uncultured viride	-0.962796	1.50444	-1.30522	0.195902	0.998608	-4.58921
294	OTU00561	Uncultured siraeum	-0.850698	5.18231	-0.491431	0.624591	0.998608	-4.59682
295	OTU00562	Negativibacillus massiliensis	-1.43107	5.99379	-0.84452	0.401129	0.998608	-4.59565
296	OTU00563	Neglecta timonensis	-0.807425	2.88145	-0.573225	0.568248	0.998608	-4.59773
297	OTU00564	Paludicola psychrotolerans	-0.209088	3.66872	-0.162395	0.871442	0.998608	-4.59819
298	OTU00565	Papillibacter cinmivorans	-0.0270297	1.51205	-0.0446242	0.964528	0.998608	-4.60901
299	OTU00566	Phocea massiliensis	-1.06857	4.85464	-0.751532	0.45474	0.998608	-4.59608
300	OTU00567	Pseudoflavonifractor Uncultured	0.0402424	7.96641	0.0264963	0.978934	0.998608	-4.59679
301	OTU00569	Pseudoflavonifractor phocaeensis	0.0779756	2.19627	0.0598573	0.952432	0.998608	-4.60033
302	OTU00570	Ruminococcus Uncultured	1.0172	6.00542	0.686736	0.494417	0.998608	-4.59653
303	OTU00571	Ruminococcus bromii	0.768056	7.96408	0.424231	0.672641	0.998608	-4.59664
304	OTU00572	Ruminococcus callidus	1.8011	2.17876	1.27893	0.204957	0.998608	-4.59228
305	OTU00573	Ruminococcus champanellensis	0.513617	2.49239	0.355199	0.723461	0.998608	-4.59859
306	OTU00574	Ruminococcus faecis	-0.215134	4.98679	-0.116162	0.907842	0.998608	-4.59729
307	OTU00576	Ruminococcus gauvreauii	0.195703	2.24734	0.205906	0.837436	0.998608	-4.5998
308	OTU00577	Ruminococcus lactaris	-0.920722	3.58015	-0.547746	0.585532	0.998608	-4.59697
309	OTU00578	Ruthenibacterium lactatiformans	0.370862	9.23803	0.257832	0.797259	0.998608	-4.59667
310	OTU00580	Subdoligranulum variabile	0.373621	1.31416	0.717352	0.475438	0.998608	-4.60311
311	OTU00584	Uncultured Uncultured	-0.613796	6.04405	-0.388271	0.698942	0.998608	-4.59689
312	OTU00585	Absiella Uncultured	-1.17944	1.5568	-1.43413	0.155791	0.998608	-4.58754
313	OTU00586	Absiella dolichum	0.360439	2.50442	0.426563	0.670949	0.998608	-4.60104
314	OTU00589	Catenibacterium mitsuokai	0.111429	1.57191	0.192038	0.848244	0.998608	-4.61236
315	OTU00590	Coprobacillus cateniformis	-1.90714	2.65807	-1.83117	0.0711417	0.998608	-4.58499
316	OTU00591	Dielma fastidiosa	0.669149	3.66063	0.686473	0.494582	0.998608	-4.59752
317	OTU00592	Erysipelatoclostridium Uncultured	-0.151795	1.55701	-0.280171	0.780136	0.998608	-4.60726
318	OTU00593	Erysipelatoclostridium innocuum	-0.925521	6.66477	-0.727426	0.469284	0.998608	-4.59595
319	OTU00594	Erysipelatoclostridium saccharogumia	-0.693653	1.73204	-0.695397	0.489007	0.998608	-4.59923
320	OTU00595	Erysipelatoclostridium spiroforme	-1.4735	4.5591	-0.981705	0.329476	0.998608	-4.59521
321	OTU00596	Erysipelatoclostridium ramosum	-1.40443	7.29754	-0.928202	0.356351	0.998608	-4.59537
322	OTU00598	Faecalicoccus Uncultured	1.31253	1.6879	1.49646	0.138829	0.998608	-4.58555
323	OTU00599	Faecalicoccus pleomorphus	0.00257289	1.66462	0.00346108	0.997248	0.998608	-4.60519
324	OTU00600	Faecalitalea cylindroides	-0.0862184	1.72375	-0.0917456	0.927151	0.998608	-4.60214
325	OTU00601	Holdemanella biformis	-0.412519	2.45782	-0.376429	0.707686	0.998608	-4.60042
326	OTU00603	Holdemania filiformis	-1.33969	6.0463	-0.889692	0.376544	0.998608	-4.59552
327	OTU00604	Holdemania massiliensis	1.23716	1.83432	1.42705	0.157814	0.998608	-4.58696
328	OTU00605	Longibaculum muris	-1.00362	3.70438	-0.607368	0.545485	0.998608	-4.59689
329	OTU00606	LongicateUncultured caecimuris	-2.82412	5.46116	-1.81144	0.0741725	0.998608	-4.59033
330	OTU00607	Massilimicrobiota timonensis	-0.570855	3.39627	-0.469247	0.640287	0.998608	-4.59785
331	OTU00608	Solobacterium moorei	0.750086	2.85891	0.783608	0.435796	0.998608	-4.59664
332	OTU00609	Traorella massiliensis	-0.00785061	1.32662	-0.0168761	0.986581	0.998608	-4.6124
333	OTU00610	Turicibacter sanguinis	-1.45826	4.11004	-1.01573	0.313103	0.998608	-4.59505
334	OTU00611	Uncultured Uncultured	0.370243	1.45299	0.700852	0.485616	0.998608	-4.60275
335	OTU00613	Acidaminococcus Uncultured	0.0424348	1.75474	0.041653	0.966889	0.998608	-4.6017
336	OTU00614	Acidaminococcus fermentans	0.426556	1.80707	0.455646	0.649992	0.998608	-4.59971
337	OTU00615	Acidaminococcus intestini	1.71189	3.65374	0.966651	0.336899	0.998608	-4.59531
338	OTU00616	Phascolarctobacterium Uncultured	0.473076	1.36857	0.79838	0.427231	0.998608	-4.60001
339	OTU00617	Phascolarctobacterium faecium	0.946903	8.21774	0.416532	0.678239	0.998608	-4.59649
340	OTU00618	Phascolarctobacterium succitutens	0.838052	2.99168	0.55142	0.583024	0.998608	-4.59763
341	OTU00619	Uncultured Uncultured	-0.179289	3.03819	-0.150068	0.881123	0.998608	-4.59951
342	OTU00620	Uncultured Uncultured	-0.0396156	1.47021	-0.0788818	0.937342	0.998608	-4.61189
343	OTU00621	MegamoUncultureds Uncultured	1.64097	2.11769	1.55846	0.123434	0.998608	-4.58566
344	OTU00622	MegamoUncultureds funiformis	0.111429	1.31646	0.21913	0.827158	0.998608	-4.61217
345	OTU00637	Allisonella histaminiformans	0.595751	1.7903	0.644092	0.521528	0.998608	-4.59926
346	OTU00638	Aeroglobus gemiUnculturedtus	-0.63248	1.57396	-0.891418	0.375623	0.998608	-4.59714
347	OTU00640	Dialister Uncultured	-0.154798	1.77853	-0.212793	0.83208	0.998608	-4.603
348	OTU00641	Dialister invisus	1.54819	6.03234	0.743399	0.459618	0.998608	-4.59595
349	OTU00642	Dialister micraerophilus	-0.0362849	1.42507	-0.0694133	0.94485	0.998608	-4.60954
350	OTU00643	Dialister pneumosintes	0.199419	1.53132	0.297667	0.7668	0.998608	-4.60397
351	OTU00644	Dialister propionicifaciens	-0.226611	2.66659	-0.205285	0.837919	0.998608	-4.59904
352	OTU00645	Dialister succitiphilus	-0.159027	1.74999	-0.203584	0.839243	0.998608	-4.6087
353	OTU00647	Megasphaera massiliensis	-0.15835	2.06954	-0.26042	0.795271	0.998608	-4.6104
354	OTU00648	Megasphaera micronuciformis	-1.29758	1.78992	-1.83301	0.0708647	0.998608	-4.57221
355	OTU00652	Veillonella Uncultured	1.83247	4.31134	1.27981	0.204652	0.998608	-4.5938
356	OTU00653	Veillonella atypica	-1.06322	3.97225	-0.832219	0.40799	0.998608	-4.59601
357	OTU00654	Veillonella dispar	0.0929217	6.08621	0.0648692	0.948455	0.998608	-4.59697
358	OTU00656	Veillonella parvula	1.49378	2.64128	1.33491	0.186039	0.998608	-4.59185
359	OTU00657	Veillonella rogosae	1.06779	2.37906	1.46373	0.147545	0.998608	-4.58512
360	OTU00660	Uncultured coagulans	-0.110308	2.02305	-0.166883	0.867922	0.998608	-4.60416
361	OTU00663	Aerococcus Uncultured	-0.13654	1.5924	-0.221478	0.825337	0.998608	-4.60541
362	OTU00664	Aerococcus lactolyticus	0.479614	1.36784	0.827877	0.410429	0.998608	-4.59954
363	OTU00668	Aerococcus vagiUnculturedlis	-0.28332	1.66263	-0.462372	0.645185	0.998608	-4.60399
364	OTU00669	Finegoldia magUncultured	-1.34345	1.90072	-1.76877	0.0810949	0.998608	-4.58022
365	OTU00672	Parvimos micra	-0.190637	1.44842	-0.403712	0.687601	0.998608	-4.60826
366	OTU00673	Peptoniphilus Uncultured	-0.958914	2.00503	-1.28421	0.203114	0.998608	-4.59057
367	OTU00674	Peptoniphilus coxii	-0.448245	1.59957	-0.819515	0.415151	0.998608	-4.59948
368	OTU00675	Peptoniphilus duerdenii	-0.156299	1.6178	-0.224486	0.823004	0.998608	-4.60403
369	OTU00677	Peptoniphilus lacrimalis	-0.451393	1.54002	-0.788534	0.432929	0.998608	-4.60025
370	OTU00681	Uncultured Uncultured	0.320447	2.0748	0.225236	0.822423	0.998608	-4.59853
371	OTU00682	Fusobacterium Uncultured	-0.668617	2.8243	-0.475196	0.636061	0.998608	-4.59755
372	OTU00685	Fusobacterium nucleatum	-0.61743	1.76847	-0.867459	0.388524	0.998608	-4.59735
373	OTU00686	Fusobacterium periodonticum	-0.0820328	1.38091	-0.170908	0.864768	0.998608	-4.61061
374	OTU00690	Sneathia sanguinegens	-0.438616	1.67531	-0.590184	0.556883	0.998608	-4.60189
375	OTU00691	Victivallis vadensis	0.477988	2.90989	0.407646	0.684723	0.998608	-4.59893
376	OTU00692	Uncultured Uncultured	-1.12163	2.81989	-0.984725	0.328001	0.998608	-4.59523
377	OTU00705	Uncultured Uncultured	0.295744	1.40331	0.562104	0.575761	0.998608	-4.60557
378	OTU00706	Uncultured Uncultured	-0.267867	2.28491	-0.218476	0.827665	0.998608	-4.59937
379	OTU00708	Lautropia mirabilis	0.0139724	1.52673	0.0264848	0.978943	0.998608	-4.61097
380	OTU00718	Uncultured Uncultured	0.221862	2.103	0.377156	0.707148	0.998608	-4.60738
381	OTU00719	Oxalobacter formigenes	0.700116	1.72249	0.986938	0.326922	0.998608	-4.59558
382	OTU00720	Uncultured Uncultured	-0.324049	1.72873	-0.453063	0.651842	0.998608	-4.60267
383	OTU00721	Duodenibacillus massiliensis	-0.148522	3.2049	-0.0860717	0.931644	0.998608	-4.59812
384	OTU00723	Parasutterella excrementihominis	0.160387	8.56215	0.083196	0.933923	0.998608	-4.59675
385	OTU00725	Sutterella Uncultured	0.431961	2.76404	0.314746	0.75385	0.998608	-4.59828
386	OTU00726	Sutterella massiliensis	0.900361	5.75492	0.461319	0.645937	0.998608	-4.59678
387	OTU00727	Sutterella stercoricanis	0.380555	1.70419	0.685975	0.494894	0.998608	-4.60304
388	OTU00729	Sutterella wadsworthensis	1.54057	2.17761	1.60096	0.11369	0.998608	-4.58084
389	OTU00730	Turicimos muris	0.387743	2.23402	0.263157	0.793168	0.998608	-4.59846
390	OTU00733	Neisseria Uncultured	0.534055	1.50572	1.00581	0.317817	0.998608	-4.59516
391	OTU00737	Neisseria perflava	-0.25656	1.65286	-0.466676	0.642117	0.998608	-4.60569
392	OTU00738	Neisseria subflava	-0.0476438	1.27261	-0.100115	0.920527	0.998608	-4.61134
393	OTU00741	Uncultured Uncultured	0.908498	2.71208	0.821419	0.414073	0.998608	-4.59698
394	OTU00742	Desulfovibrio Uncultured	-2.52078	8.13152	-1.42292	0.159005	0.998608	-4.59346
395	OTU00743	Desulfovibrio desulfuricans	-0.838341	2.59128	-0.763348	0.447707	0.998608	-4.59756
396	OTU00746	Desulfovibrio piger	-0.00785061	2.09598	-0.0133003	0.989424	0.998608	-4.6124
397	OTU00747	Desulfovibrio simplex	0.210274	1.74403	0.192974	0.847513	0.998608	-4.60143
398	OTU00748	Campylobacter Uncultured	-0.639335	1.80944	-1.0382	0.302593	0.998608	-4.59435
399	OTU00751	Campylobacter gracilis	0.386107	2.02363	0.538164	0.592095	0.998608	-4.60083
400	OTU00752	Campylobacter hominis	-0.333555	1.64152	-0.557792	0.578687	0.998608	-4.60394
401	OTU00753	Campylobacter ureolyticus	-0.562943	1.73543	-0.790802	0.431612	0.998608	-4.59856
402	OTU00758	Succinivibrio dextrinosolvens	0.608182	1.46917	0.82268	0.41336	0.998608	-4.59855
403	OTU00762	Uncultured Uncultured	-2.75835	5.92933	-1.97739	0.0517605	0.998608	-4.58987
404	OTU00763	Uncultured Uncultured	-3.21177	10.5945	-1.87221	0.0651688	0.998608	-4.59106
405	OTU00765	Citrobacter Uncultured	-0.522444	1.6992	-0.800665	0.425915	0.998608	-4.59987
406	OTU00766	Citrobacter amaloticus	-0.0977694	1.98207	-0.0792122	0.93708	0.998608	-4.60018
407	OTU00768	Citrobacter freundii	-0.221742	1.646	-0.21478	0.830536	0.998608	-4.60243
408	OTU00775	Escherichia Uncultured	-0.876024	1.7138	-1.17054	0.245577	0.998608	-4.59221
409	OTU00779	Klebsiella Uncultured	0.785058	4.55826	0.432778	0.666447	0.998608	-4.59684
410	OTU00780	Klebsiella aerogenes	-1.29599	1.38986	-1.84895	0.0684998	0.998608	-4.57159
411	OTU00781	Klebsiella oxytoca	-0.160845	1.60685	-0.186614	0.852479	0.998608	-4.60496
412	OTU00806	Uncultured Uncultured	-0.604949	1.68252	-0.892293	0.375158	0.998608	-4.59731
413	OTU00807	Morganella morganii	0.450373	1.41147	0.862605	0.39117	0.998608	-4.59928
414	OTU00808	Proteus Uncultured	0.297674	1.56521	0.381037	0.704278	0.998608	-4.604
415	OTU00809	Proteus mirabilis	0.111429	1.54401	0.207841	0.83593	0.998608	-4.61225
416	OTU00811	Providencia Uncultured	-0.647739	1.46065	-0.884344	0.379404	0.998608	-4.59729
417	OTU00826	Uncultured Uncultured	0.0761299	1.70001	0.140294	0.888813	0.998608	-4.60923
418	OTU00832	Haemophilus parainfluenzae	1.19416	5.2501	0.928357	0.356272	0.998608	-4.59545
419	OTU00834	Haemophilus pittmaniae	0.111429	1.3903	0.21425	0.830947	0.998608	-4.6122
420	OTU00845	Pseudomos Uncultured	-0.192892	1.72141	-0.27772	0.78201	0.998608	-4.60544
421	OTU00846	Pseudomos aeruginosa	-0.193104	1.49331	-0.30235	0.763242	0.998608	-4.60611
422	OTU00857	Cloacibacillus evryensis	0.277553	1.59208	0.34438	0.731547	0.998608	-4.60416
423	OTU00858	Cloacibacillus porcorum	0.111429	1.87186	0.215802	0.829742	0.998608	-4.61219
424	OTU00861	Rarimicrobium hominis	0.111429	1.45471	0.208787	0.835194	0.998608	-4.61224
425	OTU00862	Akkermansia muciniphila	0.474378	10.862	0.248446	0.804484	0.998608	-4.59668

## Sheet: BaselineLCBVsDCB
	Row.names	Taxa	logFC	AveExpr	t	P.Value	adj.P.Val	B
423	OTU00858	Cloacibacillus porcorum	-3.52395	1.87186	-4.71719	1.11604e-05	0.00474318	3.19621		*Positive FC = Increased in Baseline_LCB vs. Baseline_DCB
80	OTU00164	Muribaculum intestinale	-3.98839	2.36625	-4.24392	6.3472e-05	0.00539512	1.61347		*Negative FC = Increased in Baseline_DCB vs. Baseline_LCB
262	OTU00508	Intestinimos butyriciproducens	-5.18827	4.58345	-4.28018	5.5739e-05	0.00539512	1.61891
302	OTU00570	Ruminococcus Uncultured	-5.78357	6.00542	-4.34802	4.36457e-05	0.00539512	1.74044
380	OTU00718	Uncultured Uncultured	-3.45006	2.103	-4.36114	4.16197e-05	0.00539512	1.99853
177	OTU00375	Ihubacter massiliensis	-2.62106	1.64659	-4.01303	0.000143181	0.00869315	0.865813
316	OTU00591	Dielma fastidiosa	-3.95769	3.66063	-4.01425	0.000142575	0.00869315	0.85024
27	OTU00079	Rothia dentocariosa	-2.81046	2.2876	-3.84313	0.00025641	0.00971571	0.37424
103	OTU00201	Prevotella stercorea	-3.32069	2.12016	-3.92436	0.000194405	0.00971571	0.607806
266	OTU00518	Peptococcus Uncultured	-3.6397	2.97334	-3.88715	0.000220781	0.00971571	0.505822
331	OTU00608	Solobacterium moorei	-3.32327	2.85891	-3.80875	0.000288009	0.00971571	0.258718
353	OTU00647	Megasphaera massiliensis	-3.3386	2.06954	-3.79944	0.000297186	0.00971571	0.229733
396	OTU00746	Desulfovibrio piger	-3.3096	2.09598	-3.81531	0.000281703	0.00971571	0.275439
206	OTU00428	AUnculturederotignum propionicum	-2.34964	1.61919	-3.71931	0.000388575	0.011796	-0.0806434
4	OTU00004	Uncultured Uncultured	-2.00646	1.39459	-3.62356	0.000533012	0.0127277	-0.362151
143	OTU00303	Leuconostoc mesenteroides	-2.03306	1.41503	-3.62014	0.000539011	0.0127277	-0.400858
196	OTU00407	Ruminiclostridium Uncultured	-2.70288	2.23099	-3.65563	0.000479716	0.0127277	-0.187694
390	OTU00733	Neisseria Uncultured	-2.10813	1.50572	-3.62011	0.000539054	0.0127277	-0.38468
246	OTU00483	Moryella indoligenes	-2.13664	1.46356	-3.55533	0.00066567	0.01489	-0.550444
56	OTU00131	Bacteroides barnesiae	-1.92632	1.3594	-3.52378	0.00073711	0.0150965	-0.693596
322	OTU00598	Faecalicoccus Uncultured	-2.50127	1.6879	-3.52008	0.000745947	0.0150965	-0.68724
419	OTU00834	Haemophilus pittmaniae	-2.13559	1.3903	-3.49895	0.000798396	0.0154236	-0.767202
105	OTU00204	Prevotellamassilia timonensis	-2.79942	2.02857	-3.47763	0.000854803	0.0157953	-0.723904
229	OTU00454	FaecalicateUncultured orotica	-2.12289	1.45453	-3.43002	0.000994729	0.0169104	-0.914244
359	OTU00657	Veillonella rogosae	-2.70156	2.37906	-3.4366	0.000974182	0.0169104	-0.827971
365	OTU00672	Parvimos micra	-1.96812	1.44842	-3.36178	0.00123346	0.0201624	-1.09469
381	OTU00719	Oxalobacter formigenes	-2.6846	1.72249	-3.33526	0.00134003	0.0210931	-1.15282
28	OTU00080	Rothia mucilaginosa	-2.85349	2.79708	-3.31983	0.00140595	0.0212578	-1.0995
415	OTU00809	Proteus mirabilis	-2.29258	1.54401	-3.30978	0.00145053	0.0212578	-1.25377
180	OTU00381	Defluviitalea Uncultured	-2.07956	1.3594	-3.28785	0.00155251	0.0212844	-1.35934
264	OTU00510	Oscillibacter Uncultured	-4.70936	5.30857	-3.29081	0.00153833	0.0212844	-1.18482
10	OTU00025	Schaalia Uncultured	-3.22368	4.30859	-3.23249	0.00184056	0.0217595	-1.33401
96	OTU00185	Prevotella Uncultured	-2.6984	1.89765	-3.24727	0.00175908	0.0217595	-1.37854
139	OTU00294	Lactobacillus ruminis	-2.24892	1.65997	-3.23297	0.00183784	0.0217595	-1.45732
192	OTU00399	AUnculturederobacterium chartisolvens	-1.86631	1.38558	-3.23203	0.00184316	0.0217595	-1.48163
313	OTU00586	Absiella dolichum	-3.13837	2.50442	-3.23821	0.00180864	0.0217595	-1.3194
136	OTU00277	Lactobacillus delbrueckii	-2.15926	1.80647	-3.21885	0.00191888	0.0220412	-1.46977
109	OTU00208	Alistipes ihumii	-3.63754	3.30305	-3.19672	0.00205258	0.0229564	-1.41559
393	OTU00741	Uncultured Uncultured	-3.27835	2.71208	-3.156	0.00232169	0.0253004	-1.55529
387	OTU00727	Sutterella stercoricanis	-2.00203	1.70419	-3.14282	0.00241559	0.0256657	-1.72389
187	OTU00392	Eubacterium rumiUnculturedntium	-2.76494	1.96398	-3.10226	0.00272744	0.0282723	-1.74545
2	OTU00002	Methanomassiliicoccus luminyensis	-1.61558	1.28973	-3.07513	0.00295658	0.0288306	-1.9857
87	OTU00172	Gabonibacter massiliensis	-2.64323	1.81507	-3.07192	0.00298482	0.0288306	-1.8561
93	OTU00181	Massiliprevotella massiliensis	-2.87354	2.06129	-3.07748	0.00293602	0.0288306	-1.80965
314	OTU00589	Catenibacterium mitsuokai	-2.34558	1.57191	-3.05537	0.00313454	0.0293882	-1.9282
343	OTU00621	MegamoUncultureds Uncultured	-2.72779	2.11769	-3.0504	0.00318084	0.0293882	-1.91978
98	OTU00190	Prevotella buccalis	-2.42525	2.41346	-3.02762	0.00340146	0.0307579	-1.87802
89	OTU00175	Porphyromos asaccharolytica	-2.58585	2.38621	-3.01971	0.00348125	0.0308236	-1.90368
268	OTU00520	Peptococcus simiae	-2.10973	1.65031	-2.99468	0.00374554	0.032082	-2.05064
303	OTU00571	Ruminococcus bromii	-4.95318	7.96408	-2.98525	0.00384984	0.032082	-1.97825
424	OTU00861	Rarimicrobium hominis	-1.92342	1.45471	-2.99105	0.00378543	0.032082	-2.15437
49	OTU00120	Raoultibacter timonensis	-1.88377	1.51664	-2.94736	0.00429671	0.0351174	-2.30831
178	OTU00376	Mogibacterium Uncultured	-2.12854	1.75482	-2.92358	0.00460122	0.0368965	-2.24599
201	OTU00423	AUnculturederostipes caccae	-3.65716	4.88445	-2.9093	0.00479358	0.0377272	-2.10982
82	OTU00167	Butyricimos faecihominis	-1.95689	1.71956	-2.87436	0.00529579	0.0392969	-2.43599
107	OTU00206	Alistipes Uncultured	-3.59681	6.80318	-2.87294	0.00531721	0.0392969	-2.19996
234	OTU00459	Hespellia Uncultured	-1.73716	1.39514	-2.87524	0.00528252	0.0392969	-2.45137
375	OTU00691	Victivallis vadensis	-3.12919	2.90989	-2.86992	0.00536287	0.0392969	-2.23833
218	OTU00442	Coprococcus catus	-3.40783	4.33609	-2.85471	0.00559912	0.0396604	-2.23329
418	OTU00832	Haemophilus parainfluenzae	-3.11089	5.2501	-2.85798	0.00554746	0.0396604	-2.22412
127	OTU00250	Gemella morbillorum	-1.88581	1.80604	-2.82523	0.00608419	0.0417002	-2.46334
145	OTU00309	Lactococcus lactis	-3.00432	3.77112	-2.81958	0.00618145	0.0417002	-2.31272
256	OTU00501	Tyzzerella colinum	-3.09122	2.52909	-2.82611	0.00606926	0.0417002	-2.35629
44	OTU00112	Eggerthella sinensis	-1.66362	1.37014	-2.7841	0.00682579	0.0432979	-2.69949
128	OTU00252	Gemella sanguinis	-2.42523	2.85294	-2.78788	0.00675438	0.0432979	-2.40453
207	OTU00429	Bariatricus massiliensis	-2.67296	2.13765	-2.79992	0.00653123	0.0432979	-2.48351
377	OTU00705	Uncultured Uncultured	-1.58425	1.40331	-2.78516	0.00680568	0.0432979	-2.6933
83	OTU00168	Butyricimos paravirosa	-3.19468	2.83636	-2.74641	0.00757721	0.0466712	-2.55103
181	OTU00382	Uncultured Uncultured	-1.52926	1.36165	-2.75135	0.00747454	0.0466712	-2.80682
413	OTU00807	Morganella morganii	-1.55205	1.41147	-2.70961	0.00838325	0.0508983	-2.87789
90	OTU00176	Porphyromos bennonis	-2.37017	2.51792	-2.70111	0.00858015	0.0513601	-2.64204
116	OTU00215	Alistipes timonensis	-1.86422	1.47901	-2.69358	0.00875825	0.051698	-2.88189
417	OTU00826	Uncultured Uncultured	-1.64657	1.70001	-2.68246	0.00902716	0.0525554	-2.88929
45	OTU00116	Gordonibacter pamelaeae	-2.75931	3.6409	-2.66393	0.00949237	0.054321	-2.65939
252	OTU00493	Roseburia faecis	-4.46086	7.03818	-2.6603	0.00958605	0.054321	-2.65302
317	OTU00592	Erysipelatoclostridium Uncultured	-1.66916	1.55701	-2.6527	0.00978477	0.0546825	-2.91107
360	OTU00660	Uncultured coagulans	-1.97978	2.02305	-2.64809	0.00990718	0.0546825	-2.83043
327	OTU00604	Holdemania massiliensis	-2.20626	1.83432	-2.63108	0.0103707	0.0558197	-2.92537
386	OTU00726	Sutterella massiliensis	-4.41389	5.75492	-2.63089	0.0103759	0.0558197	-2.71463
41	OTU00107	Adlercreutzia equolifaciens	-1.7619	1.42272	-2.62076	0.0106616	0.0566399	-3.08458
29	OTU00083	Propionibacterium freudenreichii	-1.37418	1.45287	-2.58263	0.0118013	0.0608408	-3.21187
334	OTU00611	Uncultured Uncultured	-1.46721	1.45299	-2.58487	0.0117314	0.0608408	-3.16729
341	OTU00619	Uncultured Uncultured	-3.06364	3.03819	-2.57554	0.012025	0.0608408	-2.88133
388	OTU00729	Sutterella wadsworthensis	-2.68998	2.17761	-2.5792	0.0119092	0.0608408	-3.02185
13	OTU00030	Schaalia turicensis	-1.60681	1.47069	-2.56197	0.0124638	0.0619558	-3.12356
31	OTU00092	Atopobium parvulum	-2.38314	2.93607	-2.55976	0.0125369	0.0619558	-2.90466
88	OTU00174	Porphyromos Uncultured	-2.4215	2.8558	-2.54822	0.0129234	0.0631313	-2.96726
142	OTU00299	Leuconostoc Uncultured	-1.52195	1.56525	-2.52458	0.0137493	0.0664029	-3.2748
117	OTU00217	Parabacteroides Uncultured	-2.58719	6.6837	-2.50794	0.0143588	0.0685675	-2.96028
399	OTU00751	Campylobacter gracilis	-1.80695	2.02363	-2.49798	0.014735	0.0695822	-3.19234
146	OTU00310	Lactococcus piscium	-1.26781	1.29597	-2.49339	0.0149113	0.0696407	-3.42015
367	OTU00674	Peptoniphilus coxii	-1.64405	1.59957	-2.46263	0.0161434	0.0745755	-3.3046
141	OTU00296	Lactobacillus sanfranciscensis	-1.27775	1.30422	-2.45606	0.0164179	0.0750279	-3.51409
8	OTU00016	Actinomyces oris	-1.2175	1.32374	-2.44834	0.0167462	0.0757141	-3.52696
159	OTU00330	Christensenella massiliensis	-2.60462	2.58912	-2.4382	0.0171862	0.0768858	-3.19841
358	OTU00656	Veillonella parvula	-2.18498	2.64128	-2.42804	0.0176372	0.0780812	-3.29156
245	OTU00482	Mobilitalea sibirica	-2.01561	2.76212	-2.41561	0.0182035	0.0797576	-3.25291
349	OTU00642	Dialister micraerophilus	-1.42733	1.42507	-2.39837	0.0190154	0.0816318	-3.53144
352	OTU00645	Dialister succitiphilus	-2.34291	1.74999	-2.40029	0.0189237	0.0816318	-3.45173
233	OTU00458	Herbinix luporum	-1.26655	1.32841	-2.39229	0.0193098	0.0820667	-3.62178
373	OTU00686	Fusobacterium periodonticum	-1.30085	1.38091	-2.37032	0.0204066	0.0858695	-3.62566
6	OTU00009	Actinomyces graevenitzii	-1.56053	1.57564	-2.35724	0.0210855	0.0861669	-3.54264
225	OTU00450	Eisenbergiella tayi	-3.10947	4.66317	-2.36063	0.0209076	0.0861669	-3.26176
332	OTU00609	Traorella massiliensis	-1.23452	1.32662	-2.35939	0.0209727	0.0861669	-3.69393
50	OTU00122	Slackia faecicanis	-1.2686	1.32296	-2.34759	0.0215993	0.0866011	-3.73842
53	OTU00125	Uncultured Uncultured	-1.5565	1.5162	-2.3497	0.021486	0.0866011	-3.63646
132	OTU00264	Granulicatella adiacens	-2.06676	4.10377	-2.33479	0.0222978	0.0878371	-3.33053
184	OTU00387	Eubacterium callanderi	-2.149	1.80239	-2.33369	0.0223589	0.0878371	-3.51419
188	OTU00394	Eubacterium ventriosum	-2.97918	5.65052	-2.32697	0.0227343	0.0878371	-3.31863
344	OTU00622	MegamoUncultureds funiformis	-1.32113	1.31646	-2.3304	0.0225421	0.0878371	-3.77742
161	OTU00332	Christensenella timonensis	-1.98623	2.09536	-2.30286	0.0241282	0.0923829	-3.56551
123	OTU00230	Uncultured Uncultured	-1.27002	1.31006	-2.28373	0.0252877	0.0942744	-3.82717
258	OTU00504	Colidextribacter massiliensis	-2.74145	3.52877	-2.28588	0.0251553	0.0942744	-3.43703
263	OTU00509	Monoglobus pectinilyticus	-2.9708	5.00628	-2.29049	0.0248726	0.0942744	-3.40116
298	OTU00565	Papillibacter cinmivorans	-1.49576	1.51205	-2.26901	0.0262134	0.0968756	-3.82367
131	OTU00259	Abiotrophia defectiva	-1.51397	1.7195	-2.2608	0.0267424	0.0979785	-3.77763
25	OTU00057	Scardovia wiggsiae	-1.68627	1.99761	-2.24448	0.0278216	0.099894	-3.6983
111	OTU00210	Alistipes obesi	-3.31703	5.72047	-2.24386	0.0278636	0.099894	-3.46785
269	OTU00521	Uncultured Uncultured	-1.42334	1.69326	-2.24228	0.0279703	0.099894	-3.82624
102	OTU00195	Prevotella disiens	-1.65407	1.70651	-2.21939	0.0295562	0.104678	-3.80141
115	OTU00214	Alistipes shahii	-3.37362	7.10825	-2.19705	0.0311797	0.10929	-3.5461
148	OTU00313	Streptococcus agalactiae	-1.35711	1.43138	-2.19447	0.0313726	0.10929	-3.98682
32	OTU00093	Atopobium rimae	-1.66439	2.03555	-2.17906	0.0325439	0.111568	-3.81826
259	OTU00505	Fenollaria massiliensis	-1.97132	2.73328	-2.17896	0.0325515	0.111568	-3.71441
154	OTU00324	Streptococcus sanguinis	-1.90509	2.78722	-2.16551	0.0336051	0.11335	-3.76188
342	OTU00620	Uncultured Uncultured	-1.21018	1.47021	-2.16793	0.0334133	0.11335	-4.09055
194	OTU00404	Hungateiclostridium clariflavum	-1.7174	1.58555	-2.15733	0.0342606	0.114651	-4.00755
54	OTU00127	Uncultured Uncultured	-1.76957	7.16661	-2.13839	0.0358199	0.118933	-3.63531
152	OTU00321	Streptococcus lactarius	-1.17476	1.33761	-2.12716	0.0367739	0.121154	-4.1606
48	OTU00119	Raoultibacter massiliensis	-2.00702	2.32778	-2.11527	0.0378079	0.123603	-3.85841
30	OTU00087	Uncultured Uncultured	-1.34275	1.47271	-2.10905	0.0383591	0.124448	-4.09066
46	OTU00117	Gordonibacter urolithinfaciens	-1.97659	2.28611	-2.09808	0.0393471	0.125733	-3.88616
85	OTU00170	Odoribacter laneus	-2.52937	2.69376	-2.09992	0.0391796	0.125733	-3.86324
392	OTU00738	Neisseria subflava	-1.08558	1.27261	-2.07811	0.041203	0.130681	-4.26441
214	OTU00436	Blautia hydrogenotrophica	-2.58173	4.40933	-2.0674	0.0422296	0.131967	-3.81673
232	OTU00457	Fusicatenibacter saccharivorans	-3.26245	7.38603	-2.06835	0.042138	0.131967	-3.75766
400	OTU00752	Campylobacter hominis	-1.37357	1.64152	-2.05492	0.0434536	0.134801	-4.19165
81	OTU00166	Butyricimos Uncultured	-2.99408	4.70253	-2.04133	0.0448201	0.13704	-3.86035
310	OTU00580	Subdoligranulum variabile	-1.09504	1.31416	-2.04374	0.0445752	0.13704	-4.3826
63	OTU00138	Bacteroides eggerthii	-3.42971	3.74158	-2.03368	0.0456067	0.138243	-3.89884
125	OTU00239	Bacillus Uncultured	-1.30675	1.70227	-2.0312	0.0458641	0.138243	-4.26006
62	OTU00137	Bacteroides dorei	-4.49687	6.52732	-2.02177	0.0468536	0.140231	-3.84239
297	OTU00564	Paludicola psychrotolerans	-2.40159	3.66872	-2.01564	0.0475066	0.141191	-3.92356
124	OTU00235	Uncultured Uncultured	-2.5527	7.73173	-2.00553	0.0486009	0.142451	-3.85804
235	OTU00460	Hespellia porciUncultured	-2.42959	3.60694	-2.00837	0.0482912	0.142451	-3.94188
238	OTU00467	Lachnoclostridium citroniae	-2.22253	3.40791	-2.00136	0.0490579	0.142805	-3.95185
140	OTU00295	Lactobacillus salivarius	-1.57828	1.80667	-1.99563	0.0496929	0.14367	-4.26125
9	OTU00018	Actinomyces viscosus	-1.21991	1.51161	-1.98387	0.0510182	0.146505	-4.35236
340	OTU00618	Phascolarctobacterium succitutens	-2.69826	2.99168	-1.9674	0.0529243	0.150959	-4.0562
24	OTU00055	Parascardovia denticolens	-1.11507	1.4864	-1.95806	0.0540319	0.152385	-4.47917
226	OTU00451	Extibacter muris	-1.37232	1.59636	-1.95679	0.0541832	0.152385	-4.31736
282	OTU00545	AUnculturederotruncus Uncultured	-1.57907	1.87728	-1.95416	0.0544999	0.152385	-4.36518
179	OTU00380	Uncultured sulci	-1.28095	1.49178	-1.94764	0.055291	0.152589	-4.42918
249	OTU00489	Oribacterium sinus	-1.1646	1.38242	-1.95042	0.0549522	0.152589	-4.45005
153	OTU00322	Streptococcus mutans	-2.03948	3.6171	-1.94423	0.0557079	0.152747	-4.06975
199	OTU00419	AUnculturederocolumUncultured xylanovorans	-1.13183	1.55085	-1.92162	0.0585444	0.158736	-4.4685
361	OTU00663	Aerococcus Uncultured	-1.30587	1.5924	-1.92088	0.058639	0.158736	-4.38049
144	OTU00304	Weissella Uncultured	-1.28282	1.68333	-1.89523	0.0620072	0.165742	-4.59904
186	OTU00390	Eubacterium oxidoreducens	-1.04344	1.37506	-1.89667	0.0618141	0.165742	-4.56066
104	OTU00202	Prevotella timonensis	-1.91392	2.35988	-1.89105	0.0625715	0.166205	-4.21106
11	OTU00026	Schaalia cardiffensis	-1.02003	1.33269	-1.87791	0.0643732	0.169929	-4.6578
66	OTU00141	Bacteroides fragilis	-3.39002	6.98709	-1.8693	0.0655783	0.172042	-4.0748
5	OTU00007	Actinomyces Uncultured	-1.50118	2.28307	-1.85888	0.0670604	0.174851	-4.3398
247	OTU00484	Muricomes intestini	-0.934653	1.27261	-1.84259	0.0694353	0.179159	-4.77284
374	OTU00690	Sneathia sanguinegens	-1.57034	1.67531	-1.84178	0.0695558	0.179159	-4.46917
347	OTU00640	Dialister Uncultured	-1.34356	1.77853	-1.82726	0.0717335	0.183655	-4.50255
51	OTU00123	Slackia isoflavoniconvertens	-1.95302	2.34827	-1.8126	0.0739914	0.188301	-4.42859
138	OTU00292	Lactobacillus rogosae	-2.57161	5.38565	-1.80942	0.0744886	0.188438	-4.2078
239	OTU00469	Lachnoclostridium glycyrrhizinilyticum	-2.26983	4.78566	-1.80204	0.0756538	0.190254	-4.23722
363	OTU00668	Aerococcus vagiUnculturedlis	-1.22103	1.66263	-1.79156	0.077334	0.193335	-4.61094
43	OTU00111	Eggerthella lenta	-2.32986	6.67359	-1.77691	0.079735	0.198172	-4.20924
189	OTU00396	Intestinibacillus massiliensis	-2.4555	2.90214	-1.75172	0.0840072	0.207576	-4.4078
290	OTU00554	Harryflintia acetispora	-2.00635	3.6908	-1.73036	0.0877769	0.215637	-4.41629
379	OTU00708	Lautropia mirabilis	-0.968957	1.52673	-1.72159	0.089364	0.218274	-4.90737
369	OTU00677	Peptoniphilus lacrimalis	-1.13418	1.54002	-1.71834	0.0899595	0.218473	-4.77181
337	OTU00615	Acidaminococcus intestini	-2.46928	3.65374	-1.70679	0.0920971	0.222394	-4.45813
150	OTU00318	Streptococcus gordonii	-1.68901	2.93015	-1.69188	0.0949189	0.227276	-4.50519
162	OTU00333	Uncultured Uncultured	-1.02719	1.55834	-1.69047	0.0951887	0.227276	-4.90165
110	OTU00209	Alistipes indistinctus	-2.35087	4.18595	-1.67641	0.0979216	0.232495	-4.4352
182	OTU00384	AUnculturederofustis stercorihominis	-1.6528	3.46672	-1.66876	0.0994335	0.234569	-4.46797
405	OTU00765	Citrobacter Uncultured	-1.27488	1.6992	-1.66643	0.0998989	0.234569	-4.82912
157	OTU00328	Catabacter hongkongensis	-1.6358	2.43632	-1.6484	0.103553	0.2418	-4.61674
175	OTU00373	Casaltella massiliensis	-1.12289	1.65933	-1.64567	0.104116	0.2418	-4.83148
362	OTU00664	Aerococcus lactolyticus	-0.947856	1.36784	-1.62959	0.107482	0.24826	-5.04282
3	OTU00003	Uncultured Uncultured	-2.31747	7.81678	-1.6237	0.108736	0.248455	-4.41886
17	OTU00041	Bifidobacterium biavatii	-0.991724	1.44588	-1.62522	0.108412	0.248455	-4.995
23	OTU00052	Bifidobacterium scardovii	-1.23497	1.72561	-1.61521	0.110564	0.250784	-4.89133
171	OTU00363	Lactonifactor longoviformis	-1.58721	2.6774	-1.61322	0.110996	0.250784	-4.62063
215	OTU00437	Blautia luti	-2.26067	7.3811	-1.61079	0.111525	0.250784	-4.44278
1	OTU00001	Methanobrevibacter smithii	-1.70723	2.31097	-1.59287	0.115495	0.256991	-4.71325
15	OTU00038	Bifidobacterium Uncultured	-2.34203	6.09197	-1.59452	0.115125	0.256991	-4.47092
155	OTU00325	Streptococcus sobrinus	-0.96287	1.43601	-1.58986	0.116174	0.257155	-5.0948
307	OTU00576	Ruminococcus gauvreauii	-1.37256	2.24734	-1.57694	0.119119	0.262308	-4.76425
286	OTU00550	Faecalibacterium prausnitzii	-2.48394	11.7001	-1.56915	0.120924	0.26491	-4.44133
304	OTU00572	Ruminococcus callidus	-1.58471	2.17876	-1.56244	0.122494	0.265613	-4.95562
306	OTU00574	Ruminococcus faecis	-2.53576	4.98679	-1.56403	0.122121	0.265613	-4.54171
22	OTU00051	Bifidobacterium saeculare	-1.30366	1.68029	-1.55946	0.123198	0.26571	-4.94756
191	OTU00398	Uncultured Uncultured	-1.52254	2.84778	-1.55696	0.12379	0.26571	-4.72333
345	OTU00637	Allisonella histaminiformans	-1.17412	1.7903	-1.55145	0.125103	0.26718	-5.04542
47	OTU00118	Raoultibacter Uncultured	-2.29104	4.28774	-1.54667	0.126253	0.267391	-4.60377
126	OTU00248	Gemella Uncultured	-1.20078	2.35417	-1.54407	0.12688	0.267391	-4.84717
221	OTU00445	Cuneatibacter caecimuris	-1.13059	1.64963	-1.54321	0.12709	0.267391	-4.99681
323	OTU00599	Faecalicoccus pleomorphus	-1.13092	1.66462	-1.51723	0.133513	0.279522	-5.0727
330	OTU00607	Massilimicrobiota timonensis	-1.74745	3.39627	-1.49832	0.138348	0.288224	-4.71862
348	OTU00641	Dialister invisus	-2.5567	6.03234	-1.49157	0.140107	0.290465	-4.6221
391	OTU00737	Neisseria perflava	-0.894527	1.65286	-1.47906	0.143411	0.295872	-5.17485
254	OTU00495	Roseburia intestiUnculturedlis	-2.23378	7.0126	-1.47487	0.144534	0.296748	-4.62442
311	OTU00584	Uncultured Uncultured	-2.02253	6.04405	-1.44751	0.15202	0.310618	-4.66898
40	OTU00106	Uncultured Uncultured	-1.92243	6.31253	-1.44277	0.153349	0.311833	-4.66632
18	OTU00042	Bifidobacterium bifidum	-1.73756	2.4889	-1.42471	0.158487	0.312868	-4.92257
91	OTU00178	Porphyromos somerae	-1.36017	1.88897	-1.42592	0.158138	0.312868	-5.0444
133	OTU00267	Enterococcus Uncultured	1.61555	2.44699	1.4244	0.158578	0.312868	-4.87433
366	OTU00673	Peptoniphilus Uncultured	-1.22325	2.00503	-1.4297	0.157055	0.312868	-4.94863
412	OTU00806	Uncultured Uncultured	-1.09359	1.68252	-1.43147	0.156548	0.312868	-5.10663
414	OTU00808	Proteus Uncultured	-1.05861	1.56521	-1.43453	0.155676	0.312868	-5.25419
420	OTU00845	Pseudomos Uncultured	-1.04816	1.72141	-1.4229	0.15901	0.312868	-5.2006
325	OTU00601	Holdemanella biformis	-1.62922	2.45782	-1.41478	0.16137	0.316047	-4.96972
33	OTU00094	Atopobium vagiUnculturede	-0.814585	1.29966	-1.41081	0.162534	0.316866	-5.33347
35	OTU00099	Collinsella Uncultured	-1.74874	3.4429	-1.3939	0.167563	0.325179	-4.87756
291	OTU00557	Uncultured leptum	-2.33446	6.26563	-1.3903	0.168647	0.325796	-4.71373
58	OTU00133	Bacteroides cellulosilyticus	-2.68579	6.21983	-1.38667	0.169749	0.32644	-4.73457
250	OTU00491	Robinsoniella peoriensis	-0.830705	1.32978	-1.38209	0.171144	0.32764	-5.40711
339	OTU00617	Phascolarctobacterium faecium	-2.61652	8.21774	-1.37828	0.172311	0.328396	-4.7173
101	OTU00193	Prevotella corporis	-1.26983	2.35307	-1.37271	0.17403	0.330191	-5.01498
231	OTU00456	Frisingicoccus caecimuris	-2.10665	5.43342	-1.35219	0.180475	0.340898	-4.77692
368	OTU00675	Peptoniphilus duerdenii	-0.960649	1.6178	-1.34503	0.182766	0.343696	-5.25398
395	OTU00743	Desulfovibrio desulfuricans	-1.64701	2.59128	-1.34137	0.183943	0.344387	-4.99206
60	OTU00135	Bacteroides coprocola	-1.67438	3.30084	-1.33836	0.184918	0.344695	-4.94288
7	OTU00014	Actinomyces Unculturedeslundii	-0.744456	1.43455	-1.32324	0.18987	0.350846	-5.46198
398	OTU00748	Campylobacter Uncultured	-0.914629	1.80944	-1.32436	0.1895	0.350846	-5.3121
338	OTU00616	Phascolarctobacterium Uncultured	-0.739463	1.36857	-1.32049	0.190781	0.351004	-5.51682
75	OTU00152	Bacteroides vulgatus	-3.05767	12.6851	-1.31302	0.193273	0.354057	-4.74377
79	OTU00159	Coprobacter fastidiosus	-1.70911	4.22558	-1.30053	0.197494	0.360237	-4.94796
255	OTU00496	Roseburia inulinivorans	-1.91958	8.30519	-1.29401	0.199725	0.362749	-4.80633
99	OTU00191	Prevotella colorans	-0.703317	1.34164	-1.28986	0.201156	0.363792	-5.5515
163	OTU00338	Butyricicoccus pullicaecorum	-0.99294	1.65383	-1.28734	0.202027	0.363819	-5.38178
84	OTU00169	Butyricimos virosa	-1.49535	2.62559	-1.27601	0.205984	0.368715	-5.10278
97	OTU00188	Prevotella bivia	-0.961464	1.49061	-1.2746	0.20648	0.368715	-5.40534
20	OTU00045	Bifidobacterium dentium	-1.44447	3.06285	-1.25741	0.212598	0.370304	-5.04212
72	OTU00148	Bacteroides stercoris	-2.81607	6.86872	-1.25978	0.211748	0.370304	-4.84971
120	OTU00220	Parabacteroides gordonii	-1.35115	1.68356	-1.25853	0.212198	0.370304	-5.32061
164	OTU00340	Clostridium Uncultured	-1.64781	5.46944	-1.26903	0.208447	0.370304	-4.87659
217	OTU00441	Cellulosilyticum ruminicola	-0.741191	1.3681	-1.26383	0.210296	0.370304	-5.58027
301	OTU00569	Pseudoflavonifractor phocaeensis	-1.6101	2.19627	-1.26099	0.211313	0.370304	-5.14649
244	OTU00481	MerdimoUncultureds faecis	1.49513	1.99458	1.24955	0.215442	0.373725	-5.14671
294	OTU00561	Uncultured siraeum	-1.91006	5.18231	-1.2429	0.217868	0.376398	-4.92197
39	OTU00105	Senegalimassilia aUnculturederobia	-1.24954	2.0391	-1.23854	0.219471	0.376484	-5.24269
320	OTU00595	Erysipelatoclostridium spiroforme	-1.70612	4.5591	-1.23795	0.219689	0.376484	-4.92104
36	OTU00100	Collinsella aerofaciens	-1.92473	6.30705	-1.2232	0.225175	0.381146	-4.92232
202	OTU00424	AUnculturederostipes hadrus	-1.65393	8.10771	-1.22101	0.225997	0.381146	-4.88474
216	OTU00438	Blautia obeum	-1.85189	6.47101	-1.22651	0.223934	0.381146	-4.89788
220	OTU00444	Coprococcus eutactus	-1.49444	2.40445	-1.2244	0.224724	0.381146	-5.19925
94	OTU00183	Paraprevotella clara	-1.80419	3.54162	-1.20534	0.23195	0.389581	-5.09725
237	OTU00465	Lachnoclostridium aldenense	-1.29192	6.71634	-1.20147	0.233437	0.389581	-4.91651
394	OTU00742	Desulfovibrio Uncultured	1.78309	8.13152	1.20067	0.233748	0.389581	-4.90668
112	OTU00211	Alistipes onderdonkii	-2.17608	8.35686	-1.192	0.23711	0.390588	-4.87884
351	OTU00644	Dialister propionicifaciens	-1.22198	2.66659	-1.19641	0.235396	0.390588	-5.1656
404	OTU00763	Uncultured Uncultured	1.80012	10.5945	1.19234	0.236975	0.390588	-4.88953
86	OTU00171	Odoribacter splanchnicus	-2.03693	7.47509	-1.1881	0.238631	0.391576	-4.92409
64	OTU00139	Bacteroides faecis	-1.83152	2.93715	-1.17528	0.243687	0.398334	-5.17699
213	OTU00435	Blautia glucerasea	-1.17561	1.69916	-1.15995	0.249837	0.406823	-5.4448
68	OTU00143	Bacteroides massiliensis	2.2292	6.39427	1.15502	0.251835	0.406958	-4.97433
122	OTU00222	Parabacteroides merdae	-1.87945	11.8583	-1.15538	0.25169	0.406958	-4.89838
119	OTU00219	Parabacteroides goldsteinii	-1.73416	3.90555	-1.14103	0.257572	0.411535	-5.10261
273	OTU00528	Paeniclostridium Uncultured	-0.783726	1.65402	-1.14133	0.257449	0.411535	-5.626
274	OTU00532	Peptostreptococcus aUnculturederobius	-0.650581	1.30713	-1.14445	0.256163	0.411535	-5.71138
227	OTU00452	FaecalicateUncultured Uncultured	-1.23062	4.66127	-1.129	0.26258	0.416405	-5.03371
356	OTU00653	Veillonella atypica	-1.32855	3.97225	-1.13002	0.262153	0.416405	-5.10542
241	OTU00474	Lachnoclostridium scindens	-1.54094	7.03346	-1.12378	0.264775	0.416775	-4.98084
289	OTU00553	Gemmiger formicilis	-1.93555	9.40091	-1.12463	0.264416	0.416775	-4.9285
203	OTU00425	AUnculturederotignum Uncultured	-1.41168	3.92832	-1.11117	0.27013	0.422133	-5.13556
402	OTU00758	Succinivibrio dextrinosolvens	-0.799438	1.46917	-1.11108	0.270165	0.422133	-5.62369
425	OTU00862	Akkermansia muciniphila	-1.92585	10.862	-1.1026	0.273809	0.426259	-4.94211
357	OTU00654	Veillonella dispar	-1.32648	6.08621	-1.09517	0.27703	0.4297	-5.03783
281	OTU00544	AUnculturederomassilibacillus senegalensis	-1.49448	5.32212	-1.07583	0.285535	0.441281	-5.07267
172	OTU00364	Lutispora thermophila	-1.2485	4.70571	-1.06136	0.292014	0.445973	-5.10591
242	OTU00476	Lachnoclostridium pacaense	-1.47878	2.79017	-1.06246	0.291519	0.445973	-5.25443
267	OTU00519	Peptococcus niger	-1.34247	2.77208	-1.05969	0.292768	0.445973	-5.27524
385	OTU00725	Sutterella Uncultured	-1.29564	2.76404	-1.06436	0.290663	0.445973	-5.27288
287	OTU00551	Flavonifractor plautii	1.07755	9.83457	1.05258	0.295995	0.449279	-5.02172
382	OTU00720	Uncultured Uncultured	-0.752169	1.72873	-1.03258	0.305199	0.4616	-5.61745
174	OTU00371	Aminipila butyrica	-1.26121	2.97785	-1.00758	0.316974	0.476684	-5.27591
260	OTU00506	Flintibacter butyricus	-1.80801	7.83444	-1.00665	0.317416	0.476684	-5.09146
248	OTU00486	Uncultured rectale	-1.7391	8.84212	-0.999266	0.320955	0.479454	-5.08672
401	OTU00753	Campylobacter ureolyticus	-0.778148	1.73543	-0.998101	0.321516	0.479454	-5.56633
280	OTU00543	AUnculturederofilum Uncultured	-1.09254	3.25005	-0.985718	0.327516	0.486693	-5.28613
421	OTU00846	Pseudomos aeruginosa	-0.660112	1.49331	-0.983261	0.328716	0.486774	-5.74748
70	OTU00146	Bacteroides plebeius	-0.679782	1.4915	-0.978343	0.331125	0.488639	-5.68359
204	OTU00426	AUnculturederotignum aminivorans	-1.01162	2.32454	-0.966364	0.337042	0.495649	-5.47478
129	OTU00256	Staphylococcus Uncultured	-0.650588	1.57482	-0.955921	0.342256	0.501582	-5.76011
14	OTU00037	Alloscardovia omnicolens	-0.672776	1.55326	-0.947856	0.346319	0.505793	-5.71015
190	OTU00397	Gracilibacter thermotolerans	-0.540756	1.37831	-0.915435	0.362967	0.528291	-5.85546
34	OTU00097	Olsenella uli	-0.623183	1.52261	-0.912282	0.364613	0.52851	-5.75223
409	OTU00779	Klebsiella Uncultured	-1.36552	4.55826	-0.910387	0.365604	0.52851	-5.26316
57	OTU00132	Bacteroides caccae	-1.7332	6.90234	-0.904954	0.368456	0.52948	-5.18436
211	OTU00433	Blautia caecimuris	-1.31149	6.70544	-0.904363	0.368768	0.52948	-5.18383
176	OTU00374	Emergencia timonensis	-1.09085	2.56997	-0.899577	0.371293	0.531311	-5.46913
121	OTU00221	Parabacteroides johnsonii	0.76967	1.40588	0.895367	0.373524	0.53271	-5.75328
151	OTU00320	Streptococcus intermedius	-0.539092	1.49793	-0.892215	0.375199	0.53331	-5.86248
65	OTU00140	Bacteroides finegoldii	1.46416	3.52338	0.888026	0.377433	0.534697	-5.35077
167	OTU00353	Clostridium perfringens	0.805924	1.97506	0.877194	0.383249	0.539341	-5.61008
321	OTU00596	Erysipelatoclostridium ramosum	-1.15339	7.29754	-0.878509	0.38254	0.539341	-5.19021
59	OTU00134	Bacteroides clarus	-1.02937	2.48649	-0.857558	0.393934	0.551071	-5.58714
200	OTU00421	AUnculturederostipes Uncultured	-0.486183	1.34879	-0.857113	0.394178	0.551071	-5.95176
69	OTU00145	Bacteroides nordii	-1.16862	3.13161	-0.846552	0.400002	0.556495	-5.41743
114	OTU00213	Alistipes senegalensis	-1.16396	2.87049	-0.845335	0.400676	0.556495	-5.47489
378	OTU00706	Uncultured Uncultured	-0.953204	2.28491	-0.842197	0.402419	0.557095	-5.5352
92	OTU00179	Porphyromos uenonis	-0.480652	1.42513	-0.820006	0.414873	0.57247	-5.99208
292	OTU00558	Uncultured methylpentosum	-0.734848	1.85883	-0.816378	0.416931	0.573449	-5.76596
100	OTU00192	Prevotella copri	-1.34872	5.82813	-0.810967	0.420012	0.575435	-5.26609
299	OTU00566	Phocea massiliensis	-1.02555	4.85464	-0.809091	0.421083	0.575435	-5.29609
197	OTU00413	Uncultured Uncultured	-0.658423	13.7031	-0.806533	0.422546	0.575584	-5.19114
12	OTU00029	Schaalia odontolytica	-0.803118	2.33047	-0.791874	0.430991	0.584126	-5.57097
219	OTU00443	Coprococcus comes	-1.16418	5.28199	-0.787918	0.433287	0.584126	-5.31869
253	OTU00494	Roseburia hominis	-1.09371	7.11525	-0.786151	0.434315	0.584126	-5.26277
277	OTU00536	Romboutsia timonensis	-1.02673	5.96916	-0.790141	0.431996	0.584126	-5.27918
160	OTU00331	Christensenella minuta	-1.21522	4.73155	-0.778709	0.43866	0.587534	-5.31678
355	OTU00652	Veillonella Uncultured	-0.863201	4.31134	-0.775597	0.440484	0.587534	-5.41447
364	OTU00669	Finegoldia magUncultured	-0.661151	1.90072	-0.774724	0.440996	0.587534	-5.63472
95	OTU00184	Paraprevotella xylaniphila	-0.897552	2.14399	-0.763267	0.447755	0.592615	-5.58572
158	OTU00329	Christensenella Uncultured	-1.04178	4.59103	-0.760804	0.449216	0.592615	-5.36954
198	OTU00416	AUnculturederobutyricum hallii	-0.977443	8.8566	-0.760496	0.449399	0.592615	-5.26263
224	OTU00449	Eisenbergiella massiliensis	-1.10558	5.35568	-0.758833	0.450387	0.592615	-5.31004
350	OTU00643	Dialister pneumosintes	-0.438626	1.53132	-0.739936	0.461704	0.60563	-6.00744
422	OTU00857	Cloacibacillus evryensis	-0.530928	1.59208	-0.723209	0.471854	0.61704	-6.01814
106	OTU00205	Uncultured Uncultured	-0.574764	1.93333	-0.717756	0.475191	0.619497	-5.84381
118	OTU00218	Parabacteroides distasonis	0.956032	12.736	0.701939	0.484942	0.630276	-5.25288
270	OTU00523	Clostridioides difficile	-0.526806	1.50846	-0.696875	0.488087	0.632429	-5.99198
165	OTU00344	Clostridium butyricum	-0.408224	1.36796	-0.68972	0.49255	0.636272	-6.08784
156	OTU00327	Uncultured Uncultured	0.691862	13.3687	0.682581	0.497025	0.639956	-5.2673
243	OTU00479	Lachnotalea glycerini	-0.433223	1.49594	-0.677982	0.499919	0.639956	-6.06332
354	OTU00648	Megasphaera micronuciformis	-0.55281	1.78992	-0.679575	0.498916	0.639956	-5.83195
403	OTU00762	Uncultured Uncultured	0.815522	5.92933	0.663721	0.508953	0.649564	-5.33907
168	OTU00360	FalcatimoUncultureds Unculturedtans	-0.409478	1.43808	-0.658586	0.512227	0.651785	-6.03377
410	OTU00780	Klebsiella aerogenes	0.472767	1.38986	0.655714	0.514062	0.652169	-5.95172
130	OTU00258	Uncultured Uncultured	-0.434196	1.55546	-0.65184	0.516544	0.653367	-5.95379
74	OTU00151	Bacteroides uniformis	0.808616	15.1596	0.64716	0.519551	0.655221	-5.30262
408	OTU00775	Escherichia Uncultured	-0.509893	1.7138	-0.642197	0.52275	0.657304	-5.82713
26	OTU00063	Corynebacterium durum	-0.373797	1.60091	-0.630122	0.530576	0.665176	-6.04633
212	OTU00434	Blautia faecis	-0.773337	8.28464	-0.619279	0.537654	0.670828	-5.34607
278	OTU00538	Terrisporobacter Uncultured	-0.726761	2.76361	-0.618383	0.538241	0.670828	-5.58625
296	OTU00563	Neglecta timonensis	-0.803553	2.88145	-0.611157	0.542988	0.672798	-5.61987
372	OTU00685	Fusobacterium nucleatum	-0.457085	1.76847	-0.611218	0.542947	0.672798	-5.88592
284	OTU00547	AUnculturederotruncus rubiinfantis	-0.501285	1.90161	-0.607663	0.54529	0.673687	-5.86379
108	OTU00207	Alistipes finegoldii	0.97638	8.26045	0.600396	0.550095	0.673748	-5.35642
275	OTU00533	Peptostreptococcus stomatis	-0.371998	1.47449	-0.600627	0.549942	0.673748	-6.06835
312	OTU00585	Absiella Uncultured	0.495876	1.5568	0.602838	0.548478	0.673748	-5.85833
370	OTU00681	Uncultured Uncultured	0.653231	2.0748	0.591871	0.555759	0.678729	-5.75992
147	OTU00312	Streptococcus Uncultured	0.557866	10.3657	0.577498	0.565374	0.688492	-5.34284
134	OTU00269	Enterococcus faecalis	0.618617	2.37127	0.566737	0.572625	0.688709	-5.64019
166	OTU00352	Clostridium paraputrificum	0.702827	2.68293	0.572434	0.568781	0.688709	-5.63577
223	OTU00447	Dorea longicateUncultured	-0.894347	5.83401	-0.563066	0.57511	0.688709	-5.4205
251	OTU00492	Roseburia Uncultured	-0.607805	2.51596	-0.566578	0.572733	0.688709	-5.71877
305	OTU00573	Ruminococcus champanellensis	-0.677186	2.49239	-0.560432	0.576895	0.688709	-5.75572
329	OTU00606	LongicateUncultured caecimuris	-0.827721	5.46116	-0.57222	0.568925	0.688709	-5.40375
336	OTU00614	Acidaminococcus fermentans	-0.420389	1.80707	-0.560476	0.576865	0.688709	-5.96938
195	OTU00405	Hungateiclostridium thermocellum	-0.549035	2.40306	-0.550179	0.58387	0.691211	-5.7507
261	OTU00507	Howardella ureilytica	0.563808	2.21306	0.551699	0.582834	0.691211	-5.7362
318	OTU00593	Erysipelatoclostridium innocuum	-0.59984	6.66477	-0.551486	0.582979	0.691211	-5.39378
42	OTU00108	Adlercreutzia muris	-0.359634	1.40514	-0.5411	0.59008	0.696623	-6.10158
335	OTU00613	Acidaminococcus Uncultured	-0.466903	1.75474	-0.538177	0.592086	0.697054	-5.98363
222	OTU00446	Dorea formicigenerans	-0.750875	5.47508	-0.530165	0.597601	0.701603	-5.43986
193	OTU00400	Hungateiclostridium Uncultured	-0.722867	2.74003	-0.511146	0.610786	0.713143	-5.65325
240	OTU00470	Lachnoclostridium hylemoUnculturede	-0.344714	1.60414	-0.511576	0.610486	0.713143	-6.09018
236	OTU00464	Lachnoclostridium Uncultured	0.537364	10.9471	0.50837	0.612722	0.713443	-5.34544
300	OTU00567	Pseudoflavonifractor Uncultured	-0.615678	7.96641	-0.483608	0.630106	0.731681	-5.41294
76	OTU00153	Bacteroides xylanisolvens	-0.963481	7.9492	-0.475091	0.636136	0.734667	-5.42035
383	OTU00721	Duodenibacillus massiliensis	-0.70782	3.2049	-0.47677	0.634945	0.734667	-5.64606
137	OTU00278	Lactobacillus fermentum	-0.527665	2.48625	-0.471691	0.63855	0.735457	-5.73103
230	OTU00455	FaecalimoUncultureds umbilicata	-0.697793	3.71651	-0.453974	0.65119	0.747988	-5.55957
169	OTU00361	Hungatella Uncultured	-0.558915	4.96749	-0.445036	0.657606	0.753322	-5.48805
272	OTU00527	Uncultured hiranonis	-0.336403	1.45064	-0.4375	0.663036	0.757501	-6.11444
265	OTU00511	Oscillibacter rumintium	-0.689976	9.5403	-0.428179	0.669777	0.763151	-5.42977
61	OTU00136	Bacteroides coprophilus	-0.337539	1.60988	-0.420518	0.675338	0.76743	-6.07891
407	OTU00768	Citrobacter freundii	0.400893	1.646	0.414467	0.679743	0.770376	-6.02225
384	OTU00723	Parasutterella excrementihominis	-0.656773	8.56215	-0.407036	0.685168	0.774459	-5.43676
346	OTU00638	Aeroglobus gemiUnculturedtus	-0.300414	1.57396	-0.40373	0.687588	0.77508	-6.02762
406	OTU00766	Citrobacter amaloticus	-0.428998	1.98207	-0.401303	0.689366	0.77508	-5.90854
71	OTU00147	Bacteroides salyersiae	-0.554093	2.81245	-0.37856	0.70611	0.791499	-5.74227
205	OTU00427	AUnculturederotignum lactatifermentans	0.562761	5.25393	0.376419	0.707694	0.791499	-5.51323
183	OTU00386	Eubacterium eligens	-0.66614	6.29403	-0.36972	0.712658	0.794959	-5.48227
185	OTU00388	Eubacterium coprostanoligenes	0.477123	9.29446	0.366157	0.715303	0.795821	-5.45371
285	OTU00549	Ethanoligenens harbinense	-0.381646	2.67571	-0.354692	0.723839	0.802883	-5.7716
326	OTU00603	Holdemania filiformis	-0.460243	6.0463	-0.352563	0.725428	0.802883	-5.48735
78	OTU00157	Barnesiella intestinihominis	-0.57507	6.57078	-0.345306	0.730854	0.806787	-5.48407
209	OTU00431	Blautia gUnculturedvus	-0.497978	7.71551	-0.335144	0.738474	0.813087	-5.46201
170	OTU00362	Hungatella hathewayi	-0.438864	4.84111	-0.327411	0.744291	0.817374	-5.53123
279	OTU00539	Uncultured Uncultured	0.329677	11.6168	0.314991	0.753664	0.825534	-5.40929
149	OTU00314	Streptococcus anginosus	-0.30598	2.97017	-0.291335	0.771619	0.843028	-5.70043
16	OTU00039	Bifidobacterium animalis	-0.26752	2.00714	-0.274691	0.784327	0.843824	-5.93872
19	OTU00043	Bifidobacterium breve	0.275632	2.33409	0.272185	0.786245	0.843824	-5.79879
73	OTU00149	Bacteroides thetaiotaomicron	-0.535552	7.78134	-0.277571	0.782123	0.843824	-5.48139
77	OTU00156	Barnesiella Uncultured	-0.258066	1.89123	-0.283933	0.777263	0.843824	-6.01273
208	OTU00430	Blautia Uncultured	0.235357	11.7549	0.286456	0.775337	0.843824	-5.41591
315	OTU00590	Coprobacillus cateniformis	-0.300864	2.65807	-0.274776	0.784262	0.843824	-5.71798
328	OTU00605	Longibaculum muris	-0.418516	3.70438	-0.279693	0.780502	0.843824	-5.63691
55	OTU00130	Bacteroides Uncultured	-0.227778	15.3711	-0.266186	0.790843	0.846621	-5.449
397	OTU00747	Desulfovibrio simplex	-0.236282	1.74403	-0.253176	0.800841	0.85517	-6.08472
210	OTU00432	Blautia torques	-0.371923	7.1906	-0.229818	0.818873	0.872234	-5.48955
376	OTU00692	Uncultured Uncultured	0.222201	2.81989	0.217464	0.828451	0.880229	-5.74732
113	OTU00212	Alistipes putredinis	-0.336124	10.3949	-0.211087	0.833406	0.883285	-5.45239
21	OTU00047	Bifidobacterium longum	-0.306122	6.054	-0.197016	0.84436	0.88746	-5.52351
38	OTU00102	Collinsella takaei	-0.224982	2.42368	-0.197691	0.843834	0.88746	-5.86034
67	OTU00142	Bacteroides intestiUnculturedlis	0.214901	2.27012	0.192626	0.847785	0.88746	-5.89561
135	OTU00271	Lactobacillus Uncultured	0.255491	4.99819	0.201961	0.840507	0.88746	-5.54458
228	OTU00453	FaecalicateUncultured fissicateUncultured	0.177387	1.87448	0.193362	0.84721	0.88746	-5.95467
283	OTU00546	AUnculturederotruncus colihominis	-0.242498	7.45951	-0.184233	0.85434	0.892124	-5.49448
52	OTU00124	Slackia piriformis	0.146809	1.7142	0.178875	0.858529	0.894302	-6.03803
271	OTU00526	Intestinibacter bartlettii	-0.22839	6.21961	-0.170887	0.864784	0.896422	-5.52292
333	OTU00610	Turicibacter sanguinis	0.220437	4.11004	0.172516	0.863508	0.896422	-5.60745
309	OTU00578	Ruthenibacterium lactatiformans	-0.15497	9.23803	-0.128365	0.898212	0.928639	-5.50186
416	OTU00811	Providencia Uncultured	-0.0944341	1.46065	-0.125801	0.900234	0.928639	-6.12604
293	OTU00560	Uncultured viride	-0.0810618	1.50444	-0.105742	0.916076	0.942693	-6.06642
257	OTU00503	Uncultured Uncultured	0.147446	3.87854	0.0993257	0.921151	0.945626	-5.67409
319	OTU00594	Erysipelatoclostridium saccharogumia	-0.089276	1.73204	-0.0908013	0.927898	0.947973	-6.07044
389	OTU00730	Turicimos muris	-0.107322	2.23402	-0.0922028	0.926789	0.947973	-5.90284
308	OTU00577	Ruminococcus lactaris	0.0889102	3.58015	0.0604105	0.951993	0.970257	-5.67331
37	OTU00101	Collinsella phocaeensis	0.0344465	1.45362	0.04682	0.962784	0.974246	-6.2866
276	OTU00535	Romboutsia sedimentorum	-0.051736	2.18696	-0.0484974	0.961452	0.974246	-5.87455
411	OTU00781	Klebsiella oxytoca	-0.0415275	1.60685	-0.0515921	0.958994	0.974246	-6.2447
324	OTU00600	Faecalitalea cylindroides	0.0284066	1.72375	0.0351235	0.972077	0.981313	-6.14752
173	OTU00369	Uncultured Uncultured	-0.0240217	8.08969	-0.0193607	0.984606	0.986928	-5.50787
288	OTU00552	Fournierella massiliensis	-0.0251142	2.17922	-0.0239598	0.98095	0.986928	-5.91405
295	OTU00562	Negativibacillus massiliensis	0.0309388	5.99379	0.0212087	0.983137	0.986928	-5.53702
371	OTU00682	Fusobacterium Uncultured	0.00204808	2.8243	0.00164856	0.998689	0.998689	-5.74379

## Sheet: OnTXLCBVsDCB
	Row.names	Taxa	logFC	AveExpr	t	P.Value	adj.P.Val	B
1	OTU00001	Methanobrevibacter smithii	-0.00565221	2.31011	-0.00576908	0.995412	0.995412	-4.6022		*Positive FC = Increased in OnTX_LCB vs. On.TX_DCB
2	OTU00002	Methanomassiliicoccus luminyensis	-0.0256852	1.28887	-0.0519619	0.958694	0.995412	-4.61382		*Negative FC = Increased in On.TX_DCB vs. On.TX_LCB
3	OTU00003	Uncultured Uncultured	-0.904581	7.81593	-0.513217	0.609267	0.995412	-4.59635
4	OTU00004	Uncultured Uncultured	0.163595	1.39373	0.353302	0.724827	0.995412	-4.61144
5	OTU00005	Uncultured Uncultured	0.426516	1.28364	0.87229	0.385759	0.995412	-4.59968
6	OTU00006	Actinobaculum massiliense	0.119478	1.19506	0.259363	0.796047	0.995412	-4.61415
7	OTU00007	Actinomyces Uncultured	0.214775	2.28222	0.253023	0.800924	0.995412	-4.60088
8	OTU00008	Actinomyces gerencseriae	-0.0280799	1.22063	-0.0598693	0.952415	0.995412	-4.61495
9	OTU00009	Actinomyces graevenitzii	0.016525	1.57478	0.032537	0.974128	0.995412	-4.61245
10	OTU00011	Actinomyces israelii	0.650524	1.39373	1.22622	0.223849	0.995412	-4.5875
11	OTU00012	Actinomyces johnsonii	0.26665	1.19506	0.562423	0.575459	0.995412	-4.60821
12	OTU00013	Actinomyces massiliensis	0.248261	1.25808	0.519399	0.604971	0.995412	-4.60877
13	OTU00014	Actinomyces Unculturedeslundii	0.156965	1.4337	0.274869	0.784152	0.995412	-4.60871
14	OTU00015	Actinomyces Unculturedsicola	0.0629776	1.22063	0.134662	0.89323	0.995412	-4.61466
15	OTU00016	Actinomyces oris	-0.135596	1.32288	-0.272382	0.786057	0.995412	-4.61086
16	OTU00017	Actinomyces radicidentis	0.314483	1.19506	0.656944	0.513173	0.995412	-4.60605
17	OTU00018	Actinomyces viscosus	0.633668	1.51075	1.14518	0.255677	0.995412	-4.59068
18	OTU00019	Actinotignum schaalii	0.119478	1.21478	0.254609	0.799703	0.995412	-4.6142
19	OTU00020	Arcanobacterium Uncultured	0.119478	1.21478	0.263965	0.792511	0.995412	-4.6141
20	OTU00021	Arcanobacterium pluranimalium	0.225378	1.28148	0.452991	0.651827	0.995412	-4.6103
21	OTU00022	Fudania jinshanensis	0.0333002	1.26275	0.0665997	0.947073	0.995412	-4.61461
22	OTU00023	Gleimia europaea	0.119478	1.24619	0.267025	0.790163	0.995412	-4.61407
23	OTU00024	Mobiluncus Uncultured	0.0377369	1.19506	0.081687	0.935107	0.995412	-4.61489
24	OTU00025	Schaalia Uncultured	0.511786	4.30773	0.468117	0.641022	0.995412	-4.5975
25	OTU00026	Schaalia cardiffensis	0.470179	1.33184	0.866087	0.38913	0.995412	-4.59936
26	OTU00027	Schaalia georgiae	0.251796	1.31704	0.515877	0.607417	0.995412	-4.60884
27	OTU00028	Schaalia meyeri	0.119478	1.19506	0.26137	0.794504	0.995412	-4.61413
28	OTU00029	Schaalia odontolytica	-0.666412	2.32961	-0.741894	0.460406	0.995412	-4.5984
29	OTU00030	Schaalia turicensis	0.257404	1.46983	0.537695	0.592337	0.995412	-4.60872
30	OTU00033	Varibaculum anthropi	0.119478	1.19506	0.26482	0.791855	0.995412	-4.61409
31	OTU00034	Varibaculum cambriense	0.429679	1.26591	0.840933	0.402987	0.995412	-4.60048
32	OTU00036	Uncultured Uncultured	0.119478	1.19506	0.257164	0.797737	0.995412	-4.61417
33	OTU00037	Alloscardovia omnicolens	0.210753	1.5524	0.369859	0.712502	0.995412	-4.60932
34	OTU00038	Bifidobacterium Uncultured	-0.51233	6.09111	-0.309473	0.757797	0.995412	-4.5971
35	OTU00039	Bifidobacterium animalis	-0.474103	2.00628	-0.540407	0.590475	0.995412	-4.60145
36	OTU00040	Bifidobacterium apri	0.119478	1.19506	0.260734	0.794993	0.995412	-4.61413
37	OTU00041	Bifidobacterium biavatii	0.459668	1.44502	0.788999	0.432533	0.995412	-4.60084
38	OTU00042	Bifidobacterium bifidum	-0.0549475	2.48804	-0.0474483	0.962279	0.995412	-4.60126
39	OTU00043	Bifidobacterium breve	-0.308781	2.33323	-0.371495	0.711288	0.995412	-4.6021
40	OTU00044	Bifidobacterium callitrichidarum	0.119478	1.19506	0.264632	0.791999	0.995412	-4.61409
41	OTU00045	Bifidobacterium dentium	0.8227	3.06199	0.683614	0.496268	0.995412	-4.59733
42	OTU00046	Bifidobacterium indicum	0.119478	1.19506	0.257164	0.797737	0.995412	-4.61417
43	OTU00047	Bifidobacterium longum	-0.0815414	6.05314	-0.0464648	0.96306	0.995412	-4.59726
44	OTU00048	Bifidobacterium myosotis	0.119478	1.19506	0.257164	0.797737	0.995412	-4.61417
45	OTU00050	Bifidobacterium pullorum	0.314483	1.19506	0.656944	0.513173	0.995412	-4.60605
46	OTU00051	Bifidobacterium saeculare	0.643986	1.67943	0.86716	0.388546	0.995412	-4.59818
47	OTU00052	Bifidobacterium scardovii	1.18797	1.72475	1.43244	0.156061	0.995412	-4.58637
48	OTU00054	Bifidobacterium tissieri	0.0333002	1.20695	0.0714761	0.943204	0.995412	-4.61459
49	OTU00055	Parascardovia denticolens	0.571074	1.48554	0.908114	0.366648	0.995412	-4.59741
50	OTU00057	Scardovia wiggsiae	0.580215	1.99675	0.769928	0.443696	0.995412	-4.59845
51	OTU00058	Corynebacterium Uncultured	0.101479	1.24619	0.212566	0.832226	0.995412	-4.61291
52	OTU00059	Corynebacterium amycolatum	0.119478	1.19506	0.264776	0.791889	0.995412	-4.61409
53	OTU00060	Corynebacterium appendicis	0.370273	1.23251	0.745543	0.458211	0.995412	-4.60333
54	OTU00061	Corynebacterium aurimucosum	-0.103567	1.20695	-0.215861	0.829666	0.995412	-4.61379
55	OTU00062	Corynebacterium coyleae	0.38472	1.22063	0.773776	0.44143	0.995412	-4.60223
56	OTU00063	Corynebacterium durum	-0.349416	1.60005	-0.541441	0.589765	0.995412	-4.60306
57	OTU00065	Corynebacterium jeikeium	0.119478	1.19506	0.259363	0.796047	0.995412	-4.61415
58	OTU00066	Corynebacterium kroppenstedtii	0.119478	1.19506	0.259966	0.795583	0.995412	-4.61414
59	OTU00067	Corynebacterium pyruviciproducens	0.119478	1.19506	0.261439	0.794451	0.995412	-4.61413
60	OTU00069	Corynebacterium tuberculostearicum	0.119478	1.19506	0.26079	0.79495	0.995412	-4.61413
61	OTU00072	Lawsonella clevelandensis	0.257404	1.30742	0.546459	0.586329	0.995412	-4.60854
62	OTU00073	Uncultured Uncultured	0.119478	1.19506	0.260553	0.795132	0.995412	-4.61414
63	OTU00074	CellulomoUncultureds Uncultured	0.119478	1.19506	0.260553	0.795132	0.995412	-4.61414
64	OTU00075	Uncultured Uncultured	0.119478	1.19506	0.26137	0.794504	0.995412	-4.61413
65	OTU00076	Microbacterium Uncultured	0.50389	1.23251	0.981284	0.329522	0.995412	-4.596
66	OTU00078	Rothia Uncultured	-0.0170814	1.19506	-0.0367219	0.970802	0.995412	-4.61499
67	OTU00079	Rothia dentocariosa	0.372017	2.28674	0.501296	0.617592	0.995412	-4.60033
68	OTU00080	Rothia mucilaginosa	-0.638535	2.79622	-0.669759	0.505013	0.995412	-4.59772
69	OTU00081	Cutibacterium acnes	0.0377369	1.19506	0.081687	0.935107	0.995412	-4.61489
70	OTU00082	Propionibacterium acidifaciens	0.0565862	1.22063	0.123615	0.901942	0.995412	-4.61472
71	OTU00083	Propionibacterium freudenreichii	-0.170226	1.45202	-0.280697	0.779695	0.995412	-4.60673
72	OTU00084	Pseudopropionibacterium propionicum	0.386178	1.20695	0.785238	0.43472	0.995412	-4.60225
73	OTU00085	Prauserella Uncultured	0.119478	1.19506	0.260131	0.795456	0.995412	-4.61414
74	OTU00086	Prauserella muralis	0.119478	1.24034	0.266797	0.790338	0.995412	-4.61407
75	OTU00087	Uncultured Uncultured	0.568021	1.47185	1.08668	0.280565	0.995412	-4.59237
76	OTU00088	Uncultured Uncultured	0.119478	1.19506	0.262886	0.79334	0.995412	-4.61411
77	OTU00089	Uncultured Uncultured	0.568021	1.28364	1.09392	0.277396	0.995412	-4.5921
78	OTU00090	Atopobium Uncultured	0.233667	1.20695	0.483938	0.629802	0.995412	-4.6091
79	OTU00091	Atopobium deltae	-0.00442007	1.33944	-0.00940483	0.99252	0.995412	-4.61502
80	OTU00092	Atopobium parvulum	0.462223	2.93522	0.508016	0.612893	0.995412	-4.5988
81	OTU00093	Atopobium rimae	1.09826	2.0347	1.34845	0.181462	0.995412	-4.58959
82	OTU00094	Atopobium vagiUnculturede	0.119478	1.2988	0.245377	0.806816	0.995412	-4.61429
83	OTU00095	Olsenella profusa	0.301928	1.36816	0.555964	0.579845	0.995412	-4.60591
84	OTU00097	Olsenella uli	0.576597	1.52175	1.00539	0.317856	0.995412	-4.59519
85	OTU00098	Uncultured Uncultured	0.119478	1.25808	0.263874	0.792581	0.995412	-4.6141
86	OTU00099	Collinsella Uncultured	2.30855	3.44204	1.54208	0.12715	0.995412	-4.59093
87	OTU00100	Collinsella aerofaciens	0.243709	6.30619	0.127332	0.899009	0.995412	-4.59703
88	OTU00101	Collinsella phocaeensis	0.248539	1.45276	0.340294	0.73456	0.995412	-4.60761
89	OTU00102	Collinsella takaei	2.96045	2.42282	2.31802	0.0231018	0.995412	-4.57588
90	OTU00104	Parvibacter caecicola	0.119478	1.30199	0.243648	0.80815	0.995412	-4.61431
91	OTU00105	Senegalimassilia aUnculturederobia	-0.483724	2.03824	-0.543796	0.588151	0.995412	-4.60152
92	OTU00106	Uncultured Uncultured	-0.543852	6.31167	-0.349571	0.727614	0.995412	-4.59693
93	OTU00107	Adlercreutzia equolifaciens	-0.594588	1.42186	-0.912981	0.364099	0.995412	-4.59791
94	OTU00108	Adlercreutzia muris	0.426041	1.40429	0.712783	0.478132	0.995412	-4.60313
95	OTU00109	Cryptobacterium curtum	0.119478	1.19506	0.264553	0.79206	0.995412	-4.61409
96	OTU00110	Eggerthella Uncultured	0.0451131	1.27176	0.098676	0.921652	0.995412	-4.61483
97	OTU00111	Eggerthella lenta	0.198277	6.67273	0.132998	0.894542	0.995412	-4.59715
98	OTU00112	Eggerthella sinensis	-0.303465	1.36928	-0.5543	0.580978	0.995412	-4.60721
99	OTU00114	Enterorhabdus Uncultured	-0.0280799	1.19506	-0.060251	0.952112	0.995412	-4.61495
100	OTU00115	Gordonibacter Uncultured	0.210289	1.36873	0.397068	0.692414	0.995412	-4.60976
101	OTU00116	Gordonibacter pamelaeae	-0.979107	3.64004	-0.940794	0.349749	0.995412	-4.59559
102	OTU00117	Gordonibacter urolithinfaciens	0.201947	2.28525	0.241547	0.809772	0.995412	-4.60227
103	OTU00118	Raoultibacter Uncultured	1.76236	4.28688	1.06645	0.28955	0.995412	-4.59474
104	OTU00119	Raoultibacter massiliensis	0.964881	2.32692	1.01914	0.311324	0.995412	-4.59492
105	OTU00120	Raoultibacter timonensis	-1.04453	1.51578	-1.36111	0.177443	0.995412	-4.58641
106	OTU00121	Slackia exigua	0.233667	1.38887	0.438365	0.662348	0.995412	-4.60986
107	OTU00122	Slackia faecicanis	-0.233611	1.3221	-0.448504	0.655047	0.995412	-4.60913
108	OTU00123	Slackia isoflavoniconvertens	1.11832	2.34741	0.909873	0.365725	0.995412	-4.59603
109	OTU00124	Slackia piriformis	1.16616	1.71335	1.55701	0.123565	0.995412	-4.58086
110	OTU00125	Uncultured Uncultured	0.135151	1.51534	0.228777	0.819648	0.995412	-4.60979
111	OTU00126	Uncultured Uncultured	0.119478	1.19506	0.258527	0.796689	0.995412	-4.61416
112	OTU00127	Uncultured Uncultured	0.0229323	7.16575	0.0227587	0.981902	0.995412	-4.597
113	OTU00128	Uncultured Uncultured	0.0377369	1.22063	0.08108	0.935588	0.995412	-4.61489
114	OTU00129	AUnculturederorhabdus furcosa	-0.0280799	1.24034	-0.0606563	0.95179	0.995412	-4.61495
115	OTU00130	Bacteroides Uncultured	0.0782116	15.3702	0.0653	0.948104	0.995412	-4.59619
116	OTU00131	Bacteroides barnesiae	0.522095	1.35854	1.00158	0.319682	0.995412	-4.59533
117	OTU00132	Bacteroides caccae	-3.62588	6.90148	-1.69477	0.0941555	0.995412	-4.59139
118	OTU00133	Bacteroides cellulosilyticus	-2.55082	6.21897	-1.15995	0.249648	0.995412	-4.59439
119	OTU00134	Bacteroides clarus	0.896284	2.48564	0.605466	0.546648	0.995412	-4.59786
120	OTU00135	Bacteroides coprocola	-0.0153497	3.29998	-0.0108226	0.991393	0.995412	-4.59863
121	OTU00136	Bacteroides coprophilus	0.707722	1.60902	0.876119	0.383687	0.995412	-4.5977
122	OTU00137	Bacteroides dorei	0.159052	6.52646	0.0594087	0.95278	0.995412	-4.59705
123	OTU00138	Bacteroides eggerthii	-2.39665	3.74072	-1.37159	0.174171	0.995412	-4.59188
124	OTU00139	Bacteroides faecis	-1.32273	2.93629	-0.793994	0.429637	0.995412	-4.59674
125	OTU00140	Bacteroides finegoldii	2.67484	3.52252	1.44487	0.152546	0.995412	-4.59177
126	OTU00141	Bacteroides fragilis	-0.558737	6.98623	-0.256671	0.798116	0.995412	-4.59685
127	OTU00142	Bacteroides intestiUnculturedlis	2.59408	2.26926	2.08817	0.0400844	0.995412	-4.57878
128	OTU00143	Bacteroides massiliensis	2.57999	6.39342	1.13356	0.26049	0.995412	-4.59458
129	OTU00145	Bacteroides nordii	-0.412215	3.13075	-0.292618	0.7706	0.995412	-4.59894
130	OTU00146	Bacteroides plebeius	-0.124107	1.49064	-0.238632	0.812024	0.995412	-4.61312
131	OTU00147	Bacteroides salyersiae	0.264181	2.81159	0.163121	0.87085	0.995412	-4.59911
132	OTU00148	Bacteroides stercoris	2.18111	6.86786	0.855585	0.394879	0.995412	-4.59564
133	OTU00149	Bacteroides thetaiotaomicron	0.713671	7.78048	0.311521	0.756245	0.995412	-4.59668
134	OTU00150	Bacteroides timonensis	0.110275	1.22063	0.230591	0.818243	0.995412	-4.61277
135	OTU00151	Bacteroides uniformis	0.76638	15.1587	0.500144	0.618398	0.995412	-4.59593
136	OTU00152	Bacteroides vulgatus	2.6629	12.6843	1.03027	0.306107	0.995412	-4.59505
137	OTU00153	Bacteroides xylanisolvens	-0.0373943	7.94834	-0.0154003	0.987753	0.995412	-4.59681
138	OTU00154	Bacteroides xylanolyticus	0.119478	1.19506	0.262886	0.79334	0.995412	-4.61411
139	OTU00155	Uncultured Uncultured	0.285616	1.19506	0.601358	0.549366	0.995412	-4.60736
140	OTU00156	Barnesiella Uncultured	1.24936	1.89037	1.27456	0.206293	0.995412	-4.59065
141	OTU00157	Barnesiella intestinihominis	2.24806	6.56992	1.13629	0.259356	0.995412	-4.59458
142	OTU00159	Coprobacter fastidiosus	0.353733	4.22472	0.214409	0.830794	0.995412	-4.59754
143	OTU00160	Coprobacter secundus	0.70526	1.34411	1.09845	0.275429	0.995412	-4.59271
144	OTU00162	DysgonomoUncultureds capnocytophagoides	-0.0671812	1.23251	-0.141544	0.887809	0.995412	-4.6143
145	OTU00164	Muribaculum intestinale	-0.156589	2.3654	-0.171909	0.863959	0.995412	-4.60259
146	OTU00165	Phocaeicola abscessus	0.445536	1.23543	0.855297	0.395037	0.995412	-4.59975
147	OTU00166	Butyricimos Uncultured	-2.31104	4.70167	-1.32375	0.189499	0.995412	-4.59322
148	OTU00167	Butyricimos faecihominis	1.86653	1.7187	1.88606	0.0630529	0.995412	-4.57992
149	OTU00168	Butyricimos paravirosa	-0.517641	2.8355	-0.352308	0.725568	0.995412	-4.59864
150	OTU00169	Butyricimos virosa	-2.56154	2.62473	-2.19648	0.0310632	0.995412	-4.57499
151	OTU00170	Odoribacter laneus	-1.47181	2.6929	-1.22289	0.225097	0.995412	-4.59247
152	OTU00171	Odoribacter splanchnicus	-0.477433	7.47423	-0.237026	0.813265	0.995412	-4.59684
153	OTU00172	Gabonibacter massiliensis	0.0502624	1.81421	0.0572768	0.954473	0.995412	-4.60471
154	OTU00173	Macellibacteroides fermentans	0.311153	1.19506	0.653526	0.515362	0.995412	-4.60613
155	OTU00174	Porphyromos Uncultured	-1.48689	2.85495	-1.40259	0.164753	0.995412	-4.59082
156	OTU00175	Porphyromos asaccharolytica	-1.13889	2.38535	-1.24688	0.216217	0.995412	-4.59178
157	OTU00176	Porphyromos bennonis	-0.365165	2.51706	-0.389419	0.69804	0.995412	-4.59971
158	OTU00178	Porphyromos somerae	0.403685	1.88811	0.519256	0.60507	0.995412	-4.60329
159	OTU00179	Porphyromos uenonis	0.106314	1.42427	0.17724	0.859785	0.995412	-4.60921
160	OTU00180	Uncultured Uncultured	-0.308614	1.26591	-0.614524	0.540679	0.995412	-4.60661
161	OTU00181	Massiliprevotella massiliensis	-1.23268	2.06044	-1.20361	0.232423	0.995412	-4.59193
162	OTU00182	Metaprevotella massiliensis	0.0565862	1.27176	0.119968	0.904821	0.995412	-4.61474
163	OTU00183	Paraprevotella clara	-0.0979628	3.54076	-0.0546414	0.956565	0.995412	-4.59821
164	OTU00184	Paraprevotella xylaniphila	2.08668	2.14313	2.09923	0.0390692	0.995412	-4.57018
165	OTU00185	Prevotella Uncultured	-0.323825	1.89679	-0.365977	0.715385	0.995412	-4.60266
166	OTU00187	Prevotella bergensis	0.198372	1.45568	0.377053	0.70717	0.995412	-4.60907
167	OTU00188	Prevotella bivia	-0.230869	1.48975	-0.392133	0.696042	0.995412	-4.61059
168	OTU00189	Prevotella buccae	0.27302	1.26591	0.525835	0.600512	0.995412	-4.60717
169	OTU00190	Prevotella buccalis	-0.89074	2.4126	-1.02869	0.306842	0.995412	-4.59481
170	OTU00191	Prevotella colorans	0.0876273	1.34078	0.157915	0.874937	0.995412	-4.61081
171	OTU00192	Prevotella copri	2.03649	5.82727	1.07739	0.284668	0.995412	-4.59478
172	OTU00193	Prevotella corporis	-0.166657	2.35222	-0.179437	0.858066	0.995412	-4.601
173	OTU00194	Prevotella denticola	0.00370938	1.20695	0.00792362	0.993698	0.995412	-4.61469
174	OTU00195	Prevotella disiens	-0.164075	1.70565	-0.271757	0.786535	0.995412	-4.60829
175	OTU00196	Prevotella melaninogenica	0.0451131	1.26591	0.0980273	0.922165	0.995412	-4.61483
176	OTU00197	Prevotella oralis	0.119478	1.20695	0.265382	0.791423	0.995412	-4.61409
177	OTU00198	Prevotella oris	0.455389	1.27779	0.863022	0.390802	0.995412	-4.59933
178	OTU00200	Prevotella shahii	-0.157207	1.25223	-0.326577	0.744873	0.995412	-4.61238
179	OTU00201	Prevotella stercorea	-0.992495	2.1193	-1.0577	0.293494	0.995412	-4.59433
180	OTU00202	Prevotella timonensis	0.297312	2.35902	0.385996	0.700563	0.995412	-4.60285
181	OTU00204	Prevotellamassilia timonensis	-1.05295	2.02771	-1.17635	0.243075	0.995412	-4.59235
182	OTU00205	Uncultured Uncultured	0.886912	1.93247	0.930919	0.354802	0.995412	-4.59604
183	OTU00206	Alistipes Uncultured	-0.392472	6.80232	-0.262277	0.793808	0.995412	-4.59694
184	OTU00207	Alistipes finegoldii	0.454775	8.25959	0.238961	0.81177	0.995412	-4.59676
185	OTU00208	Alistipes ihumii	0.758128	3.30219	0.550981	0.58324	0.995412	-4.59756
186	OTU00209	Alistipes indistinctus	-0.674923	4.18509	-0.435352	0.664524	0.995412	-4.59754
187	OTU00210	Alistipes obesi	-1.62112	5.71961	-0.94846	0.345859	0.995412	-4.59535
188	OTU00211	Alistipes onderdonkii	-2.17456	8.356	-1.12577	0.263754	0.995412	-4.59463
189	OTU00212	Alistipes putredinis	0.0370221	10.3941	0.0200304	0.984071	0.995412	-4.59654
190	OTU00213	Alistipes senegalensis	0.141502	2.86963	0.0927609	0.926334	0.995412	-4.59915
191	OTU00214	Alistipes shahii	-2.43783	7.1074	-1.29475	0.199272	0.995412	-4.59389
192	OTU00215	Alistipes timonensis	-0.563862	1.47815	-0.858759	0.393136	0.995412	-4.59901
193	OTU00216	Uncultured Uncultured	0.119478	1.19506	0.26079	0.79495	0.995412	-4.61413
194	OTU00217	Parabacteroides Uncultured	-0.310427	6.68284	-0.253685	0.800414	0.995412	-4.59698
195	OTU00218	Parabacteroides distasonis	0.674053	12.7352	0.424488	0.672392	0.995412	-4.59613
196	OTU00219	Parabacteroides goldsteinii	-0.346395	3.90469	-0.208137	0.835671	0.995412	-4.59813
197	OTU00220	Parabacteroides gordonii	-0.608012	1.6827	-0.758631	0.450387	0.995412	-4.60168
198	OTU00221	Parabacteroides johnsonii	0.119478	1.40502	0.198613	0.843089	0.995412	-4.61471
199	OTU00222	Parabacteroides merdae	0.952858	11.8575	0.520954	0.603892	0.995412	-4.59607
200	OTU00223	Tannerella forsythia	0.0565862	1.26591	0.123184	0.902282	0.995412	-4.61472
201	OTU00224	Uncultured Uncultured	0.119478	1.22063	0.260636	0.795068	0.995412	-4.61414
202	OTU00230	Uncultured Uncultured	0.119478	1.30921	0.255041	0.79937	0.995412	-4.61419
203	OTU00232	Solitalea caUncultureddensis	0.318619	1.28364	0.618118	0.53832	0.995412	-4.60645
204	OTU00234	Sphingobacterium faecium	-0.103567	1.20695	-0.214064	0.831062	0.995412	-4.6138
205	OTU00235	Uncultured Uncultured	-0.993225	7.73087	-0.636883	0.526088	0.995412	-4.59614
206	OTU00236	Uncultured Uncultured	0.26665	1.35521	0.540376	0.590496	0.995412	-4.60867
207	OTU00238	Uncultured Uncultured	-0.0170814	1.22063	-0.0370385	0.97055	0.995412	-4.61499
208	OTU00239	Bacillus Uncultured	0.307838	1.70141	0.420482	0.675303	0.995412	-4.60292
209	OTU00242	Bacillus massilioanorexius	-0.334762	1.28398	-0.597464	0.551948	0.995412	-4.60579
210	OTU00245	Geobacillus stearothermophilus	0.314483	1.19506	0.656944	0.513173	0.995412	-4.60605
211	OTU00246	Brochothrix thermosphacta	-0.103567	1.20695	-0.215861	0.829666	0.995412	-4.61379
212	OTU00247	Listeria Uncultured	0.299158	1.29553	0.635734	0.526833	0.995412	-4.60656
213	OTU00248	Gemella Uncultured	-0.276266	2.35331	-0.300373	0.764701	0.995412	-4.59983
214	OTU00249	Gemella bergeri	0.285616	1.19506	0.601358	0.549366	0.995412	-4.60736
215	OTU00250	Gemella morbillorum	-0.0149959	1.80518	-0.0236517	0.981192	0.995412	-4.60606
216	OTU00252	Gemella sanguinis	-0.965623	2.85208	-1.20837	0.230599	0.995412	-4.5925
217	OTU00253	Brevibacillus Uncultured	0.462621	1.25808	0.857704	0.393715	0.995412	-4.59941
218	OTU00256	Staphylococcus Uncultured	-0.243001	1.57397	-0.386169	0.700436	0.995412	-4.60683
219	OTU00258	Uncultured Uncultured	0.0574787	1.5546	0.106217	0.915686	0.995412	-4.61149
220	OTU00259	Abiotrophia defectiva	0.83934	1.71864	1.2317	0.221807	0.995412	-4.5898
221	OTU00260	Facklamia hominis	0.314483	1.22063	0.659153	0.511762	0.995412	-4.60599
222	OTU00261	Facklamia igUnculturedva	0.304827	1.21478	0.61736	0.538817	0.995412	-4.60616
223	OTU00262	Carnobacterium Uncultured	-0.157297	1.21478	-0.321557	0.748659	0.995412	-4.61245
224	OTU00263	Carnobacterium divergens	-0.354875	1.29147	-0.681043	0.497885	0.995412	-4.60505
225	OTU00264	Granulicatella adiacens	-0.286221	4.10292	-0.276681	0.782765	0.995412	-4.5978
226	OTU00265	Granulicatella elegans	0.010621	1.2444	0.0209148	0.983368	0.995412	-4.61267
227	OTU00266	Uncultured Uncultured	0.119478	1.22918	0.257871	0.797193	0.995412	-4.61416
228	OTU00267	Enterococcus Uncultured	0.215693	2.44613	0.238737	0.811943	0.995412	-4.60254
229	OTU00268	Enterococcus cecorum	0.195054	1.19506	0.414268	0.679829	0.995412	-4.61093
230	OTU00269	Enterococcus faecalis	-0.420897	2.37041	-0.54645	0.586335	0.995412	-4.60202
231	OTU00271	Lactobacillus Uncultured	0.333847	4.99733	0.252712	0.801163	0.995412	-4.59763
232	OTU00272	Lactobacillus algidus	0.119478	1.23251	0.267382	0.789889	0.995412	-4.61406
233	OTU00273	Lactobacillus brevis	0.01359	1.20695	0.029075	0.97688	0.995412	-4.61468
234	OTU00275	Lactobacillus caviae	0.119478	1.20695	0.265382	0.791423	0.995412	-4.61409
235	OTU00276	Lactobacillus coleohominis	0.119478	1.20695	0.258492	0.796716	0.995412	-4.61416
236	OTU00277	Lactobacillus delbrueckii	-0.0906928	1.80561	-0.129318	0.897443	0.995412	-4.60467
237	OTU00278	Lactobacillus fermentum	0.915892	2.48539	0.827274	0.410636	0.995412	-4.59686
238	OTU00280	Lactobacillus helveticus	0.119478	1.2253	0.253553	0.800516	0.995412	-4.61421
239	OTU00281	Lactobacillus hominis	0.26665	1.22063	0.551104	0.583156	0.995412	-4.60845
240	OTU00282	Lactobacillus kefiranofaciens	-0.314229	1.23543	-0.596535	0.552566	0.995412	-4.60713
241	OTU00283	Lactobacillus mucosae	0.119478	1.19506	0.259966	0.795583	0.995412	-4.61414
242	OTU00284	Lactobacillus Unculturedgelii	0.119478	1.20695	0.265203	0.791561	0.995412	-4.61409
243	OTU00285	Lactobacillus nenjiangensis	0.119478	1.19506	0.264632	0.791999	0.995412	-4.61409
244	OTU00286	Lactobacillus oris	0.119478	1.19506	0.261439	0.794451	0.995412	-4.61413
245	OTU00287	Lactobacillus panis	0.119478	1.19506	0.264751	0.791908	0.995412	-4.61409
246	OTU00289	Lactobacillus paralimentarius	-0.0439674	1.22918	-0.0910045	0.927725	0.995412	-4.61372
247	OTU00291	Lactobacillus reuteri	-0.0280799	1.22063	-0.0597153	0.952537	0.995412	-4.61495
248	OTU00292	Lactobacillus rogosae	-2.74914	5.38479	-1.62927	0.107337	0.995412	-4.59143
249	OTU00293	Lactobacillus rossiae	0.216082	1.23251	0.462667	0.644907	0.995412	-4.61013
250	OTU00294	Lactobacillus ruminis	-0.691101	1.65911	-0.940738	0.349778	0.995412	-4.59641
251	OTU00295	Lactobacillus salivarius	0.7537	1.80581	0.866895	0.38869	0.995412	-4.59723
252	OTU00296	Lactobacillus sanfranciscensis	0.00351483	1.30336	0.00680364	0.994589	0.995412	-4.61228
253	OTU00297	Pediococcus Uncultured	-0.0558925	1.30336	-0.111193	0.911752	0.995412	-4.61324
254	OTU00298	Sharpea azabuensis	0.314483	1.19506	0.656944	0.513173	0.995412	-4.60605
255	OTU00299	Leuconostoc Uncultured	0.70269	1.56439	1.11489	0.268363	0.995412	-4.59233
256	OTU00300	Leuconostoc carnosum	0.119478	1.23543	0.262998	0.793254	0.995412	-4.61411
257	OTU00303	Leuconostoc mesenteroides	-0.0550229	1.41417	-0.104344	0.917167	0.995412	-4.61121
258	OTU00304	Weissella Uncultured	0.817175	1.68247	0.900909	0.370443	0.995412	-4.59674
259	OTU00305	Weissella soli	0.0565862	1.19506	0.122755	0.902621	0.995412	-4.61472
260	OTU00306	Uncultured Uncultured	0.314483	1.22063	0.659939	0.51126	0.995412	-4.60597
261	OTU00307	Floricoccus Uncultured	-0.00442007	1.19506	-0.00951736	0.992431	0.995412	-4.61502
262	OTU00308	Lactococcus Uncultured	-0.177539	1.26591	-0.371922	0.710971	0.995412	-4.61158
263	OTU00309	Lactococcus lactis	0.388503	3.77026	0.352603	0.725348	0.995412	-4.59832
264	OTU00310	Lactococcus piscium	0.365429	1.29511	0.717766	0.475071	0.995412	-4.60329
265	OTU00311	Lactococcus raffinolactis	0.0451131	1.19506	0.0977384	0.922394	0.995412	-4.61483
266	OTU00312	Streptococcus Uncultured	0.978194	10.3648	0.808748	0.421149	0.995412	-4.59561
267	OTU00313	Streptococcus agalactiae	-0.177433	1.43052	-0.322422	0.748006	0.995412	-4.61068
268	OTU00314	Streptococcus anginosus	0.45822	2.96931	0.444702	0.657781	0.995412	-4.59882
269	OTU00315	Streptococcus cristatus	0.119478	1.19506	0.264751	0.791908	0.995412	-4.61409
270	OTU00316	Streptococcus danieliae	0.119478	1.2253	0.247099	0.805488	0.995412	-4.61427
271	OTU00317	Streptococcus dysgalactiae	-0.197464	1.24619	-0.398778	0.691159	0.995412	-4.61035
272	OTU00318	Streptococcus gordonii	0.208521	2.92929	0.188897	0.85067	0.995412	-4.5991
273	OTU00319	Streptococcus hongkongensis	0.240044	1.20695	0.496693	0.620819	0.995412	-4.60888
274	OTU00320	Streptococcus intermedius	0.143442	1.49707	0.247621	0.805086	0.995412	-4.60873
275	OTU00321	Streptococcus lactarius	-0.0222555	1.33675	-0.0452445	0.964029	0.995412	-4.61416
276	OTU00322	Streptococcus mutans	1.98842	3.61624	1.54081	0.127457	0.995412	-4.59118
277	OTU00324	Streptococcus sanguinis	-0.923264	2.78636	-0.870639	0.386654	0.995412	-4.59614
278	OTU00325	Streptococcus sobrinus	0.408913	1.43515	0.653066	0.515657	0.995412	-4.60324
279	OTU00326	Streptococcus vestibularis	-0.169856	1.29147	-0.32843	0.743477	0.995412	-4.60951
280	OTU00327	Uncultured Uncultured	-0.31113	13.3678	-0.245002	0.807106	0.995412	-4.59625
281	OTU00328	Catabacter hongkongensis	-0.256351	2.43546	-0.270115	0.787794	0.995412	-4.60091
282	OTU00329	Christensenella Uncultured	-0.252513	4.59018	-0.162271	0.871517	0.995412	-4.59765
283	OTU00330	Christensenella massiliensis	0.398296	2.58826	0.373618	0.709714	0.995412	-4.59989
284	OTU00331	Christensenella minuta	-0.0483826	4.73069	-0.030765	0.975536	0.995412	-4.59809
285	OTU00332	Christensenella timonensis	0.601939	2.0945	0.677687	0.499999	0.995412	-4.59902
286	OTU00333	Uncultured Uncultured	-0.906288	1.55749	-1.38789	0.169168	0.995412	-4.58432
287	OTU00334	Alkaliphilus metalliredigens	0.119478	1.20695	0.257586	0.797413	0.995412	-4.61417
288	OTU00335	Alkaliphilus transvaalensis	0.314483	1.19506	0.656944	0.513173	0.995412	-4.60605
289	OTU00337	Beduini massiliensis	0.119478	1.19506	0.264721	0.791931	0.995412	-4.61409
290	OTU00338	Butyricicoccus pullicaecorum	-0.324543	1.65298	-0.447656	0.655657	0.995412	-4.60509
291	OTU00339	Caloramator Uncultured	0.171061	1.26997	0.344765	0.73121	0.995412	-4.61084
292	OTU00340	Clostridium Uncultured	-0.589833	5.46858	-0.411818	0.681615	0.995412	-4.59714
293	OTU00342	Clostridium baratii	0.119478	1.20695	0.257586	0.797413	0.995412	-4.61417
294	OTU00344	Clostridium butyricum	-0.44851	1.3671	-0.796063	0.42844	0.995412	-4.6015
295	OTU00346	Clostridium celatum	0.119478	1.25086	0.267723	0.789627	0.995412	-4.61406
296	OTU00347	Clostridium chartatabidum	-0.234652	1.25223	-0.450408	0.653681	0.995412	-4.60934
297	OTU00348	Clostridium cylindrosporum	0.119478	1.19506	0.264776	0.791889	0.995412	-4.61409
298	OTU00350	Clostridium jeddahense	0.443172	1.2253	0.864961	0.389744	0.995412	-4.59961
299	OTU00351	Clostridium oceanicum	-0.337484	1.27547	-0.640414	0.523803	0.995412	-4.60512
300	OTU00352	Clostridium paraputrificum	1.5134	2.68208	1.26621	0.209251	0.995412	-4.59213
301	OTU00353	Clostridium perfringens	1.50608	1.9742	1.60159	0.113336	0.995412	-4.58449
302	OTU00354	Clostridium polyendosporum	0.194286	1.23251	0.389678	0.697849	0.995412	-4.61026
303	OTU00356	Clostridium quinii	0.426516	1.20695	0.852024	0.39684	0.995412	-4.6003
304	OTU00357	Clostridium sartagoforme	0.119478	1.19506	0.258527	0.796689	0.995412	-4.61416
305	OTU00358	Clostridium septicum	0.119478	1.19506	0.259966	0.795583	0.995412	-4.61414
306	OTU00360	FalcatimoUncultureds Unculturedtans	0.329251	1.43722	0.590313	0.556707	0.995412	-4.60567
307	OTU00361	Hungatella Uncultured	2.06869	4.96663	1.52176	0.132162	0.995412	-4.59184
308	OTU00362	Hungatella hathewayi	-0.401232	4.84025	-0.285637	0.775923	0.995412	-4.59765
309	OTU00363	Lactonifactor longoviformis	-0.160734	2.67654	-0.170767	0.864854	0.995412	-4.60047
310	OTU00364	Lutispora thermophila	1.57287	4.70486	1.23496	0.220598	0.995412	-4.59373
311	OTU00366	Unculturedtronincola histidinovorans	-0.0207339	1.32109	-0.0393098	0.968745	0.995412	-4.61261
312	OTU00368	Acidaminobacter hydrogenoformans	0.119478	1.19506	0.261917	0.794084	0.995412	-4.61412
313	OTU00369	Uncultured Uncultured	0.0133142	8.08883	0.00912423	0.992744	0.995412	-4.59689
314	OTU00371	Aminipila butyrica	-0.260594	2.97699	-0.232251	0.816959	0.995412	-4.60017
315	OTU00372	AUnculturederovorax odorimutans	0.318619	1.28531	0.61706	0.539013	0.995412	-4.60647
316	OTU00373	Casaltella massiliensis	-0.0888655	1.65847	-0.156919	0.875719	0.995412	-4.60923
317	OTU00374	Emergencia timonensis	1.1435	2.56911	0.893465	0.374389	0.995412	-4.59611
318	OTU00375	Ihubacter massiliensis	-0.355541	1.64573	-0.598767	0.551084	0.995412	-4.60349
319	OTU00376	Mogibacterium Uncultured	0.203105	1.75396	0.28192	0.778761	0.995412	-4.60493
320	OTU00377	Uncultured Uncultured	0.311153	1.19506	0.653526	0.515362	0.995412	-4.60613
321	OTU00378	Uncultured brachy	-0.0961476	1.29553	-0.20748	0.836182	0.995412	-4.61386
322	OTU00379	Uncultured infirmum	0.119478	1.23251	0.262018	0.794006	0.995412	-4.61412
323	OTU00380	Uncultured sulci	0.680865	1.49092	1.13545	0.259703	0.995412	-4.591
324	OTU00381	Defluviitalea Uncultured	-0.29117	1.35854	-0.522524	0.602804	0.995412	-4.60871
325	OTU00382	Uncultured Uncultured	-0.137243	1.36079	-0.250499	0.802868	0.995412	-4.61042
326	OTU00383	Alkalibaculum bacchi	-0.0170814	1.19506	-0.0367219	0.970802	0.995412	-4.61499
327	OTU00384	AUnculturederofustis stercorihominis	0.331367	3.46587	0.326952	0.744591	0.995412	-4.59857
328	OTU00385	Eubacterium Uncultured	-0.0170814	1.30465	-0.0336266	0.973262	0.995412	-4.615
329	OTU00386	Eubacterium eligens	-0.444612	6.29317	-0.210639	0.833725	0.995412	-4.59703
330	OTU00387	Eubacterium callanderi	-0.343311	1.80153	-0.534336	0.594647	0.995412	-4.60623
331	OTU00388	Eubacterium coprostanoligenes	-0.442663	9.2936	-0.284976	0.776426	0.995412	-4.59662
332	OTU00389	Eubacterium limosum	0.119478	1.20695	0.260473	0.795194	0.995412	-4.61414
333	OTU00390	Eubacterium oxidoreducens	0.286703	1.3742	0.575111	0.566891	0.995412	-4.60681
334	OTU00392	Eubacterium rumiUnculturedntium	0.0408177	1.96312	0.0447376	0.964432	0.995412	-4.60363
335	OTU00393	Eubacterium uniforme	-0.157297	1.21478	-0.318406	0.751038	0.995412	-4.61248
336	OTU00394	Eubacterium ventriosum	-1.12534	5.64966	-0.734409	0.464927	0.995412	-4.59614
337	OTU00395	Eubacterium xylanophilum	-0.0280799	1.19506	-0.0601208	0.952215	0.995412	-4.61495
338	OTU00396	Intestinibacillus massiliensis	1.84004	2.90128	1.29487	0.199231	0.995412	-4.59213
339	OTU00397	Gracilibacter thermotolerans	0.373824	1.37745	0.715847	0.476249	0.995412	-4.6037
340	OTU00398	Uncultured Uncultured	-0.376218	2.84693	-0.336301	0.737558	0.995412	-4.59877
341	OTU00399	AUnculturederobacterium chartisolvens	-0.0280799	1.38472	-0.060445	0.951958	0.995412	-4.61495
342	OTU00400	Hungateiclostridium Uncultured	-0.353147	2.73917	-0.283036	0.777908	0.995412	-4.60051
343	OTU00401	Hungateiclostridium aldrichii	0.273954	1.20695	0.564515	0.574042	0.995412	-4.60758
344	OTU00402	Hungateiclostridium alkalicellulosi	0.195054	1.19506	0.414268	0.679829	0.995412	-4.61093
345	OTU00403	Hungateiclostridium cellulolyticum	0.0474963	1.26591	0.0954914	0.924172	0.995412	-4.61358
346	OTU00404	Hungateiclostridium clariflavum	0.845131	1.58469	1.16526	0.247505	0.995412	-4.59053
347	OTU00405	Hungateiclostridium thermocellum	-0.103448	2.40221	-0.0969279	0.923035	0.995412	-4.60047
348	OTU00406	Pseudoclostridium thermosuccinogenes	-0.151911	1.22918	-0.307138	0.759567	0.995412	-4.61212
349	OTU00407	Ruminiclostridium Uncultured	-1.54165	2.23013	-1.89417	0.0619537	0.995412	-4.57868
350	OTU00408	Ruminiclostridium cellobioparum	-0.0280799	1.19506	-0.060099	0.952232	0.995412	-4.61495
351	OTU00409	Ruminiclostridium cellulolyticum	-0.0280799	1.19506	-0.0599334	0.952364	0.995412	-4.61495
352	OTU00410	Ruminiclostridium hungatei	-0.286156	1.25702	-0.538358	0.591881	0.995412	-4.60766
353	OTU00411	Saccharofermentans acetigenes	-0.358463	1.29172	-0.626779	0.532656	0.995412	-4.60495
354	OTU00413	Uncultured Uncultured	-1.05098	13.7023	-0.942562	0.348849	0.995412	-4.59525
355	OTU00414	Agathobacter ruminis	0.199758	1.19506	0.424039	0.672719	0.995412	-4.61078
356	OTU00415	AUnculturederobium acetethylicum	0.119478	1.20695	0.258775	0.796499	0.995412	-4.61416
357	OTU00416	AUnculturederobutyricum hallii	-0.158125	8.85575	-0.101503	0.919415	0.995412	-4.59672
358	OTU00417	AUnculturederocolumUncultured aminovalerica	0.119478	1.22063	0.262778	0.793422	0.995412	-4.61411
359	OTU00419	AUnculturederocolumUncultured xylanovorans	0.155537	1.54999	0.281655	0.778963	0.995412	-4.60833
360	OTU00420	AUnculturederosporobacter mobilis	0.119478	1.19506	0.264475	0.79212	0.995412	-4.6141
361	OTU00421	AUnculturederostipes Uncultured	0.359284	1.34793	0.658239	0.512346	0.995412	-4.60445
362	OTU00423	AUnculturederostipes caccae	-0.442709	4.88359	-0.322274	0.748117	0.995412	-4.59758
363	OTU00424	AUnculturederostipes hadrus	0.151496	8.10685	0.0932907	0.925915	0.995412	-4.59682
364	OTU00425	AUnculturederotignum Uncultured	1.45612	3.92747	0.993521	0.323564	0.995412	-4.59517
365	OTU00426	AUnculturederotignum aminivorans	-1.08327	2.32368	-1.05069	0.296683	0.995412	-4.5945
366	OTU00427	AUnculturederotignum lactatifermentans	1.40817	5.25308	0.821201	0.414064	0.995412	-4.59586
367	OTU00428	AUnculturederotignum propionicum	-1.00056	1.61834	-1.39687	0.166461	0.995412	-4.58593
368	OTU00429	Bariatricus massiliensis	-0.691484	2.13679	-0.698674	0.486858	0.995412	-4.59899
369	OTU00430	Blautia Uncultured	0.132026	11.7541	0.124685	0.901098	0.995412	-4.59642
370	OTU00431	Blautia gUnculturedvus	1.3819	7.71465	0.797064	0.427862	0.995412	-4.59578
371	OTU00432	Blautia torques	0.025663	7.18974	0.0141465	0.98875	0.995412	-4.5971
372	OTU00433	Blautia caecimuris	-1.81362	6.70458	-1.09514	0.276863	0.995412	-4.59472
373	OTU00434	Blautia faecis	-0.350005	8.28379	-0.233325	0.816127	0.995412	-4.59673
374	OTU00435	Blautia glucerasea	-0.67276	1.6983	-0.849299	0.398345	0.995412	-4.59918
375	OTU00436	Blautia hydrogenotrophica	0.119572	4.40847	0.0806593	0.935922	0.995412	-4.59775
376	OTU00437	Blautia luti	0.768079	7.38025	0.451289	0.653048	0.995412	-4.59654
377	OTU00438	Blautia obeum	-1.48078	6.47015	-0.878913	0.38218	0.995412	-4.59561
378	OTU00439	Caecibacterium sporoformans	0.225378	1.19506	0.477289	0.634507	0.995412	-4.60987
379	OTU00440	Cellulosilyticum lentocellum	-0.424394	1.31262	-0.702113	0.484723	0.995412	-4.60282
380	OTU00441	Cellulosilyticum ruminicola	-0.398005	1.36724	-0.661163	0.510479	0.995412	-4.60388
381	OTU00442	Coprococcus catus	-2.55542	4.33524	-1.86344	0.0662092	0.995412	-4.58813
382	OTU00443	Coprococcus comes	0.0716684	5.28113	0.0415297	0.966981	0.995412	-4.59739
383	OTU00444	Coprococcus eutactus	-0.873272	2.4036	-0.694995	0.489148	0.995412	-4.59807
384	OTU00445	Cuneatibacter caecimuris	-0.0481467	1.64877	-0.0769176	0.938888	0.995412	-4.60895
385	OTU00446	Dorea formicigenerans	0.820743	5.47422	0.51705	0.606602	0.995412	-4.59681
386	OTU00447	Dorea longicateUncultured	0.806995	5.83315	0.438693	0.662111	0.995412	-4.59684
387	OTU00448	Eisenbergiella Uncultured	0.222714	1.23251	0.442747	0.659188	0.995412	-4.60948
388	OTU00449	Eisenbergiella massiliensis	0.838957	5.35483	0.527139	0.599611	0.995412	-4.59687
389	OTU00450	Eisenbergiella tayi	0.347783	4.66231	0.237566	0.812848	0.995412	-4.5977
390	OTU00451	Extibacter muris	0.680911	1.5955	1.1861	0.239227	0.995412	-4.58943
391	OTU00452	FaecalicateUncultured Uncultured	0.0624657	4.66041	0.0560684	0.955432	0.995412	-4.5981
392	OTU00453	FaecalicateUncultured fissicateUncultured	0.941069	1.87362	1.19697	0.234985	0.995412	-4.59101
393	OTU00454	FaecalicateUncultured orotica	0.483689	1.45368	0.913404	0.363878	0.995412	-4.59804
394	OTU00455	FaecalimoUncultureds umbilicata	0.712813	3.71565	0.46837	0.640842	0.995412	-4.59792
395	OTU00456	Frisingicoccus caecimuris	-0.937629	5.43256	-0.574172	0.567523	0.995412	-4.59686
396	OTU00457	Fusicatenibacter saccharivorans	0.465048	7.38517	0.243263	0.808447	0.995412	-4.5968
397	OTU00458	Herbinix luporum	0.419985	1.32755	0.831596	0.408205	0.995412	-4.60056
398	OTU00459	Hespellia Uncultured	-0.24506	1.39428	-0.454245	0.650929	0.995412	-4.60892
399	OTU00460	Hespellia porciUncultured	-2.24567	3.60608	-1.79961	0.0758358	0.995412	-4.58686
400	OTU00464	Lachnoclostridium Uncultured	0.285245	10.9463	0.228645	0.81975	0.995412	-4.59647
401	OTU00465	Lachnoclostridium aldenense	-0.181107	6.71548	-0.145818	0.884446	0.995412	-4.5971
402	OTU00467	Lachnoclostridium citroniae	0.1173	3.40705	0.104818	0.916792	0.995412	-4.59913
403	OTU00468	Lachnoclostridium fimetarium	0.119478	1.20695	0.264673	0.791968	0.995412	-4.61409
404	OTU00469	Lachnoclostridium glycyrrhizinilyticum	0.256744	4.7848	0.167663	0.867287	0.995412	-4.59746
405	OTU00470	Lachnoclostridium hylemoUnculturede	1.29439	1.60328	1.57976	0.118255	0.995412	-4.58303
406	OTU00471	Lachnoclostridium lavalense	-0.0280799	1.19506	-0.059581	0.952644	0.995412	-4.61495
407	OTU00472	Lachnoclostridium polysaccharolyticum	0.390507	1.21478	0.781907	0.436664	0.995412	-4.60215
408	OTU00474	Lachnoclostridium scindens	0.472981	7.0326	0.304729	0.761394	0.995412	-4.59694
409	OTU00476	Lachnoclostridium pacaense	0.416672	2.78931	0.319825	0.749966	0.995412	-4.5998
410	OTU00479	Lachnotalea glycerini	0.1125	1.49508	0.171285	0.864448	0.995412	-4.60806
411	OTU00480	Marvinbryantia formatexigens	0.199758	1.22063	0.419924	0.675709	0.995412	-4.61084
412	OTU00481	MerdimoUncultureds faecis	1.31209	1.99372	1.55067	0.125077	0.995412	-4.57992
413	OTU00482	Mobilitalea sibirica	-0.373281	2.76126	-0.379176	0.705599	0.995412	-4.59876
414	OTU00483	Moryella indoligenes	-0.266692	1.4627	-0.533057	0.595527	0.995412	-4.60764
415	OTU00484	Muricomes intestini	0.124212	1.27176	0.230253	0.818505	0.995412	-4.61068
416	OTU00485	MurimoUncultureds intestini	-0.234782	1.24246	-0.457675	0.648473	0.995412	-4.60959
417	OTU00486	Uncultured rectale	-0.698556	8.84126	-0.333005	0.740034	0.995412	-4.59653
418	OTU00487	Oribacterium asaccharolyticum	0.0565862	1.28364	0.126204	0.899899	0.995412	-4.61471
419	OTU00489	Oribacterium sinus	-0.00692114	1.38156	-0.0138368	0.988996	0.995412	-4.61469
420	OTU00491	Robinsoniella peoriensis	-0.354875	1.32892	-0.628967	0.53123	0.995412	-4.60628
421	OTU00492	Roseburia Uncultured	0.701834	2.51511	0.588355	0.558014	0.995412	-4.5982
422	OTU00493	Roseburia faecis	-0.407667	7.03732	-0.193766	0.846869	0.995412	-4.59685
423	OTU00494	Roseburia hominis	-1.27645	7.11439	-0.779693	0.437959	0.995412	-4.59586
424	OTU00495	Roseburia intestiUnculturedlis	-1.36077	7.01174	-0.742038	0.46032	0.995412	-4.59595
425	OTU00496	Roseburia inulinivorans	0.407132	8.30433	0.229011	0.819467	0.995412	-4.59672
426	OTU00497	SellimoUncultureds intestiUnculturedlis	-0.180228	1.24619	-0.364496	0.716486	0.995412	-4.61082
427	OTU00498	Shuttleworthia satelles	0.257982	1.28364	0.533925	0.594929	0.995412	-4.60849
428	OTU00501	Tyzzerella colinum	0.782171	2.52823	0.668428	0.505857	0.995412	-4.59811
429	OTU00503	Uncultured Uncultured	1.43449	3.87769	0.835509	0.406014	0.995412	-4.59597
430	OTU00504	Colidextribacter massiliensis	-0.212716	3.52791	-0.171264	0.864465	0.995412	-4.59884
431	OTU00505	Fenollaria massiliensis	-1.14737	2.73242	-1.18402	0.240043	0.995412	-4.59319
432	OTU00506	Flintibacter butyricus	2.01507	7.83358	0.910054	0.365631	0.995412	-4.5954
433	OTU00507	Howardella ureilytica	2.1133	2.2122	2.1147	0.0376872	0.995412	-4.57452
434	OTU00508	Intestinimos butyriciproducens	-1.98231	4.58259	-1.30836	0.19464	0.995412	-4.59321
435	OTU00509	Monoglobus pectinilyticus	-1.66387	5.00542	-1.07362	0.286344	0.995412	-4.59476
436	OTU00510	Oscillibacter Uncultured	-2.55903	5.30771	-1.40766	0.163251	0.995412	-4.59295
437	OTU00511	Oscillibacter rumintium	0.637583	9.53944	0.323567	0.747142	0.995412	-4.59645
438	OTU00513	Uncultured Uncultured	0.0565862	1.19506	0.122755	0.902621	0.995412	-4.61472
439	OTU00515	Desulfosporosinus fructosivorans	-0.0280799	1.19506	-0.0602058	0.952148	0.995412	-4.61495
440	OTU00518	Peptococcus Uncultured	-2.12344	2.97248	-1.86602	0.0658419	0.995412	-4.58455
441	OTU00519	Peptococcus niger	-0.273643	2.77122	-0.225404	0.822262	0.995412	-4.60008
442	OTU00520	Peptococcus simiae	-0.204069	1.64945	-0.35206	0.725754	0.995412	-4.60809
443	OTU00521	Uncultured Uncultured	-0.734129	1.6924	-1.12282	0.264999	0.995412	-4.59247
444	OTU00523	Clostridioides difficile	-0.61552	1.5076	-0.904875	0.368351	0.995412	-4.59804
445	OTU00524	Clostridioides mangenotii	0.0451131	1.19506	0.0977384	0.922394	0.995412	-4.61483
446	OTU00525	Criibacterium bergeronii	-0.103567	1.3114	-0.218033	0.82798	0.995412	-4.61377
447	OTU00526	Intestinibacter bartlettii	1.15845	6.21875	0.755769	0.452091	0.995412	-4.59601
448	OTU00527	Uncultured hiranonis	1.11613	1.44978	1.62384	0.108492	0.995412	-4.57142
449	OTU00528	Paeniclostridium Uncultured	1.24185	1.65316	1.50988	0.135163	0.995412	-4.5839
450	OTU00529	Paeniclostridium tenue	0.314483	1.24619	0.636966	0.526034	0.995412	-4.60653
451	OTU00530	Paeniclostridium sordellii	0.0601212	1.22063	0.131403	0.895799	0.995412	-4.61468
452	OTU00532	Peptostreptococcus aUnculturederobius	0.734241	1.30627	1.29613	0.198798	0.995412	-4.58448
453	OTU00533	Peptostreptococcus stomatis	0.271674	1.47363	0.45913	0.647433	0.995412	-4.60661
454	OTU00534	Romboutsia Uncultured	-0.263002	1.32288	-0.506937	0.613646	0.995412	-4.60778
455	OTU00535	Romboutsia sedimentorum	1.03245	2.1861	1.14923	0.254016	0.995412	-4.5926
456	OTU00536	Romboutsia timonensis	-1.13545	5.9683	-0.778017	0.43894	0.995412	-4.59599
457	OTU00537	Sporacetigenium mesophilum	0.119478	1.19506	0.264475	0.79212	0.995412	-4.6141
458	OTU00538	Terrisporobacter Uncultured	0.593892	2.76275	0.563446	0.574766	0.995412	-4.59897
459	OTU00539	Uncultured Uncultured	-0.0323502	11.6159	-0.0258198	0.979468	0.995412	-4.59646
460	OTU00541	Agathobaculum Uncultured	-0.0280799	1.19506	-0.0599528	0.952348	0.995412	-4.61495
461	OTU00543	AUnculturederofilum Uncultured	0.220421	3.2492	0.191083	0.848963	0.995412	-4.5989
462	OTU00544	AUnculturederomassilibacillus senegalensis	-0.777771	5.32126	-0.5124	0.609836	0.995412	-4.59695
463	OTU00545	AUnculturederotruncus Uncultured	-0.492344	1.87642	-0.520105	0.604481	0.995412	-4.60087
464	OTU00546	AUnculturederotruncus colihominis	0.389557	7.45865	0.260682	0.795033	0.995412	-4.59694
465	OTU00547	AUnculturederotruncus rubiinfantis	0.81252	1.90075	0.945111	0.347555	0.995412	-4.596
466	OTU00548	Drancourtella massiliensis	0.119478	1.21478	0.264511	0.792092	0.995412	-4.61409
467	OTU00549	Ethanoligenens harbinense	0.562351	2.67485	0.473453	0.637228	0.995412	-4.59855
468	OTU00550	Faecalibacterium prausnitzii	-1.01941	11.6992	-0.55594	0.579862	0.995412	-4.59598
469	OTU00551	Flavonifractor plautii	0.573446	9.83372	0.466698	0.642032	0.995412	-4.59635
470	OTU00552	Fournierella massiliensis	-0.627027	2.17836	-0.651108	0.516913	0.995412	-4.59954
471	OTU00553	Gemmiger formicilis	-1.69278	9.40005	-0.892664	0.374816	0.995412	-4.59544
472	OTU00554	Harryflintia acetispora	-0.65101	3.68994	-0.45393	0.651155	0.995412	-4.59746
473	OTU00557	Uncultured leptum	4.79568	6.26478	2.62163	0.0105393	0.995412	-4.58321
474	OTU00558	Uncultured methylpentosum	1.06952	1.85797	1.13178	0.261235	0.995412	-4.59292
475	OTU00559	Uncultured sporosphaeroides	0.119478	1.26734	0.246502	0.805949	0.995412	-4.61428
476	OTU00560	Uncultured viride	-0.0280799	1.50359	-0.0539666	0.957101	0.995412	-4.61496
477	OTU00561	Uncultured siraeum	-1.24908	5.18145	-0.718276	0.474758	0.995412	-4.59629
478	OTU00562	Negativibacillus massiliensis	-0.062178	5.99294	-0.0382111	0.969618	0.995412	-4.59732
479	OTU00563	Neglecta timonensis	-0.54348	2.88059	-0.390537	0.697217	0.995412	-4.59881
480	OTU00564	Paludicola psychrotolerans	-0.104487	3.66786	-0.0816622	0.935127	0.995412	-4.59859
481	OTU00565	Papillibacter cinmivorans	-0.164601	1.51119	-0.264086	0.792418	0.995412	-4.6088
482	OTU00566	Phocea massiliensis	0.304634	4.85378	0.227509	0.82063	0.995412	-4.59771
483	OTU00567	Pseudoflavonifractor Uncultured	-0.364222	7.96555	-0.238633	0.812023	0.995412	-4.59675
484	OTU00568	Pseudoflavonifractor capillosus	0.119478	1.33795	0.226066	0.821749	0.995412	-4.61448
485	OTU00569	Pseudoflavonifractor phocaeensis	0.592724	2.19541	0.550644	0.58347	0.995412	-4.60077
486	OTU00570	Ruminococcus Uncultured	-3.52192	6.00457	-2.08432	0.0404431	0.995412	-4.58824
487	OTU00571	Ruminococcus bromii	-1.96962	7.96322	-1.06783	0.288929	0.995412	-4.59487
488	OTU00572	Ruminococcus callidus	0.40604	2.1779	0.28068	0.779708	0.995412	-4.59957
489	OTU00573	Ruminococcus champanellensis	0.597223	2.49153	0.423408	0.673177	0.995412	-4.59886
490	OTU00574	Ruminococcus faecis	0.382659	4.98593	0.214471	0.830746	0.995412	-4.59757
491	OTU00575	Ruminococcus flavefaciens	-0.0280799	1.26099	-0.0598994	0.952391	0.995412	-4.61495
492	OTU00576	Ruminococcus gauvreauii	0.688239	2.24648	0.78588	0.434347	0.995412	-4.59759
493	OTU00577	Ruminococcus lactaris	0.420003	3.57929	0.274056	0.784774	0.995412	-4.59833
494	OTU00578	Ruthenibacterium lactatiformans	1.5384	9.23717	1.03873	0.302176	0.995412	-4.595
495	OTU00580	Subdoligranulum variabile	-0.0167897	1.3133	-0.0301735	0.976007	0.995412	-4.6112
496	OTU00581	Uncultured Uncultured	-0.0671812	1.25223	-0.140254	0.888825	0.995412	-4.61431
497	OTU00582	Uncultured Uncultured	0.019464	1.21478	0.0414211	0.967067	0.995412	-4.61439
498	OTU00583	Vallitalea pronyensis	-0.426278	1.28914	-0.771698	0.442653	0.995412	-4.60225
499	OTU00584	Uncultured Uncultured	-1.92489	6.04319	-1.19211	0.236875	0.995412	-4.59423
500	OTU00585	Absiella Uncultured	0.266789	1.55594	0.471964	0.638286	0.995412	-4.60893
501	OTU00586	Absiella dolichum	-0.095632	2.50356	-0.104872	0.91675	0.995412	-4.60188
502	OTU00588	BrezUnculturedkia blatticola	0.119478	1.19506	0.26079	0.79495	0.995412	-4.61413
503	OTU00589	Catenibacterium mitsuokai	-0.616379	1.57105	-0.891516	0.375427	0.995412	-4.59806
504	OTU00590	Coprobacillus cateniformis	-0.330397	2.65721	-0.381711	0.703726	0.995412	-4.60132
505	OTU00591	Dielma fastidiosa	-1.648	3.65977	-1.40938	0.162745	0.995412	-4.59181
506	OTU00592	Erysipelatoclostridium Uncultured	0.129812	1.55615	0.25334	0.80068	0.995412	-4.61083
507	OTU00593	Erysipelatoclostridium innocuum	0.108012	6.66391	0.0865437	0.931259	0.995412	-4.59714
508	OTU00594	Erysipelatoclostridium saccharogumia	-0.0551336	1.73118	-0.0660555	0.947505	0.995412	-4.60758
509	OTU00595	Erysipelatoclostridium spiroforme	0.822873	4.55824	0.620155	0.536985	0.995412	-4.59713
510	OTU00596	Erysipelatoclostridium ramosum	-1.75422	7.29668	-1.16871	0.246121	0.995412	-4.59442
511	OTU00597	Erysipelothrix rhusiopathiae	0.119478	1.19506	0.264573	0.792044	0.995412	-4.61409
512	OTU00598	Faecalicoccus Uncultured	0.978317	1.68704	1.04778	0.298015	0.995412	-4.59444
513	OTU00599	Faecalicoccus pleomorphus	0.265703	1.66376	0.374728	0.708892	0.995412	-4.60566
514	OTU00600	Faecalitalea cylindroides	0.343885	1.7229	0.399338	0.690748	0.995412	-4.60289
515	OTU00601	Holdemanella biformis	-0.994649	2.45697	-0.839082	0.404018	0.995412	-4.59683
516	OTU00602	Holdemania Uncultured	0.014227	1.25475	0.0276569	0.978007	0.995412	-4.61273
517	OTU00603	Holdemania filiformis	-0.729939	6.04544	-0.495099	0.621939	0.995412	-4.59676
518	OTU00604	Holdemania massiliensis	1.10213	1.83346	1.28484	0.202694	0.995412	-4.58952
519	OTU00605	Longibaculum muris	-0.203419	3.70352	-0.1301	0.896826	0.995412	-4.59847
520	OTU00606	LongicateUncultured caecimuris	-1.49882	5.4603	-1.0046	0.318235	0.995412	-4.5951
521	OTU00607	Massilimicrobiota timonensis	-0.339166	3.39541	-0.281786	0.778863	0.995412	-4.59873
522	OTU00608	Solobacterium moorei	1.32207	2.85805	1.485	0.141623	0.995412	-4.58924
523	OTU00609	Traorella massiliensis	-0.00975026	1.32576	-0.0204083	0.98377	0.995412	-4.61401
524	OTU00610	Turicibacter sanguinis	0.293488	4.10919	0.222125	0.824804	0.995412	-4.5981
525	OTU00611	Uncultured Uncultured	-0.0355061	1.45213	-0.0631575	0.949805	0.995412	-4.60989
526	OTU00612	Uncultured Uncultured	-0.191949	1.24619	-0.398337	0.691483	0.995412	-4.61119
527	OTU00613	Acidaminococcus Uncultured	0.512905	1.75388	0.560694	0.576632	0.995412	-4.60131
528	OTU00614	Acidaminococcus fermentans	1.09129	1.80621	1.2744	0.20635	0.995412	-4.59046
529	OTU00615	Acidaminococcus intestini	1.49213	3.65288	0.829399	0.409439	0.995412	-4.59603
530	OTU00616	Phascolarctobacterium Uncultured	0.364877	1.36771	0.611448	0.542702	0.995412	-4.6045
531	OTU00617	Phascolarctobacterium faecium	-0.416197	8.21688	-0.181411	0.856521	0.995412	-4.59672
532	OTU00618	Phascolarctobacterium succitutens	1.271	2.99082	0.88381	0.379547	0.995412	-4.59608
533	OTU00619	Uncultured Uncultured	-0.505404	3.03734	-0.406962	0.685164	0.995412	-4.59888
534	OTU00620	Uncultured Uncultured	-0.786974	1.46936	-1.28687	0.201991	0.995412	-4.58707
535	OTU00621	MegamoUncultureds Uncultured	0.326023	2.11683	0.25186	0.80182	0.995412	-4.59979
536	OTU00622	MegamoUncultureds funiformis	-0.400266	1.3156	-0.737394	0.463122	0.995412	-4.60328
537	OTU00623	Propionispira Uncultured	-0.29117	1.25808	-0.572856	0.568409	0.995412	-4.6077
538	OTU00624	Schwartzia succinivorans	0.45639	1.25808	0.87356	0.385071	0.995412	-4.59899
539	OTU00625	SelenomoUncultureds Uncultured	0.336587	1.30336	0.642835	0.522238	0.995412	-4.60484
540	OTU00626	SelenomoUncultureds artemidis	0.233667	1.20695	0.483938	0.629802	0.995412	-4.6091
541	OTU00628	SelenomoUncultureds noxia	0.024998	1.35449	0.0506891	0.959704	0.995412	-4.61259
542	OTU00631	Aerosinus glycerini	0.119478	1.19506	0.264751	0.791908	0.995412	-4.61409
543	OTU00633	Aerosporomusa subterranea	-0.472267	1.32882	-0.751129	0.454862	0.995412	-4.60144
544	OTU00634	Desulfosporomusa polytropa	0.290124	1.21478	0.588711	0.557776	0.995412	-4.60676
545	OTU00635	Propionispora hippei	0.119478	1.19506	0.264553	0.79206	0.995412	-4.61409
546	OTU00636	Uncultured Uncultured	-0.0671812	1.34832	-0.14228	0.88723	0.995412	-4.6143
547	OTU00637	Allisonella histaminiformans	0.820826	1.78944	0.880384	0.381388	0.995412	-4.59687
548	OTU00638	Aeroglobus gemiUnculturedtus	-0.115614	1.5731	-0.201689	0.840691	0.995412	-4.611
549	OTU00639	Colibacter massiliensis	0.0369832	1.31292	0.0726524	0.942271	0.995412	-4.61459
550	OTU00640	Dialister Uncultured	0.300568	1.77767	0.467048	0.641783	0.995412	-4.60435
551	OTU00641	Dialister invisus	1.31487	6.03148	0.631848	0.529355	0.995412	-4.59632
552	OTU00642	Dialister micraerophilus	0.294557	1.42421	0.581036	0.562911	0.995412	-4.6067
553	OTU00643	Dialister pneumosintes	0.322785	1.53046	0.501535	0.617424	0.995412	-4.60416
554	OTU00644	Dialister propionicifaciens	0.051015	2.66573	0.0476502	0.962118	0.995412	-4.59994
555	OTU00645	Dialister succitiphilus	-0.909645	1.74913	-1.01906	0.311363	0.995412	-4.59482
556	OTU00646	Megasphaera cerevisiae	0.119478	1.32282	0.258299	0.796864	0.995412	-4.61416
557	OTU00647	Megasphaera massiliensis	-1.2341	2.06868	-1.34776	0.181682	0.995412	-4.58886
558	OTU00648	Megasphaera micronuciformis	-0.784075	1.78906	-1.129	0.262399	0.995412	-4.59213
559	OTU00649	Negativicoccus Uncultured	-0.103567	1.20695	-0.21671	0.829007	0.995412	-4.61378
560	OTU00650	Negativicoccus massiliensis	-0.0170814	1.26591	-0.0359203	0.971439	0.995412	-4.615
561	OTU00651	Negativicoccus succinicivorans	0.119478	1.19506	0.264776	0.791889	0.995412	-4.61409
562	OTU00652	Veillonella Uncultured	2.26178	4.31049	1.60426	0.112746	0.995412	-4.59143
563	OTU00653	Veillonella atypica	-1.06732	3.97139	-0.830675	0.408723	0.995412	-4.5961
564	OTU00654	Veillonella dispar	0.524995	6.08536	0.371975	0.710932	0.995412	-4.59693
565	OTU00655	Veillonella montpellierensis	0.119478	1.19506	0.26079	0.79495	0.995412	-4.61413
566	OTU00656	Veillonella parvula	0.415949	2.64043	0.331391	0.741248	0.995412	-4.5985
567	OTU00657	Veillonella rogosae	-0.877256	2.3782	-0.85806	0.393519	0.995412	-4.59649
568	OTU00658	Ezakiella Uncultured	0.00931629	1.31704	0.0200661	0.984043	0.995412	-4.61442
569	OTU00660	Uncultured coagulans	-0.452446	2.02219	-0.622514	0.535441	0.995412	-4.6004
570	OTU00661	Uncultured Uncultured	-0.0170814	1.22063	-0.0370385	0.97055	0.995412	-4.61499
571	OTU00662	Uncultured Uncultured	0.119478	1.19506	0.261917	0.794084	0.995412	-4.61412
572	OTU00663	Aerococcus Uncultured	0.334778	1.59155	0.625464	0.533514	0.995412	-4.60499
573	OTU00664	Aerococcus lactolyticus	0.668547	1.36699	1.16588	0.247257	0.995412	-4.58977
574	OTU00665	Aerococcus obesiensis	0.119478	1.19506	0.26079	0.79495	0.995412	-4.61413
575	OTU00666	Aerococcus provencensis	0.119478	1.19506	0.26101	0.794781	0.995412	-4.61413
576	OTU00667	Aerococcus senegalensis	0.119478	1.19506	0.26101	0.794781	0.995412	-4.61413
577	OTU00668	Aerococcus vagiUnculturedlis	0.0446692	1.66177	0.0770089	0.938816	0.995412	-4.60906
578	OTU00669	Finegoldia magUncultured	-0.570583	1.89986	-0.983395	0.328489	0.995412	-4.59577
579	OTU00670	Helcococcus sueciensis	0.119478	1.20695	0.265268	0.791511	0.995412	-4.61409
580	OTU00671	Murdochiella massiliensis	0.119478	1.19506	0.262886	0.79334	0.995412	-4.61411
581	OTU00672	Parvimos micra	0.0629776	1.44756	0.140964	0.888266	0.995412	-4.61463
582	OTU00673	Peptoniphilus Uncultured	-0.244013	2.00417	-0.408976	0.683691	0.995412	-4.60577
583	OTU00674	Peptoniphilus coxii	-0.193488	1.59871	-0.387794	0.699237	0.995412	-4.61005
584	OTU00675	Peptoniphilus duerdenii	0.65089	1.61695	1.10901	0.270874	0.995412	-4.59203
585	OTU00676	Peptoniphilus koenoeneniae	0.225378	1.19506	0.477289	0.634507	0.995412	-4.60987
586	OTU00677	Peptoniphilus lacrimalis	-0.270337	1.53916	-0.500305	0.618286	0.995412	-4.60772
587	OTU00678	Peptoniphilus obesi	0.119478	1.31388	0.253683	0.800416	0.995412	-4.61421
588	OTU00679	Uncultured Uncultured	0.119478	1.23802	0.250282	0.803035	0.995412	-4.61424
589	OTU00680	Tissierella creatinini	0.119478	1.20695	0.26123	0.794612	0.995412	-4.61413
590	OTU00681	Uncultured Uncultured	2.0871	2.07394	1.84481	0.0689063	0.995412	-4.58073
591	OTU00682	Fusobacterium Uncultured	1.23711	2.82344	1.07632	0.285141	0.995412	-4.59434
592	OTU00683	Fusobacterium gastrosuis	0.119478	1.19506	0.260524	0.795154	0.995412	-4.61414
593	OTU00684	Fusobacterium mortiferum	0.119478	1.28432	0.262416	0.793701	0.995412	-4.61412
594	OTU00685	Fusobacterium nucleatum	-0.188305	1.76761	-0.287156	0.774763	0.995412	-4.60594
595	OTU00686	Fusobacterium periodonticum	0.00931629	1.38005	0.0199382	0.984144	0.995412	-4.61442
596	OTU00687	Uncultured Uncultured	0.119478	1.19506	0.259363	0.796047	0.995412	-4.61415
597	OTU00688	Leptotrichia hongkongensis	0.119478	1.20695	0.260473	0.795194	0.995412	-4.61414
598	OTU00689	Leptotrichia wadei	0.119478	1.23802	0.255704	0.79886	0.995412	-4.61419
599	OTU00690	Sneathia sanguinegens	0.102077	1.67445	0.163473	0.870574	0.995412	-4.6108
600	OTU00691	Victivallis vadensis	-0.144901	2.90903	-0.112857	0.910437	0.995412	-4.59921
601	OTU00692	Uncultured Uncultured	0.262875	2.81903	0.255775	0.798806	0.995412	-4.59953
602	OTU00693	Brevundimos Uncultured	0.225378	1.19506	0.477289	0.634507	0.995412	-4.60987
603	OTU00701	Paracoccus Uncultured	0.225378	1.19506	0.477289	0.634507	0.995412	-4.60987
604	OTU00705	Uncultured Uncultured	0.100432	1.40245	0.184216	0.854328	0.995412	-4.61079
605	OTU00706	Uncultured Uncultured	0.583454	2.28406	0.565663	0.573266	0.995412	-4.59978
606	OTU00707	Bordetella Uncultured	0.119478	1.19506	0.260553	0.795132	0.995412	-4.61414
607	OTU00708	Lautropia mirabilis	-0.673759	1.52588	-0.992758	0.323934	0.995412	-4.59539
608	OTU00712	Comamos sediminis	0.273954	1.20695	0.564515	0.574042	0.995412	-4.60758
609	OTU00715	Delftia acidovorans	0.385814	1.3859	0.762875	0.447866	0.995412	-4.60236
610	OTU00716	Pelomos Uncultured	0.119478	1.19506	0.264644	0.79199	0.995412	-4.61409
611	OTU00717	Rubrivivax gelatinosus	0.299158	1.19506	0.629058	0.531171	0.995412	-4.60672
612	OTU00718	Uncultured Uncultured	-1.05341	2.10214	-1.23872	0.219209	0.995412	-4.59125
613	OTU00719	Oxalobacter formigenes	0.0546301	1.72163	0.070083	0.944309	0.995412	-4.6061
614	OTU00720	Uncultured Uncultured	-0.0877838	1.72787	-0.128822	0.897834	0.995412	-4.60649
615	OTU00721	Duodenibacillus massiliensis	0.496284	3.20404	0.303042	0.762674	0.995412	-4.59842
616	OTU00723	Parasutterella excrementihominis	1.70613	8.56129	0.895814	0.373141	0.995412	-4.59545
617	OTU00724	Parasutterella secunda	0.829816	1.33419	1.238	0.219473	0.995412	-4.58903
618	OTU00725	Sutterella Uncultured	1.20673	2.76318	0.976192	0.332023	0.995412	-4.59536
619	OTU00726	Sutterella massiliensis	0.198791	5.75406	0.101378	0.919513	0.995412	-4.59735
620	OTU00727	Sutterella stercoricanis	-0.683913	1.70333	-0.905555	0.367993	0.995412	-4.5968
621	OTU00729	Sutterella wadsworthensis	0.35471	2.17675	0.287014	0.774872	0.995412	-4.60075
622	OTU00730	Turicimos muris	1.67013	2.23317	1.37791	0.172217	0.995412	-4.59008
623	OTU00731	Uncultured Uncultured	0.119478	1.19506	0.263255	0.793056	0.995412	-4.61411
624	OTU00732	Eikenella corrodens	0.285616	1.19506	0.601358	0.549366	0.995412	-4.60736
625	OTU00733	Neisseria Uncultured	0.139659	1.50487	0.24261	0.808952	0.995412	-4.60807
626	OTU00735	Neisseria elongata	-0.0671812	1.20695	-0.141854	0.887565	0.995412	-4.6143
627	OTU00737	Neisseria perflava	-0.534617	1.652	-0.81365	0.418352	0.995412	-4.59882
628	OTU00738	Neisseria subflava	0.119478	1.27176	0.260758	0.794974	0.995412	-4.61413
629	OTU00740	Uncultured Uncultured	0.199758	1.22063	0.427012	0.670561	0.995412	-4.61073
630	OTU00741	Uncultured Uncultured	-0.678821	2.71122	-0.505938	0.614344	0.995412	-4.59825
631	OTU00742	Desulfovibrio Uncultured	1.58481	8.13067	0.93582	0.352288	0.995412	-4.59535
632	OTU00743	Desulfovibrio desulfuricans	-0.65229	2.59042	-0.601278	0.549419	0.995412	-4.59928
633	OTU00744	Desulfovibrio intestiUnculturedlis	0.119478	1.30199	0.261752	0.794211	0.995412	-4.61412
634	OTU00745	Desulfovibrio legallii	0.00370938	1.20695	0.00792362	0.993698	0.995412	-4.61469
635	OTU00746	Desulfovibrio piger	-1.57914	2.09512	-1.6734	0.0983014	0.995412	-4.58225
636	OTU00747	Desulfovibrio simplex	0.622562	1.74317	0.649972	0.517643	0.995412	-4.60047
637	OTU00748	Campylobacter Uncultured	-0.830057	1.80858	-1.08532	0.281164	0.995412	-4.59364
638	OTU00749	Campylobacter concisus	0.119478	1.24034	0.263726	0.792695	0.995412	-4.6141
639	OTU00750	Campylobacter curvus	-0.36404	1.36808	-0.583699	0.561127	0.995412	-4.60481
640	OTU00751	Campylobacter gracilis	0.0975027	2.02277	0.123216	0.902257	0.995412	-4.60245
641	OTU00752	Campylobacter hominis	-0.550852	1.64066	-0.86547	0.389467	0.995412	-4.59836
642	OTU00753	Campylobacter ureolyticus	0.0323265	1.73458	0.0529777	0.957887	0.995412	-4.6091
643	OTU00754	Uncultured Uncultured	-0.184228	1.50787	-0.31908	0.750529	0.995412	-4.60761
644	OTU00755	Aeromos Uncultured	-0.386657	1.3686	-0.614456	0.540723	0.995412	-4.60374
645	OTU00757	Pseudaeromos sharmaUncultured	0.119478	1.19506	0.261439	0.794451	0.995412	-4.61413
646	OTU00758	Succinivibrio dextrinosolvens	1.20693	1.46831	1.82545	0.0718057	0.995412	-4.56222
647	OTU00759	Cardiobacterium hominis	0.0601212	1.22063	0.127828	0.898618	0.995412	-4.6147
648	OTU00760	Cardiobacterium valvarum	-0.00498157	1.22063	-0.0104877	0.991659	0.995412	-4.61419
649	OTU00762	Uncultured Uncultured	0.0152622	5.92847	0.0116756	0.990715	0.995412	-4.59751
650	OTU00763	Uncultured Uncultured	-0.1748	10.5936	-0.102225	0.918843	0.995412	-4.59664
651	OTU00765	Citrobacter Uncultured	-0.728029	1.69834	-0.996717	0.32202	0.995412	-4.59532
652	OTU00766	Citrobacter amaloticus	0.543191	1.98121	0.523978	0.601797	0.995412	-4.60083
653	OTU00768	Citrobacter freundii	1.37308	1.64514	1.65833	0.101316	0.995412	-4.57392
654	OTU00769	Citrobacter gillenii	0.426516	1.20695	0.853632	0.395954	0.995412	-4.60025
655	OTU00770	Citrobacter murliniae	0.119478	1.23251	0.254885	0.799491	0.995412	-4.6142
656	OTU00771	Cronobacter maloUnculturedticus	-0.0580008	1.25475	-0.120667	0.904269	0.995412	-4.6136
657	OTU00773	Cronobacter turicensis	-0.0505003	1.20695	-0.106915	0.915134	0.995412	-4.61447
658	OTU00775	Escherichia Uncultured	-0.0473686	1.71294	-0.0812171	0.93548	0.995412	-4.61029
659	OTU00776	Escherichia albertii	0.119478	1.19506	0.260131	0.795456	0.995412	-4.61414
660	OTU00777	Escherichia marmotae	-0.0280799	1.19506	-0.060251	0.952112	0.995412	-4.61495
661	OTU00778	Franconibacter pulveris	0.119478	1.19506	0.26101	0.794781	0.995412	-4.61413
662	OTU00779	Klebsiella Uncultured	2.11984	4.5574	1.24533	0.216782	0.995412	-4.59372
663	OTU00780	Klebsiella aerogenes	0.119478	1.389	0.227762	0.820434	0.995412	-4.61446
664	OTU00781	Klebsiella oxytoca	0.187009	1.60599	0.215179	0.830196	0.995412	-4.60577
665	OTU00782	Klebsiella pneumoniae	0.119478	1.22063	0.255537	0.798989	0.995412	-4.61419
666	OTU00784	Kosakonia Uncultured	0.119478	1.20695	0.265268	0.791511	0.995412	-4.61409
667	OTU00785	Kosakonia oryzendophytica	-0.0976634	1.21478	-0.203323	0.839418	0.995412	-4.61363
668	OTU00787	Kosakonia sacchari	0.188043	1.26591	0.375564	0.708272	0.995412	-4.61069
669	OTU00788	Uncultured teleogrylli	0.505929	1.21478	0.984018	0.328185	0.995412	-4.59597
670	OTU00789	Raoultella Uncultured	0.505929	1.21478	0.986207	0.327117	0.995412	-4.5959
671	OTU00790	Raoultella ornithinolytica	0.119478	1.30614	0.242857	0.808761	0.995412	-4.61432
672	OTU00791	Raoultella planticola	0.314483	1.19506	0.654519	0.514726	0.995412	-4.60611
673	OTU00793	Yokenella regensburgei	-0.0743991	1.28656	-0.152389	0.879278	0.995412	-4.61323
674	OTU00794	Uncultured Uncultured	0.127824	1.35956	0.237471	0.812921	0.995412	-4.61243
675	OTU00799	Pantoea Uncultured	0.119478	1.22063	0.262765	0.793433	0.995412	-4.61411
676	OTU00800	Tatumella citrea	0.119478	1.20695	0.265382	0.791423	0.995412	-4.61409
677	OTU00802	Uncultured Uncultured	0.192285	1.22063	0.400248	0.690081	0.995412	-4.61079
678	OTU00803	Edwardsiella Uncultured	0.119478	1.22063	0.249235	0.803842	0.995412	-4.61425
679	OTU00806	Uncultured Uncultured	-0.331878	1.68166	-0.542487	0.589048	0.995412	-4.60527
680	OTU00807	Morganella morganii	0.20893	1.41061	0.375129	0.708594	0.995412	-4.6085
681	OTU00808	Proteus Uncultured	0.547959	1.56435	0.734208	0.465049	0.995412	-4.60099
682	OTU00809	Proteus mirabilis	-0.366194	1.54315	-0.56606	0.572997	0.995412	-4.6045
683	OTU00810	Proteus vulgaris	0.119478	1.19506	0.259363	0.796047	0.995412	-4.61415
684	OTU00811	Providencia Uncultured	0.426516	1.45979	0.751866	0.454421	0.995412	-4.60316
685	OTU00812	Uncultured Uncultured	0.119478	1.30465	0.232504	0.816763	0.995412	-4.61442
686	OTU00813	Dickeya Uncultured	0.318619	1.42974	0.521702	0.603373	0.995412	-4.60842
687	OTU00814	Uncultured Uncultured	0.216082	1.19506	0.457988	0.64825	0.995412	-4.61021
688	OTU00816	Rahnella Uncultured	0.431609	1.25086	0.827026	0.410775	0.995412	-4.6003
689	OTU00817	Serratia Uncultured	0.119478	1.40182	0.228219	0.82008	0.995412	-4.61446
690	OTU00818	Serratia fonticola	0.119478	1.23802	0.240777	0.810367	0.995412	-4.61434
691	OTU00819	Serratia marcescens	0.26665	1.33022	0.473105	0.637475	0.995412	-4.60995
692	OTU00820	Serratia odorifera	0.119478	1.19506	0.259363	0.796047	0.995412	-4.61415
693	OTU00823	Serratia ureilytica	0.119478	1.20695	0.25477	0.799579	0.995412	-4.6142
694	OTU00824	EndozoicomoUncultureds montiporae	0.119478	1.21478	0.251744	0.801909	0.995412	-4.61423
695	OTU00825	Oceanospirillum maris	0.0377369	1.19506	0.081687	0.935107	0.995412	-4.61489
696	OTU00826	Uncultured Uncultured	-0.381525	1.69915	-0.535154	0.594084	0.995412	-4.60194
697	OTU00827	Aggregatibacter aphrophilus	0.0601212	1.19506	0.130488	0.896521	0.995412	-4.61469
698	OTU00828	Haemophilus Uncultured	-0.0170814	1.19506	-0.0367219	0.970802	0.995412	-4.61499
699	OTU00829	Haemophilus haemoglobinophilus	0.0601212	1.19506	0.130488	0.896521	0.995412	-4.61469
700	OTU00831	Haemophilus massiliensis	0.199758	1.19506	0.424039	0.672719	0.995412	-4.61078
701	OTU00832	Haemophilus parainfluenzae	-1.50799	5.24924	-1.06467	0.290347	0.995412	-4.59484
702	OTU00833	Haemophilus paraphrohaemolyticus	0.457169	1.24619	0.895458	0.37333	0.995412	-4.59869
703	OTU00834	Haemophilus pittmaniae	-0.147228	1.38944	-0.260647	0.79506	0.995412	-4.61074
704	OTU00835	Haemophilus sputorum	-0.0729723	1.31525	-0.143072	0.886607	0.995412	-4.61256
705	OTU00836	Mannheimia caviae	0.0601212	1.19506	0.130488	0.896521	0.995412	-4.61469
706	OTU00837	Pasteurella multocida	0.0601212	1.26803	0.131469	0.895747	0.995412	-4.61468
707	OTU00838	Acinetobacter Uncultured	0.344214	1.2253	0.681774	0.497425	0.995412	-4.60438
708	OTU00839	Acinetobacter johnsonii	0.119478	1.19506	0.260553	0.795132	0.995412	-4.61414
709	OTU00845	Pseudomos Uncultured	-1.03157	1.72056	-1.38394	0.17037	0.995412	-4.58576
710	OTU00846	Pseudomos aeruginosa	-0.246573	1.49245	-0.419145	0.676276	0.995412	-4.60837
711	OTU00847	Pseudomos composti	0.119478	1.19506	0.260553	0.795132	0.995412	-4.61414
712	OTU00848	Pseudomos helleri	0.225378	1.19506	0.477289	0.634507	0.995412	-4.60987
713	OTU00849	Pseudomos putida	0.3581	1.22918	0.703682	0.483751	0.995412	-4.60377
714	OTU00850	Photobacterium phosphoreum	0.119478	1.19506	0.258527	0.796689	0.995412	-4.61416
715	OTU00852	PseudoxanthomoUncultureds spadix	0.273954	1.20695	0.564515	0.574042	0.995412	-4.60758
716	OTU00853	StenotrophomoUncultureds hibiscicola	0.273954	1.20695	0.564515	0.574042	0.995412	-4.60758
717	OTU00856	Treponema socranskii	0.257404	1.19506	0.543424	0.588406	0.995412	-4.6086
718	OTU00857	Cloacibacillus evryensis	0.0512044	1.59122	0.0623227	0.950467	0.995412	-4.60587
719	OTU00858	Cloacibacillus porcorum	-0.893525	1.871	-1.18361	0.240206	0.995412	-4.59155
720	OTU00859	Fretibacterium fastidiosum	0.530273	1.31388	0.984347	0.328024	0.995412	-4.5958
721	OTU00860	Jonquetella anthropi	0.304827	1.21478	0.61736	0.538817	0.995412	-4.60616
722	OTU00861	Rarimicrobium hominis	-0.543913	1.45386	-0.879749	0.38173	0.995412	-4.59856
723	OTU00862	Akkermansia muciniphila	-1.25782	10.8612	-0.656512	0.51345	0.995412	-4.59592

## Sheet: DCBOnTXVsBaseline
	Row.names	Taxa	logFC	AveExpr	t	P.Value	adj.P.Val	B
1	OTU00001	Methanobrevibacter smithii	-2.08504	2.31097	-2.06612	0.0423539	0.146345	-4.0379		*Positive FC = Increased in OnTX_DCB vs. Baseline_DCB
2	OTU00002	Methanomassiliicoccus luminyensis	-1.47577	1.28973	-2.69731	0.00866959	0.0761987	-2.97902		*Negative FC = Increased in Baseline_DCB vs. On.TX_DCB
3	OTU00003	Uncultured Uncultured	-0.447739	7.81678	-0.30889	0.758282	0.799677	-5.54119
4	OTU00004	Uncultured Uncultured	-1.87629	1.39459	-3.32327	0.00139101	0.0492648	-1.26821
5	OTU00007	Actinomyces Uncultured	-1.60713	2.28307	-1.98864	0.050477	0.151387	-4.17515
6	OTU00009	Actinomyces graevenitzii	-2.00395	1.57564	-3.23353	0.0018347	0.0540491	-1.50214
7	OTU00014	Actinomyces Unculturedeslundii	-0.73377	1.43455	-1.32744	0.188485	0.310658	-5.55111
8	OTU00016	Actinomyces oris	-0.967581	1.32374	-1.80292	0.075513	0.179291	-4.80207
9	OTU00018	Actinomyces viscosus	-1.55075	1.51161	-2.64444	0.0100048	0.0773099	-3.06727
10	OTU00025	Schaalia Uncultured	-3.45917	4.30859	-3.51228	0.000764914	0.0438121	-0.588347
11	OTU00026	Schaalia cardiffensis	-1.1516	1.33269	-2.13436	0.0361596	0.134806	-4.25709
12	OTU00029	Schaalia odontolytica	-1.29697	2.33047	-1.31827	0.191521	0.310658	-5.15528
13	OTU00030	Schaalia turicensis	-2.01985	1.47069	-3.39456	0.00111274	0.0492648	-1.06767
14	OTU00037	Alloscardovia omnicolens	-1.21676	1.55326	-2.00602	0.0485475	0.150889	-4.44799
15	OTU00038	Bifidobacterium Uncultured	-2.64753	6.09197	-1.81403	0.0737684	0.17764	-4.20524
16	OTU00039	Bifidobacterium animalis	-0.212157	2.00714	-0.251819	0.801886	0.843569	-6.16189
17	OTU00041	Bifidobacterium biavatii	-1.36644	1.44588	-2.3757	0.0201328	0.105635	-3.7235
18	OTU00042	Bifidobacterium bifidum	-2.1647	2.4889	-1.81062	0.0742998	0.17764	-4.43641
19	OTU00043	Bifidobacterium breve	-1.08074	2.33409	-1.2777	0.205389	0.317849	-5.30469
20	OTU00045	Bifidobacterium dentium	-2.36886	3.06285	-2.19906	0.0310309	0.130768	-3.70195
21	OTU00047	Bifidobacterium longum	-1.18308	6.054	-0.779645	0.438111	0.525981	-5.3657
22	OTU00051	Bifidobacterium saeculare	-1.93216	1.68029	-2.62741	0.0104732	0.0794841	-3.07487
23	OTU00052	Bifidobacterium scardovii	-1.86329	1.72561	-2.7755	0.00699102	0.0716679	-2.74359
24	OTU00055	Parascardovia denticolens	-1.09068	1.4864	-1.91781	0.0590334	0.162013	-4.62635
25	OTU00057	Scardovia wiggsiae	-2.09062	1.99761	-2.96437	0.00409053	0.0642843	-2.14868
26	OTU00063	Corynebacterium durum	-0.258081	1.60091	-0.417449	0.677571	0.732743	-6.19652
27	OTU00079	Rothia dentocariosa	-2.73103	2.2876	-3.58547	0.000603612	0.0433934	-0.386568
28	OTU00080	Rothia mucilaginosa	-2.21438	2.79708	-2.32053	0.0230995	0.112865	-3.43611
29	OTU00083	Propionibacterium freudenreichii	-0.824135	1.45287	-1.31734	0.191831	0.310658	-5.4325
30	OTU00087	Uncultured Uncultured	-1.81223	1.47271	-3.11135	0.00265442	0.0597677	-1.89087
31	OTU00092	Atopobium parvulum	-3.06008	2.93607	-3.58092	0.000612613	0.0433934	-0.388164
32	OTU00093	Atopobium rimae	-2.10649	2.03555	-3.10915	0.00267197	0.0597677	-1.79673
33	OTU00094	Atopobium vagiUnculturede	-1.24669	1.29966	-2.27587	0.0257787	0.117101	-3.9593
34	OTU00097	Olsenella uli	-1.34158	1.52261	-2.36364	0.0207508	0.10755	-3.75961
35	OTU00099	Collinsella Uncultured	-2.45723	3.4429	-2.08591	0.0404697	0.142145	-3.9112
36	OTU00100	Collinsella aerofaciens	-0.926044	6.30705	-0.570636	0.569993	0.637874	-5.46766
37	OTU00101	Collinsella phocaeensis	-0.620387	1.45362	-0.915888	0.362731	0.464339	-6.03819
38	OTU00102	Collinsella takaei	-1.98016	2.42368	-2.53979	0.0132127	0.086391	-3.28893
39	OTU00105	Senegalimassilia aUnculturederobia	-1.2438	2.0391	-1.28933	0.201339	0.316922	-5.29372
40	OTU00106	Uncultured Uncultured	-1.32967	6.31253	-0.980956	0.329843	0.438073	-5.18897
41	OTU00107	Adlercreutzia equolifaciens	-0.98507	1.42272	-1.35753	0.178779	0.301512	-5.41277
42	OTU00108	Adlercreutzia muris	-0.945069	1.40514	-1.65403	0.102401	0.216519	-5.1445
43	OTU00111	Eggerthella lenta	-3.03779	6.67359	-2.35315	0.0213017	0.108786	-3.2732
44	OTU00112	Eggerthella sinensis	-1.21637	1.37014	-1.9174	0.0590871	0.162013	-4.56991
45	OTU00116	Gordonibacter pamelaeae	-2.65502	3.6409	-2.52249	0.0138245	0.087693	-2.98042
46	OTU00117	Gordonibacter urolithinfaciens	-2.11434	2.28611	-2.46023	0.0162432	0.096963	-3.26857
47	OTU00118	Raoultibacter Uncultured	-3.10863	4.28774	-2.25216	0.0273093	0.1209	-3.53885
48	OTU00119	Raoultibacter massiliensis	-2.32542	2.32778	-2.8412	0.00581678	0.0707535	-2.42503
49	OTU00120	Raoultibacter timonensis	-0.702166	1.51664	-0.848651	0.39884	0.495635	-5.81881
50	OTU00122	Slackia faecicanis	-0.898863	1.32296	-1.56253	0.122472	0.246686	-5.18791
51	OTU00123	Slackia isoflavoniconvertens	-2.02539	2.34827	-1.95722	0.0541321	0.155447	-4.2742
52	OTU00124	Slackia piriformis	-0.815464	1.7142	-1.39253	0.167974	0.2881	-5.51385
53	OTU00125	Uncultured Uncultured	-1.77273	1.5162	-2.72635	0.00800739	0.0756253	-2.85709
54	OTU00127	Uncultured Uncultured	-1.82644	7.16661	-2.20734	0.0304224	0.130768	-3.5371
55	OTU00130	Bacteroides Uncultured	-0.168042	15.3711	-0.196388	0.84485	0.873629	-5.53368
56	OTU00131	Bacteroides barnesiae	-1.93673	1.3594	-3.48884	0.000824699	0.0438121	-0.837744
57	OTU00132	Bacteroides caccae	0.174501	6.90234	0.0886092	0.929634	0.938467	-5.57909
58	OTU00133	Bacteroides cellulosilyticus	-1.36629	6.21983	-0.68101	0.498012	0.578293	-5.39371
59	OTU00134	Bacteroides clarus	-1.08095	2.48649	-0.924494	0.358265	0.461401	-5.63028
60	OTU00135	Bacteroides coprocola	-1.75753	3.30084	-1.41542	0.161183	0.285428	-4.91723
61	OTU00136	Bacteroides coprophilus	-1.01904	1.60988	-1.54933	0.125613	0.249464	-5.27262
62	OTU00137	Bacteroides dorei	-3.53646	6.52732	-1.54493	0.126672	0.250399	-4.57503
63	OTU00138	Bacteroides eggerthii	-1.71017	3.74158	-0.909987	0.365814	0.465482	-5.32419
64	OTU00139	Bacteroides faecis	-0.927568	2.93715	-0.554187	0.581139	0.648252	-5.67931
65	OTU00140	Bacteroides finegoldii	-0.965538	3.52338	-0.759804	0.44981	0.535488	-5.74791
66	OTU00141	Bacteroides fragilis	-2.31535	6.98709	-1.25068	0.21503	0.327554	-4.91483
67	OTU00142	Bacteroides intestiUnculturedlis	-1.63496	2.27012	-2.18213	0.0323073	0.130768	-4.10417
68	OTU00143	Bacteroides massiliensis	-0.424604	6.39427	-0.234004	0.815634	0.851707	-5.64574
69	OTU00145	Bacteroides nordii	-1.65045	3.13161	-1.23647	0.220234	0.331912	-5.14621
70	OTU00146	Bacteroides plebeius	-1.11191	1.4915	-1.89844	0.0615778	0.16255	-4.65768
71	OTU00147	Bacteroides salyersiae	-0.673515	2.81245	-0.503923	0.615828	0.68336	-5.85081
72	OTU00148	Bacteroides stercoris	-4.87214	6.86872	-2.29597	0.0245409	0.113368	-3.388
73	OTU00149	Bacteroides thetaiotaomicron	-0.652154	7.78134	-0.338217	0.736167	0.784138	-5.53724
74	OTU00151	Bacteroides uniformis	-0.104094	15.1596	-0.0829823	0.934092	0.940732	-5.54318
75	OTU00152	Bacteroides vulgatus	-2.51769	12.6851	-1.08542	0.281296	0.389416	-5.02434
76	OTU00153	Bacteroides xylanisolvens	-0.0762506	7.9492	-0.0373009	0.970347	0.970347	-5.5815
77	OTU00156	Barnesiella Uncultured	-0.972796	1.89123	-1.36075	0.177764	0.300994	-5.46385
78	OTU00157	Barnesiella intestinihominis	-1.84277	6.57078	-1.14357	0.256524	0.365848	-5.0624
79	OTU00159	Coprobacter fastidiosus	-0.976754	4.22558	-0.6976	0.487636	0.567795	-5.5013
80	OTU00164	Muribaculum intestinale	-3.50841	2.36625	-3.22379	0.00189016	0.0540491	-1.36438
81	OTU00166	Butyricimos Uncultured	-0.702842	4.70253	-0.426518	0.670982	0.729328	-5.56006
82	OTU00167	Butyricimos faecihominis	-1.96731	1.71956	-2.84969	0.00567905	0.0707535	-2.54729
83	OTU00168	Butyricimos paravirosa	-1.62747	2.83636	-1.17383	0.244264	0.353103	-5.20374
84	OTU00169	Butyricimos virosa	-0.301551	2.62559	-0.228923	0.819567	0.853715	-5.79875
85	OTU00170	Odoribacter laneus	-1.68896	2.69376	-1.25932	0.211914	0.323969	-5.10532
86	OTU00171	Odoribacter splanchnicus	-1.51621	7.47509	-0.877522	0.383072	0.481674	-5.25184
87	OTU00172	Gabonibacter massiliensis	-1.9845	1.81507	-2.0876	0.0403119	0.142145	-4.08078
88	OTU00174	Porphyromos Uncultured	-1.08317	2.8558	-0.987691	0.326555	0.435066	-5.35784
89	OTU00175	Porphyromos asaccharolytica	-1.5822	2.38621	-1.55922	0.123254	0.247089	-4.76146
90	OTU00176	Porphyromos bennonis	-1.88113	2.51792	-2.01694	0.0473676	0.150233	-4.05439
91	OTU00178	Porphyromos somerae	-1.55793	1.88897	-1.86961	0.0655344	0.167822	-4.54774
92	OTU00179	Porphyromos uenonis	-0.584765	1.42513	-1.03148	0.305707	0.414305	-5.91382
93	OTU00181	Massiliprevotella massiliensis	-1.51158	2.06129	-1.27551	0.206158	0.317849	-5.17382
94	OTU00183	Paraprevotella clara	-1.28155	3.54162	-0.81902	0.415432	0.510285	-5.48342
95	OTU00184	Paraprevotella xylaniphila	-2.53887	2.14399	-2.98159	0.00389114	0.0642843	-2.15573
96	OTU00185	Prevotella Uncultured	-1.7288	1.89765	-1.73032	0.0877836	0.19533	-4.62417
97	OTU00188	Prevotella bivia	-1.2356	1.49061	-1.78674	0.0781162	0.183422	-4.81589
98	OTU00190	Prevotella buccalis	-1.61473	2.41346	-1.75974	0.0826269	0.190714	-4.47502
99	OTU00191	Prevotella colorans	-0.658025	1.34164	-1.21567	0.228015	0.338833	-5.72729
100	OTU00192	Prevotella copri	-3.09162	5.82813	-1.98939	0.0503922	0.151387	-3.95557
101	OTU00193	Prevotella corporis	-1.38514	2.35307	-1.5934	0.115376	0.235744	-4.83211
102	OTU00195	Prevotella disiens	-1.73792	1.70651	-2.39341	0.0192554	0.104917	-3.52086
103	OTU00201	Prevotella stercorea	-1.94166	2.12016	-1.77954	0.0792995	0.185177	-4.45597
104	OTU00202	Prevotella timonensis	-2.68598	2.35988	-3.15808	0.00230717	0.0597677	-1.59372
105	OTU00204	Prevotellamassilia timonensis	-1.50063	2.02857	-1.44476	0.152788	0.274866	-4.96029
106	OTU00205	Uncultured Uncultured	-1.06449	1.93333	-1.51485	0.134115	0.256751	-5.19112
107	OTU00206	Alistipes Uncultured	-2.42222	6.80318	-1.87029	0.0654385	0.167822	-4.10341
108	OTU00207	Alistipes finegoldii	-0.700887	8.26045	-0.432989	0.666295	0.72609	-5.50385
109	OTU00208	Alistipes ihumii	-2.9958	3.30305	-2.42127	0.0179437	0.101681	-3.2163
110	OTU00209	Alistipes indistinctus	-1.90558	4.18595	-1.32701	0.188629	0.310658	-4.93245
111	OTU00210	Alistipes obesi	-1.97989	5.72047	-1.27478	0.206415	0.317849	-4.90818
112	OTU00211	Alistipes onderdonkii	-2.18846	8.35686	-1.19881	0.234467	0.342528	-4.9265
113	OTU00212	Alistipes putredinis	0.210183	10.3949	0.13257	0.894897	0.914258	-5.53847
114	OTU00213	Alistipes senegalensis	-1.49409	2.87049	-1.12143	0.265766	0.372774	-5.32531
115	OTU00214	Alistipes shahii	-0.069778	7.10825	-0.0424483	0.966257	0.968536	-5.57987
116	OTU00215	Alistipes timonensis	-1.15168	1.47901	-1.48288	0.142396	0.264739	-5.1711
117	OTU00217	Parabacteroides Uncultured	-2.22939	6.6837	-2.13624	0.036001	0.134806	-3.66602
118	OTU00218	Parabacteroides distasonis	0.121999	12.736	0.0891227	0.929228	0.938467	-5.52052
119	OTU00219	Parabacteroides goldsteinii	-1.8489	3.90555	-1.21259	0.229184	0.339384	-5.09017
120	OTU00220	Parabacteroides gordonii	-1.55321	1.68356	-1.60139	0.113595	0.233227	-5.02132
121	OTU00221	Parabacteroides johnsonii	-0.945069	1.40588	-1.42735	0.157728	0.280478	-5.47908
122	OTU00222	Parabacteroides merdae	-1.46091	11.8583	-0.900838	0.370626	0.470198	-5.17449
123	OTU00230	Uncultured Uncultured	-1.57634	1.31006	-2.9203	0.00464473	0.0680694	-2.4307
124	OTU00235	Uncultured Uncultured	-0.595817	7.73173	-0.456858	0.649125	0.711026	-5.48993
125	OTU00239	Bacillus Uncultured	-1.20371	1.70227	-1.88962	0.0627657	0.164663	-4.59591
126	OTU00248	Gemella Uncultured	-0.879215	2.35417	-1.04251	0.300603	0.410792	-5.44985
127	OTU00250	Gemella morbillorum	-1.6823	1.80604	-2.34621	0.0216737	0.108786	-3.56177
128	OTU00252	Gemella sanguinis	-2.22121	2.85294	-2.4854	0.015223	0.0951439	-3.09298
129	OTU00256	Staphylococcus Uncultured	-0.949359	1.57482	-1.4108	0.162537	0.285447	-5.33299
130	OTU00258	Uncultured Uncultured	-1.28672	1.55546	-2.1476	0.0350536	0.134806	-4.14696
131	OTU00259	Abiotrophia defectiva	-1.61182	1.7195	-2.40006	0.0189347	0.10451	-3.54619
132	OTU00264	Granulicatella adiacens	-1.71141	4.10377	-1.87611	0.0646241	0.167822	-4.17293
133	OTU00267	Enterococcus Uncultured	-0.622532	2.44699	-0.804991	0.42343	0.514165	-5.92062
134	OTU00269	Enterococcus faecalis	-1.1761	2.37127	-1.39374	0.167611	0.2881	-5.18289
135	OTU00271	Lactobacillus Uncultured	-1.90481	4.99819	-1.65939	0.101313	0.21529	-4.49821
136	OTU00277	Lactobacillus delbrueckii	-1.64144	1.80647	-2.16663	0.0335158	0.133123	-3.91944
137	OTU00278	Lactobacillus fermentum	-1.74693	2.48625	-1.89993	0.0613779	0.16255	-4.40173
138	OTU00292	Lactobacillus rogosae	-0.190843	5.38565	-0.122632	0.902734	0.917852	-5.60509
139	OTU00294	Lactobacillus ruminis	-1.43234	1.65997	-1.66432	0.100321	0.214253	-4.76651
140	OTU00295	Lactobacillus salivarius	-1.71741	1.80667	-2.27394	0.0259	0.117101	-3.82109
141	OTU00296	Lactobacillus sanfranciscensis	-0.99425	1.30422	-1.84348	0.0693037	0.173259	-4.77266
142	OTU00299	Leuconostoc Uncultured	-1.45145	1.56525	-2.38225	0.0198043	0.105635	-3.64719
143	OTU00303	Leuconostoc mesenteroides	-1.65093	1.41503	-2.765	0.00719757	0.0716679	-2.74936
144	OTU00304	Weissella Uncultured	-0.743359	1.68333	-0.877953	0.38284	0.481674	-5.81224
145	OTU00309	Lactococcus lactis	-3.41716	3.77112	-3.32751	0.00137278	0.0492648	-1.0747
146	OTU00310	Lactococcus piscium	-1.27822	1.29597	-2.4714	0.0157831	0.0963363	-3.52423
147	OTU00312	Streptococcus Uncultured	0.444483	10.3657	0.459956	0.64691	0.710431	-5.46286
148	OTU00313	Streptococcus agalactiae	-1.38155	1.43138	-2.1833	0.0322176	0.130768	-4.05954
149	OTU00314	Streptococcus anginosus	-1.63886	2.97017	-1.76383	0.0819304	0.190275	-4.49415
150	OTU00318	Streptococcus gordonii	-1.93144	2.93015	-1.94874	0.0551566	0.156026	-4.15214
151	OTU00320	Streptococcus intermedius	-0.831971	1.49793	-1.47726	0.143893	0.264739	-5.33953
152	OTU00321	Streptococcus lactarius	-1.2829	1.33761	-2.31344	0.0235075	0.112865	-3.84716
153	OTU00322	Streptococcus mutans	-2.26502	3.6171	-2.18747	0.0319001	0.130768	-3.68889
154	OTU00324	Streptococcus sanguinis	-0.64007	2.78722	-0.625967	0.533282	0.602779	-5.64521
155	OTU00325	Streptococcus sobrinus	-0.938183	1.43601	-1.5775	0.118989	0.240812	-5.2062
156	OTU00327	Uncultured Uncultured	0.39852	13.3687	0.392559	0.695785	0.744858	-5.46462
157	OTU00328	Catabacter hongkongensis	-1.94898	2.43632	-2.02669	0.0463348	0.150233	-4.07544
158	OTU00329	Christensenella Uncultured	-1.23683	4.59103	-0.912743	0.364372	0.465039	-5.33427
159	OTU00330	Christensenella massiliensis	-2.27368	2.58912	-2.24652	0.0276849	0.1213	-3.66745
160	OTU00331	Christensenella minuta	-2.55556	4.73155	-1.75485	0.0834654	0.190714	-4.3522
161	OTU00332	Christensenella timonensis	-2.30657	2.09536	-2.77156	0.00706781	0.0716679	-2.59706
162	OTU00333	Uncultured Uncultured	-0.271565	1.55834	-0.403099	0.68805	0.739304	-6.17509
163	OTU00338	Butyricicoccus pullicaecorum	-1.15563	1.65383	-1.4109	0.162506	0.285447	-5.24601
164	OTU00340	Clostridium Uncultured	-1.9017	5.46944	-1.47806	0.143678	0.264739	-4.69237
165	OTU00344	Clostridium butyricum	-0.383868	1.36796	-0.654588	0.514783	0.589801	-6.20128
166	OTU00352	Clostridium paraputrificum	-1.32814	2.68293	-1.47141	0.145463	0.266473	-5.12031
167	OTU00353	Clostridium perfringens	-0.649185	1.97506	-1.04971	0.2973	0.407589	-5.89393
168	OTU00360	FalcatimoUncultureds Unculturedtans	-1.06957	1.43808	-1.90902	0.0601773	0.16255	-4.67281
169	OTU00361	Hungatella Uncultured	-2.87706	4.96749	-2.5901	0.0115698	0.0806091	-2.83523
170	OTU00362	Hungatella hathewayi	-1.82966	4.84111	-1.44815	0.151842	0.274609	-4.77176
171	OTU00363	Lactonifactor longoviformis	-2.02865	2.6774	-2.18843	0.0318274	0.130768	-3.74726
172	OTU00364	Lutispora thermophila	-2.94477	4.70571	-2.76233	0.0072511	0.0716679	-2.45499
173	OTU00369	Uncultured Uncultured	-0.932343	8.08969	-0.755418	0.45242	0.536713	-5.33671
174	OTU00371	Aminipila butyrica	-2.15351	2.97785	-1.86314	0.0664516	0.169113	-4.29873
175	OTU00373	Casaltella massiliensis	-1.32	1.65933	-2.07625	0.0413803	0.144153	-4.21753
176	OTU00374	Emergencia timonensis	-1.85283	2.56997	-1.81212	0.0740662	0.17764	-4.53898
177	OTU00375	Ihubacter massiliensis	-2.1456	1.64659	-2.88677	0.00511209	0.0707535	-2.31171
178	OTU00376	Mogibacterium Uncultured	-1.69207	1.75482	-2.13646	0.0359823	0.134806	-4.01033
179	OTU00380	Uncultured sulci	-1.46253	1.49178	-2.29716	0.0244691	0.113368	-3.8425
180	OTU00381	Defluviitalea Uncultured	-1.71566	1.3594	-2.61298	0.0108855	0.0797647	-3.12809
181	OTU00382	Uncultured Uncultured	-1.11068	1.36165	-1.8695	0.0655494	0.167822	-4.68081
182	OTU00384	AUnculturederofustis stercorihominis	-2.6442	3.46672	-2.85144	0.00565101	0.0707535	-2.27059
183	OTU00386	Eubacterium eligens	-0.889114	6.29403	-0.496044	0.621348	0.68769	-5.51028
184	OTU00387	Eubacterium callanderi	-2.6611	1.80239	-3.02102	0.00346795	0.0642843	-1.98988
185	OTU00388	Eubacterium coprostanoligenes	-0.314673	9.29446	-0.240691	0.810467	0.848395	-5.55498
186	OTU00390	Eubacterium oxidoreducens	-1.35756	1.37506	-2.5921	0.0115084	0.0806091	-3.24025
187	OTU00392	Eubacterium rumiUnculturedntium	-2.42719	1.96398	-2.53202	0.0134844	0.0868311	-3.13768
188	OTU00394	Eubacterium ventriosum	-1.40359	5.65052	-1.02855	0.307073	0.414305	-5.15627
189	OTU00396	Intestinibacillus massiliensis	-3.05108	2.90214	-2.68698	0.008917	0.0761987	-2.76711
190	OTU00397	Gracilibacter thermotolerans	-1.15386	1.37831	-2.14495	0.0352728	0.134806	-4.23307
191	OTU00398	Uncultured Uncultured	-1.1419	2.84778	-1.11498	0.268504	0.375376	-5.28849
192	OTU00399	AUnculturederobacterium chartisolvens	-1.81812	1.38558	-3.12277	0.00256533	0.0597677	-1.82595
193	OTU00400	Hungateiclostridium Uncultured	-1.50176	2.74003	-1.13338	0.260751	0.36817	-5.31207
194	OTU00404	Hungateiclostridium clariflavum	-1.99442	1.58555	-2.66811	0.0093855	0.0761987	-3.0082
195	OTU00405	Hungateiclostridium thermocellum	-0.88756	2.40306	-0.921411	0.359861	0.462057	-5.60254
196	OTU00407	Ruminiclostridium Uncultured	-1.37988	2.23099	-1.48635	0.141477	0.264739	-4.86553
197	OTU00413	Uncultured Uncultured	0.258227	13.7031	0.318791	0.750792	0.794493	-5.49505
198	OTU00416	AUnculturederobutyricum hallii	-0.621342	8.8566	-0.483554	0.630145	0.693813	-5.47806
199	OTU00419	AUnculturederocolumUncultured xylanovorans	-1.29119	1.55085	-2.25945	0.0268301	0.120029	-3.91212
200	OTU00421	AUnculturederostipes Uncultured	-0.945069	1.34879	-1.80998	0.0743998	0.17764	-4.88789
201	OTU00423	AUnculturederostipes caccae	-3.7436	4.88445	-2.96726	0.00405635	0.0642843	-1.97219
202	OTU00424	AUnculturederostipes hadrus	-1.32005	8.10771	-0.971745	0.334375	0.442399	-5.17309
203	OTU00425	AUnculturederotignum Uncultured	-2.09208	3.92832	-1.75103	0.0841267	0.191197	-4.42967
204	OTU00426	AUnculturederotignum aminivorans	-0.742068	2.32454	-0.670348	0.504744	0.582359	-5.72665
205	OTU00427	AUnculturederotignum lactatifermentans	-1.11505	5.25393	-0.80111	0.425659	0.515399	-5.42307
206	OTU00428	AUnculturederotignum propionicum	-1.20743	1.61919	-1.49245	0.139875	0.264739	-5.03446
207	OTU00429	Bariatricus massiliensis	-1.84131	2.13765	-1.58373	0.117564	0.239065	-4.76918
208	OTU00430	Blautia Uncultured	0.101582	11.7549	0.123591	0.901977	0.917852	-5.51383
209	OTU00431	Blautia gUnculturedvus	-2.2369	7.71551	-1.53668	0.128681	0.253191	-4.58202
210	OTU00432	Blautia torques	-1.86752	7.1906	-1.18264	0.240777	0.34925	-4.99729
211	OTU00433	Blautia caecimuris	-0.618631	6.70544	-0.420109	0.675636	0.732513	-5.51503
212	OTU00434	Blautia faecis	-0.811863	8.28464	-0.650241	0.517571	0.589801	-5.39728
213	OTU00435	Blautia glucerasea	-1.31146	1.69916	-1.31523	0.192536	0.310658	-5.35274
214	OTU00436	Blautia hydrogenotrophica	-1.89022	4.40933	-1.44302	0.153278	0.274866	-4.77827
215	OTU00437	Blautia luti	-1.43537	7.3811	-1.00376	0.318799	0.427412	-5.15395
216	OTU00438	Blautia obeum	-1.52559	6.47101	-1.00116	0.320044	0.427732	-5.16509
217	OTU00441	Cellulosilyticum ruminicola	-0.393762	1.3681	-0.628934	0.531349	0.602779	-6.18214
218	OTU00442	Coprococcus catus	-1.25301	4.33609	-0.928442	0.356228	0.460173	-5.2754
219	OTU00443	Coprococcus comes	-1.16962	5.28199	-0.79387	0.429835	0.518977	-5.38514
220	OTU00444	Coprococcus eutactus	-0.8304	2.40445	-0.671929	0.503742	0.582359	-5.74927
221	OTU00445	Cuneatibacter caecimuris	-1.23812	1.64963	-1.90514	0.0606872	0.16255	-4.58774
222	OTU00446	Dorea formicigenerans	-1.9929	5.47508	-1.47973	0.143233	0.264739	-4.71254
223	OTU00447	Dorea longicateUncultured	-1.56801	5.83401	-1.01089	0.315397	0.424188	-5.19991
224	OTU00449	Eisenbergiella massiliensis	-2.79838	5.35568	-2.05905	0.0430447	0.147532	-3.84248
225	OTU00450	Eisenbergiella tayi	-3.36732	4.66317	-2.57716	0.0119736	0.0820773	-2.84775
226	OTU00451	Extibacter muris	-1.91734	1.59636	-3.08666	0.00285711	0.0607136	-1.92987
227	OTU00452	FaecalicateUncultured Uncultured	-2.67923	4.66127	-2.65662	0.00968172	0.0761987	-2.68235
228	OTU00453	FaecalicateUncultured fissicateUncultured	-1.41624	1.87448	-2.17148	0.0331336	0.132847	-4.1312
229	OTU00454	FaecalicateUncultured orotica	-2.23884	1.45453	-3.61017	0.000556877	0.0433934	-0.431315
230	OTU00455	FaecalimoUncultureds umbilicata	-2.45231	3.71651	-1.85526	0.0675822	0.170102	-4.29681
231	OTU00456	Frisingicoccus caecimuris	-2.95279	5.43342	-1.94646	0.055435	0.156026	-4.01211
232	OTU00457	Fusicatenibacter saccharivorans	-2.25484	7.38603	-1.3974	0.166512	0.2881	-4.74812
233	OTU00458	Herbinix luporum	-1.38916	1.32841	-2.61727	0.0107616	0.0797647	-3.17763
234	OTU00459	Hespellia Uncultured	-1.35574	1.39514	-2.11906	0.0374756	0.138497	-4.16908
235	OTU00460	Hespellia porciUncultured	-1.50111	3.60694	-1.16576	0.247492	0.355352	-5.12292
236	OTU00464	Lachnoclostridium Uncultured	-0.614431	10.9471	-0.577337	0.565482	0.635793	-5.37582
237	OTU00465	Lachnoclostridium aldenense	-1.72483	6.71634	-1.61699	0.110178	0.23066	-4.48009
238	OTU00467	Lachnoclostridium citroniae	-2.85776	3.40791	-2.68158	0.00904896	0.0761987	-2.65872
239	OTU00469	Lachnoclostridium glycyrrhizinilyticum	-1.54179	4.78566	-1.16973	0.245902	0.354265	-5.07425
240	OTU00470	Lachnoclostridium hylemoUnculturede	-0.945069	1.60414	-1.6775	0.0977062	0.211863	-5.10724
241	OTU00474	Lachnoclostridium scindens	-3.25673	7.03346	-2.4508	0.016641	0.096963	-3.08263
242	OTU00476	Lachnoclostridium pacaense	-2.39069	2.79017	-2.02287	0.0467366	0.150233	-4.10423
243	OTU00479	Lachnotalea glycerini	-0.466136	1.49594	-0.753835	0.453365	0.536713	-6.12285
244	OTU00481	MerdimoUncultureds faecis	-0.945069	1.99458	-1.36859	0.17531	0.298028	-5.55824
245	OTU00482	Mobilitalea sibirica	-1.46859	2.76212	-1.61451	0.110717	0.23066	-4.6713
246	OTU00483	Moryella indoligenes	-1.73031	1.46356	-2.74267	0.00765573	0.0739474	-2.75323
247	OTU00484	Muricomes intestini	-0.651152	1.27261	-1.23399	0.221152	0.332118	-5.70854
248	OTU00486	Uncultured rectale	-0.709892	8.84212	-0.408673	0.683972	0.737787	-5.50909
249	OTU00489	Oribacterium sinus	-1.56355	1.38242	-2.71093	0.00835313	0.0761987	-2.93268
250	OTU00491	Robinsoniella peoriensis	-0.789505	1.32978	-1.31219	0.193555	0.310658	-5.57488
251	OTU00492	Roseburia Uncultured	-1.27083	2.51596	-1.34408	0.183071	0.303926	-5.2098
252	OTU00493	Roseburia faecis	-2.05267	7.03818	-1.15372	0.252365	0.361129	-5.01014
253	OTU00494	Roseburia hominis	-0.251613	7.11525	-0.178556	0.858779	0.885877	-5.57381
254	OTU00495	Roseburia intestiUnculturedlis	-0.243032	7.0126	-0.154074	0.877975	0.901303	-5.57456
255	OTU00496	Roseburia inulinivorans	-1.93621	8.30519	-1.30524	0.195894	0.310658	-4.84796
256	OTU00501	Tyzzerella colinum	-3.24744	2.52909	-2.95236	0.0042352	0.0642843	-2.08121
257	OTU00503	Uncultured Uncultured	-0.980026	3.87854	-0.720315	0.473623	0.555045	-5.5938
258	OTU00504	Colidextribacter massiliensis	-2.79215	3.52877	-2.34466	0.0217571	0.108786	-3.36092
259	OTU00505	Fenollaria massiliensis	-1.13513	2.73328	-1.13966	0.25814	0.366921	-5.24317
260	OTU00506	Flintibacter butyricus	-1.429	7.83444	-0.791106	0.431436	0.519434	-5.31633
261	OTU00507	Howardella ureilytica	-1.37323	2.21306	-2.08649	0.0404158	0.142145	-4.29678
262	OTU00508	Intestinimos butyriciproducens	-2.1234	4.58345	-1.43473	0.155619	0.277892	-4.73905
263	OTU00509	Monoglobus pectinilyticus	-1.07375	5.00628	-0.751405	0.454816	0.536936	-5.38526
264	OTU00510	Oscillibacter Uncultured	-1.09563	5.30857	-0.651746	0.516605	0.589801	-5.41847
265	OTU00511	Oscillibacter rumintium	0.339817	9.5403	0.211615	0.832995	0.865581	-5.56334
266	OTU00518	Peptococcus Uncultured	-1.17598	2.97334	-0.944573	0.347982	0.450891	-5.34416
267	OTU00519	Peptococcus niger	-1.39157	2.77208	-1.12788	0.263051	0.370187	-5.29906
268	OTU00520	Peptococcus simiae	-1.97919	1.65031	-2.8339	0.00593761	0.0707535	-2.51276
269	OTU00521	Uncultured Uncultured	-0.905572	1.69326	-1.24338	0.217693	0.329251	-5.39548
270	OTU00523	Clostridioides difficile	-0.533534	1.50846	-0.712137	0.478642	0.558854	-6.0707
271	OTU00526	Intestinibacter bartlettii	-1.73098	6.21961	-1.34892	0.181517	0.303481	-4.84602
272	OTU00527	Uncultured hiranonis	-0.945069	1.45064	-1.48535	0.141742	0.264739	-5.39787
273	OTU00528	Paeniclostridium Uncultured	-0.884565	1.65402	-1.30572	0.195734	0.310658	-5.52351
274	OTU00532	Peptostreptococcus aUnculturederobius	-0.945069	1.30713	-1.73429	0.0870735	0.19477	-5.0151
275	OTU00533	Peptostreptococcus stomatis	-0.651152	1.47449	-1.19864	0.234531	0.342528	-5.7502
276	OTU00535	Romboutsia sedimentorum	-1.25157	2.18696	-1.51647	0.133704	0.256751	-5.09745
277	OTU00536	Romboutsia timonensis	-1.10894	5.96916	-0.854048	0.395863	0.493377	-5.30071
278	OTU00538	Terrisporobacter Uncultured	-1.91942	2.76361	-1.83168	0.0710649	0.175395	-4.3959
279	OTU00539	Uncultured Uncultured	0.0572771	11.6168	0.0546591	0.956559	0.961082	-5.51888
280	OTU00543	AUnculturederofilum Uncultured	-1.8034	3.25005	-1.73916	0.0862073	0.19477	-4.48102
281	OTU00544	AUnculturederomassilibacillus senegalensis	-1.85746	5.32212	-1.35051	0.181008	0.303481	-4.85209
282	OTU00545	AUnculturederotruncus Uncultured	-0.715547	1.87728	-0.726601	0.469786	0.553072	-5.80909
283	OTU00546	AUnculturederotruncus colihominis	-2.54648	7.45951	-1.98772	0.050581	0.151387	-3.91924
284	OTU00547	AUnculturederotruncus rubiinfantis	-1.21071	1.90161	-1.81404	0.0737667	0.17764	-4.74543
285	OTU00549	Ethanoligenens harbinense	-0.949125	2.67571	-0.956247	0.342093	0.447352	-5.55186
286	OTU00550	Faecalibacterium prausnitzii	1.11328	11.7001	0.71958	0.474073	0.555045	-5.30713
287	OTU00551	Flavonifractor plautii	-0.8499	9.83457	-0.822027	0.413729	0.509666	-5.25758
288	OTU00552	Fournierella massiliensis	-0.092938	2.17922	-0.0952859	0.924348	0.937584	-6.0573
289	OTU00553	Gemmiger formicilis	-0.426125	9.40091	-0.248404	0.804517	0.844246	-5.49478
290	OTU00554	Harryflintia acetispora	-0.730151	3.6908	-0.570129	0.570334	0.637874	-5.59397
291	OTU00557	Uncultured leptum	-5.81245	6.26563	-4.02059	0.000139471	0.0296376	0.839279
292	OTU00558	Uncultured methylpentosum	-1.66999	1.85883	-2.09097	0.0399994	0.142145	-4.20478
293	OTU00560	Uncultured viride	-1.02512	1.50444	-1.79886	0.0761605	0.179823	-4.87545
294	OTU00561	Uncultured siraeum	-1.51689	5.18231	-0.970114	0.335182	0.442399	-5.23283
295	OTU00562	Negativibacillus massiliensis	-1.32885	5.99379	-0.944614	0.347961	0.450891	-5.24812
296	OTU00563	Neglecta timonensis	-1.05316	2.88145	-0.806924	0.422322	0.514165	-5.57296
297	OTU00564	Paludicola psychrotolerans	-2.49952	3.66872	-2.09562	0.0395716	0.142145	-3.82579
298	OTU00565	Papillibacter cinmivorans	-1.31224	1.51205	-1.96534	0.0531668	0.154644	-4.47441
299	OTU00566	Phocea massiliensis	-2.40071	4.85464	-2.03411	0.0455615	0.150233	-3.89907
300	OTU00567	Pseudoflavonifractor Uncultured	-0.179185	7.96641	-0.140329	0.888785	0.910202	-5.57361
301	OTU00569	Pseudoflavonifractor phocaeensis	-2.10342	2.19627	-2.00194	0.0489944	0.150889	-4.25948
302	OTU00570	Ruminococcus Uncultured	-1.27341	6.00542	-0.807512	0.421986	0.514165	-5.30114
303	OTU00571	Ruminococcus bromii	-2.26601	7.96408	-1.30949	0.194461	0.310658	-4.79591
304	OTU00572	Ruminococcus callidus	-0.349228	2.17876	-0.326853	0.744712	0.791256	-6.09318
305	OTU00573	Ruminococcus champanellensis	-0.765529	2.49239	-0.650138	0.517637	0.589801	-5.80564
306	OTU00574	Ruminococcus faecis	-3.12869	4.98679	-1.99678	0.049565	0.151387	-3.95214
307	OTU00576	Ruminococcus gauvreauii	-1.86637	2.24734	-2.40866	0.0185272	0.103606	-3.41697
308	OTU00577	Ruminococcus lactaris	-1.24492	3.58015	-0.946851	0.346828	0.450891	-5.4386
309	OTU00578	Ruthenibacterium lactatiformans	-1.27412	9.23803	-1.05413	0.29529	0.406143	-5.09967
310	OTU00580	Subdoligranulum variabile	-0.682591	1.31416	-1.20768	0.231055	0.339787	-5.70039
311	OTU00584	Uncultured Uncultured	-0.707403	6.04405	-0.487237	0.627545	0.692745	-5.49924
312	OTU00585	Absiella Uncultured	-0.945069	1.5568	-1.67	0.0991873	0.213983	-5.11921
313	OTU00586	Absiella dolichum	-2.66834	2.50442	-2.60165	0.0112198	0.0806091	-2.87793
314	OTU00589	Catenibacterium mitsuokai	-1.58029	1.57191	-1.82949	0.071396	0.175395	-4.57013
315	OTU00590	Coprobacillus cateniformis	-1.88308	2.65807	-2.04725	0.044221	0.148877	-4.05564
316	OTU00591	Dielma fastidiosa	-1.64965	3.66063	-1.39206	0.168115	0.2881	-4.83786
317	OTU00592	Erysipelatoclostridium Uncultured	-1.92691	1.55701	-3.22077	0.00190762	0.0540491	-1.55077
318	OTU00593	Erysipelatoclostridium innocuum	-1.62113	6.66477	-1.52334	0.131978	0.256751	-4.60989
319	OTU00594	Erysipelatoclostridium saccharogumia	-0.840973	1.73204	-1.02953	0.306616	0.414305	-5.8171
320	OTU00595	Erysipelatoclostridium spiroforme	-4.00213	4.5591	-3.33977	0.00132131	0.0492648	-1.0428
321	OTU00596	Erysipelatoclostridium ramosum	-0.806952	7.29754	-0.611499	0.542762	0.611867	-5.42277
322	OTU00598	Faecalicoccus Uncultured	-2.17848	1.6879	-2.80109	0.00650996	0.0716679	-2.62745
323	OTU00599	Faecalicoccus pleomorphus	-1.39432	1.66462	-1.96262	0.0534885	0.154644	-4.46158
324	OTU00600	Faecalitalea cylindroides	-0.383115	1.72375	-0.548593	0.584953	0.650799	-6.22372
325	OTU00601	Holdemanella biformis	-1.04059	2.45782	-0.841148	0.403002	0.499347	-5.57685
326	OTU00603	Holdemania filiformis	-1.06941	6.0463	-0.83179	0.408231	0.504355	-5.32266
327	OTU00604	Holdemania massiliensis	-2.11641	1.83432	-2.5431	0.0130983	0.086391	-3.18843
328	OTU00605	Longibaculum muris	-1.22261	3.70438	-0.863457	0.390705	0.488381	-5.45595
329	OTU00606	LongicateUncultured caecimuris	-2.15689	5.46116	-1.55215	0.124937	0.249288	-4.59838
330	OTU00607	Massilimicrobiota timonensis	-1.98263	3.39627	-1.70897	0.0916909	0.200869	-4.48199
331	OTU00608	Solobacterium moorei	-3.8842	2.85891	-4.87657	6.09646e-06	0.00259099	3.71127
332	OTU00609	Traorella massiliensis	-1.23129	1.32662	-2.29975	0.0243137	0.113368	-3.8713
333	OTU00610	Turicibacter sanguinis	-1.51947	4.11004	-1.31986	0.19099	0.310658	-4.99763
334	OTU00611	Uncultured Uncultured	-1.04186	1.45299	-1.75678	0.0831333	0.190714	-4.85112
335	OTU00613	Acidaminococcus Uncultured	-0.932049	1.75474	-1.27876	0.205018	0.317849	-5.57688
336	OTU00614	Acidaminococcus fermentans	-1.09609	1.80707	-1.73621	0.0867304	0.19477	-4.91533
337	OTU00615	Acidaminococcus intestini	-2.25626	3.65374	-1.49061	0.140357	0.264739	-4.79143
338	OTU00616	Phascolarctobacterium Uncultured	-0.593855	1.36857	-1.06087	0.292236	0.403247	-5.89567
339	OTU00617	Phascolarctobacterium faecium	-1.28104	8.21774	-0.668958	0.505625	0.582359	-5.38576
340	OTU00618	Phascolarctobacterium succitutens	-3.14679	2.99168	-2.42246	0.0178895	0.101681	-3.26603
341	OTU00619	Uncultured Uncultured	-2.73689	3.03819	-2.19461	0.0313622	0.130768	-3.67283
342	OTU00620	Uncultured Uncultured	-0.412109	1.47021	-0.627622	0.532203	0.602779	-6.05791
343	OTU00621	MegamoUncultureds Uncultured	-1.42343	2.11769	-1.20963	0.23031	0.339787	-5.28319
344	OTU00622	MegamoUncultureds funiformis	-0.779304	1.31646	-1.29437	0.199605	0.31536	-5.55924
345	OTU00637	Allisonella histaminiformans	-1.40519	1.7903	-1.85486	0.0676404	0.170102	-4.63328
346	OTU00638	Aeroglobus gemiUnculturedtus	-0.785042	1.57396	-1.28712	0.202105	0.316955	-5.57273
347	OTU00640	Dialister Uncultured	-1.80226	1.77853	-2.78512	0.00680651	0.0716679	-2.67249
348	OTU00641	Dialister invisus	-2.34166	6.03234	-1.34714	0.182088	0.303481	-4.84173
349	OTU00642	Dialister micraerophilus	-1.75573	1.42507	-3.01932	0.00348529	0.0642843	-2.11959
350	OTU00643	Dialister pneumosintes	-0.605383	1.53132	-1.10052	0.274708	0.381539	-5.83612
351	OTU00644	Dialister propionicifaciens	-1.49629	2.66659	-1.52712	0.131038	0.256641	-4.85546
352	OTU00645	Dialister succitiphilus	-1.49841	1.74999	-1.38681	0.169706	0.289658	-5.19536
353	OTU00647	Megasphaera massiliensis	-2.25062	2.06954	-2.00409	0.0487582	0.150889	-4.07342
354	OTU00648	Megasphaera micronuciformis	-1.02778	1.78992	-1.27593	0.206011	0.317849	-5.36403
355	OTU00652	Veillonella Uncultured	-1.29523	4.31134	-1.19153	0.23729	0.345371	-5.13539
356	OTU00653	Veillonella atypica	-1.32304	3.97225	-1.11121	0.27011	0.376383	-5.17972
357	OTU00654	Veillonella dispar	-1.75834	6.08621	-1.46766	0.146478	0.267181	-4.69444
358	OTU00656	Veillonella parvula	-1.09965	2.64128	-1.03048	0.306176	0.414305	-5.4035
359	OTU00657	Veillonella rogosae	-0.807744	2.37906	-0.763264	0.447757	0.534542	-5.58889
360	OTU00660	Uncultured coagulans	-1.64085	2.02305	-2.05508	0.0434372	0.147686	-4.07563
361	OTU00663	Aerococcus Uncultured	-1.80238	1.5924	-2.96118	0.00412853	0.0642843	-2.25149
362	OTU00664	Aerococcus lactolyticus	-1.04886	1.36784	-1.83347	0.070795	0.175395	-4.79951
363	OTU00668	Aerococcus vagiUnculturedlis	-1.54335	1.66263	-2.37953	0.0199401	0.105635	-3.59539
364	OTU00669	Finegoldia magUncultured	-1.4008	1.90072	-2.00956	0.0481616	0.150889	-4.27989
365	OTU00672	Parvimos micra	-2.22013	1.44842	-3.88294	0.000223968	0.0317289	0.403075
366	OTU00673	Peptoniphilus Uncultured	-1.91636	2.00503	-2.66242	0.00953116	0.0761987	-2.87115
367	OTU00674	Peptoniphilus coxii	-1.87913	1.59957	-2.9741	0.00397665	0.0642843	-2.17655
368	OTU00675	Peptoniphilus duerdenii	-1.72499	1.6178	-2.83059	0.00599324	0.0707535	-2.61787
369	OTU00677	Peptoniphilus lacrimalis	-1.292	1.54002	-2.02967	0.0460229	0.150233	-4.33098
370	OTU00681	Uncultured Uncultured	-1.14108	2.0748	-1.64	0.105294	0.221534	-5.14204
371	OTU00682	Fusobacterium Uncultured	-1.89935	2.8243	-2.01783	0.0472719	0.150233	-4.17724
372	OTU00685	Fusobacterium nucleatum	-0.838828	1.76847	-1.22805	0.22336	0.334254	-5.50484
373	OTU00686	Fusobacterium periodonticum	-1.38854	1.38091	-2.56573	0.0123411	0.0832532	-3.26699
374	OTU00690	Sneathia sanguinegens	-2.11929	1.67531	-2.79836	0.00655988	0.0716679	-2.62549
375	OTU00691	Victivallis vadensis	-2.50272	2.90989	-2.0446	0.0444879	0.148877	-3.95549
376	OTU00692	Uncultured Uncultured	-1.16528	2.81989	-1.31605	0.19226	0.310658	-5.16688
377	OTU00705	Uncultured Uncultured	-1.43192	1.40331	-2.46934	0.0158672	0.0963363	-3.48565
378	OTU00706	Uncultured Uncultured	-1.7834	2.28491	-1.94713	0.0553522	0.156026	-4.35662
379	OTU00708	Lautropia mirabilis	-0.261547	1.52673	-0.378123	0.706433	0.754357	-6.14709
380	OTU00718	Uncultured Uncultured	-2.16418	2.103	-2.15761	0.0342379	0.134733	-3.79731
381	OTU00719	Oxalobacter formigenes	-2.01848	1.72249	-2.31124	0.0236353	0.112865	-3.66129
382	OTU00720	Uncultured Uncultured	-0.970435	1.72873	-1.40732	0.163563	0.286067	-5.30824
383	OTU00721	Duodenibacillus massiliensis	-1.35151	3.2049	-0.963828	0.338303	0.445136	-5.44756
384	OTU00723	Parasutterella excrementihominis	-2.23495	8.56215	-1.3976	0.16645	0.2881	-4.74598
385	OTU00725	Sutterella Uncultured	-2.09813	2.76404	-1.96862	0.0527805	0.154644	-4.1977
386	OTU00726	Sutterella massiliensis	-3.72333	5.75492	-2.14666	0.0351316	0.134806	-3.66163
387	OTU00727	Sutterella stercoricanis	-0.917155	1.70419	-1.13388	0.260542	0.36817	-5.47061
388	OTU00729	Sutterella wadsworthensis	-1.60612	2.17761	-1.21676	0.2276	0.338833	-5.24172
389	OTU00730	Turicimos muris	-1.39284	2.23402	-1.70539	0.0923589	0.201295	-4.92535
390	OTU00733	Neisseria Uncultured	-1.65201	1.50572	-2.66846	0.00937674	0.0761987	-2.95937
391	OTU00737	Neisseria perflava	-0.613828	1.65286	-0.891273	0.375701	0.475217	-5.79814
392	OTU00738	Neisseria subflava	-1.25507	1.27261	-2.45048	0.0166548	0.096963	-3.57708
393	OTU00741	Uncultured Uncultured	-1.69483	2.71208	-1.30524	0.195897	0.310658	-5.05277
394	OTU00742	Desulfovibrio Uncultured	-2.31539	8.13152	-1.60225	0.113404	0.233227	-4.50184
395	OTU00743	Desulfovibrio desulfuricans	-1.79193	2.59128	-1.46343	0.147629	0.268129	-4.90484
396	OTU00746	Desulfovibrio piger	-1.72018	2.09598	-1.49944	0.138058	0.263115	-4.84973
397	OTU00747	Desulfovibrio simplex	-0.621619	1.74403	-0.810959	0.420016	0.514165	-6.06456
398	OTU00748	Campylobacter Uncultured	-0.699886	1.80944	-0.864506	0.390132	0.488381	-5.72321
399	OTU00751	Campylobacter gracilis	-1.5333	2.02363	-1.97247	0.052331	0.154644	-4.25233
400	OTU00752	Campylobacter hominis	-1.12261	1.64152	-1.60355	0.113116	0.233227	-4.98999
401	OTU00753	Campylobacter ureolyticus	-1.32555	1.73543	-1.96627	0.0530569	0.154644	-4.42039
402	OTU00758	Succinivibrio dextrinosolvens	-1.28558	1.46917	-2.02559	0.0464499	0.150233	-4.45397
403	OTU00762	Uncultured Uncultured	-1.96249	5.92933	-1.71901	0.0898363	0.198856	-4.37201
404	OTU00763	Uncultured Uncultured	-1.19427	10.5945	-0.775898	0.440307	0.527128	-5.27853
405	OTU00765	Citrobacter Uncultured	-1.05643	1.6992	-1.2691	0.208422	0.319781	-5.37718
406	OTU00766	Citrobacter amaloticus	-1.02986	1.98207	-1.24519	0.21703	0.329251	-5.55883
407	OTU00768	Citrobacter freundii	-1.16201	1.646	-1.51948	0.132945	0.256751	-5.29198
408	OTU00775	Escherichia Uncultured	-1.32785	1.7138	-2.09709	0.0394378	0.142145	-4.22738
409	OTU00779	Klebsiella Uncultured	-2.69974	4.55826	-1.93888	0.056368	0.156578	-4.09294
410	OTU00780	Klebsiella aerogenes	-0.945069	1.38986	-1.66546	0.100092	0.214253	-5.12642
411	OTU00781	Klebsiella oxytoca	-0.349365	1.60685	-0.435552	0.664442	0.725933	-6.23851
412	OTU00806	Uncultured Uncultured	-1.36498	1.68252	-1.93942	0.0563008	0.156578	-4.44943
413	OTU00807	Morganella morganii	-1.3109	1.41147	-2.18357	0.0321973	0.130768	-4.07136
414	OTU00808	Proteus Uncultured	-1.33827	1.56521	-1.90332	0.0609284	0.16255	-4.63363
415	OTU00809	Proteus mirabilis	-1.81542	1.54401	-2.32	0.0231298	0.112865	-3.65647
416	OTU00811	Providencia Uncultured	-1.13056	1.46065	-1.91382	0.05955	0.162235	-4.68145
417	OTU00826	Uncultured Uncultured	-1.14629	1.70001	-1.52142	0.132458	0.256751	-5.01587
418	OTU00832	Haemophilus parainfluenzae	-0.396211	5.2501	-0.317858	0.751497	0.794493	-5.57417
419	OTU00834	Haemophilus pittmaniae	-1.87463	1.3903	-2.8519	0.00564378	0.0707535	-2.5353
420	OTU00845	Pseudomos Uncultured	-0.154186	1.72141	-0.197658	0.84386	0.873629	-6.17638
421	OTU00846	Pseudomos aeruginosa	-0.59147	1.49331	-0.956901	0.341764	0.447352	-5.9291
422	OTU00857	Cloacibacillus evryensis	-0.301887	1.59208	-0.401996	0.688858	0.739304	-6.25409
423	OTU00858	Cloacibacillus porcorum	-2.5069	1.87186	-2.69468	0.00873193	0.0761987	-2.69723
424	OTU00861	Rarimicrobium hominis	-1.2314	1.45471	-1.71167	0.0911883	0.200803	-4.84744
425	OTU00862	Akkermansia muciniphila	-0.277625	10.862	-0.16068	0.872788	0.898148	-5.50807
