# Supplementary material for: Integrative multi-omics analysis uncovers tumor-immune-gut axis influencing immunotherapy outcomes in ovarian cancer
Source: Nat Commun. 2024 Dec 5;15:10609. doi: 10.1038/s41467-024-54565-8 (PMC11621351; doi:10.1038/s41467-024-54565-8)
Supplement: Supplementary file 7 — Supplementary Data 3 [file 41467_2024_54565_MOESM7_ESM.xlsx]

## Sheet: OnTX_LCBvBLBX_LCB
	logFC	AveExpr	t	P.Value	adj.P.Val	B
CE(16:0)	-4.26075	2.20492	-7.54209	3.48227e-09	2.01971e-06	10.9442		*Positive FC = Increased OnTX_LCB vs. BLBX_LCB
CE(15:0)	-2.56672	1.29598	-6.68827	5.27777e-08	9.91456e-06	8.35499		*Negative FC = Increased BLBX_LCB vs. OnTX_LCB
Cer(d18:0/20:0)	-0.271165	0.156508	-6.66834	5.62651e-08	9.91456e-06	8.29397
CE(20:0)	1.20761	0.62283	6.58003	7.47274e-08	9.91456e-06	8.02329
CE(18:0)	-2.63944	1.66614	-6.53826	8.54703e-08	9.91456e-06	7.89514
Cer(d18:1/26:1)	-0.252056	0.133702	-6.39966	1.3353e-07	1.29079e-05	7.46946
TG(18:0_32:1)	-1.05802	0.701965	-6.01725	4.58355e-07	3.7978e-05	6.29249
TG(18:1_33:1)	-1.35857	0.809102	-5.74789	1.09296e-06	7.92393e-05	5.4633
CE(18:2)	-3.92078	2.70828	-5.6113	1.69722e-06	0.000109377	5.0435
C3:1	-0.27799	0.188485	-5.56961	1.94104e-06	0.00011258	4.9155
Cer(d18:1/14:0)	-1.22711	0.58718	-5.51836	2.28902e-06	0.000120694	4.75826
OH-GlutAcid	3.94382	3.21034	5.31007	4.46785e-06	0.000215822	4.12087
CE(17:0)	-2.16187	1.06002	-5.28527	4.83739e-06	0.000215822	4.04517
TG(18:1_33:0)	-1.21754	0.786321	-5.18839	6.59516e-06	0.000273228	3.74999
DG(18:1_22:6)	1.10255	0.864024	4.6863	3.24e-05	0.0012528	2.23706
DG(18:1_20:2)	1.41431	1.18719	4.58957	4.38671e-05	0.00155036	1.94982
Cer(d18:2/14:0)	-0.116012	0.0620161	-4.57828	4.54414e-05	0.00155036	1.91641
TG(18:0_38:7)	-0.353051	0.221357	-4.44896	6.7963e-05	0.00218992	1.53533
TG(18:0_38:6)	-0.340142	0.173102	-4.42647	7.28696e-05	0.00222444	1.4694
CE(18:1)	-3.70109	3.33135	-4.37206	8.62227e-05	0.00250046	1.31033
Cer(d18:1/18:1)	-1.42863	0.756329	-4.04237	0.000235946	0.0065166	0.361315
Indole	-4.94125	5.31697	-3.97575	0.000288307	0.00721612	0.173
TG(18:2_33:2)	-1.32987	0.881566	-3.96475	0.000297971	0.00721612	0.142043
TG(20:4_32:0)	-0.684437	0.325569	-3.96405	0.000298598	0.00721612	0.140069
BABA	1.93226	1.39284	3.94707	0.000314174	0.00728883	0.0923417
Asp	1.94435	10.0779	3.83896	0.000433515	0.00951076	-0.209498
Cystine	2.10094	2.53357	3.83185	0.000442742	0.00951076	-0.229219
TG(20:4_34:0)	0.111099	0.0541005	3.81316	0.000467929	0.00969282	-0.28101
TG(18:1_33:2)	-0.852337	0.926691	-3.70723	0.000638997	0.0127799	-0.572254
TG(18:2_32:1)	-1.64136	1.10385	-3.68989	0.00067221	0.0129961	-0.619548
TG(17:2_34:2)	-0.839145	0.49232	-3.6478	0.000759945	0.0142183	-0.733964
EPA	1.47954	0.846212	3.61799	0.000828639	0.0150191	-0.814602
Lys	1.23309	10.6538	3.60554	0.000859064	0.0150987	-0.848184
TG(16:0_32:0)	-2.57021	1.17192	-3.57883	0.000928004	0.0155439	-0.920036
TG(18:1_36:1)	-3.41111	2.15219	-3.57512	0.000937995	0.0155439	-0.929999
TG(20:3_32:1)	-0.569259	0.478799	-3.49647	0.00117572	0.0189421	-1.13993
TG(20:4_33:2)	-0.295586	0.213242	-3.48664	0.0012092	0.018955	-1.16599
Orn	2.45829	5.40446	3.40435	0.00152771	0.0229607	-1.38272
TG(16:0_34:0)	-2.031	1.20192	-3.40062	0.00154391	0.0229607	-1.39248
TG(20:4_34:1)	0.0957823	0.0529471	3.34866	0.00178721	0.0259145	-1.52782
TG(20:4_32:2)	-0.375779	0.277556	-3.31838	0.00194542	0.0268447	-1.60616
TG(20:4_36:5)	-0.358412	0.2393	-3.31586	0.0019592	0.0268447	-1.61268
Phe	1.02177	9.84439	3.31024	0.00199021	0.0268447	-1.62717
TG(18:2_32:0)	-2.7737	2.77499	-3.28058	0.00216175	0.0284958	-1.70343
TG(20:2_34:1)	-0.651401	0.406166	-3.22435	0.00252625	0.0319987	-1.84694
CE(20:3)	-1.47898	1.50419	-3.22269	0.00253783	0.0319987	-1.85115
TG(18:2_33:1)	-1.04939	0.841813	-3.18788	0.00279305	0.0344674	-1.93924
TG(18:2_35:1)	-1.26949	1.53013	-3.1614	0.00300329	0.0360488	-2.00589
TG(16:0_32:1)	-1.12284	0.774792	-3.1563	0.0030455	0.0360488	-2.0187
TG(16:0_34:2)	-3.33776	3.48794	-3.06711	0.00387999	0.0450079	-2.24052
TG(16:1_34:1)	-1.22132	0.708233	-3.04489	0.00411922	0.0468461	-2.2952
TG(18:1_34:3)	-2.22184	2.3766	-3.03189	0.00426548	0.0475765	-2.32706
CE(17:1)	-0.838923	0.531945	-2.95755	0.00520059	0.0569122	-2.50771
CE(18:3)	-1.20936	1.54485	-2.94811	0.00533224	0.0572722	-2.53045
TG(20:5_34:0)	-0.381988	0.226681	-2.92077	0.00573126	0.0604387	-2.59603
TG(20:4_36:4)	-0.278966	0.229237	-2.91386	0.0058365	0.0604494	-2.61255
TG(18:1_28:1)	-0.83339	0.871722	-2.81324	0.00758795	0.0772107	-2.8502
TG(17:2_36:4)	-0.74478	0.662711	-2.79137	0.0080284	0.080284	-2.90114
Suc	3.69301	4.97882	2.77954	0.00827641	0.0813613	-2.92857
Glu	1.39986	10.4693	2.7614	0.00867067	0.0838165	-2.97051
TG(16:0_32:2)	-0.910343	0.63214	-2.7527	0.00886567	0.0842965	-2.99053
TG(18:1_34:2)	-3.10933	4.34392	-2.71377	0.00978998	0.0904441	-3.07971
AA	2.8164	3.23778	2.7091	0.00990657	0.0904441	-3.09034
TG(16:0_35:1)	-0.896793	0.785181	-2.70343	0.0100499	0.0904441	-3.10324
TG(18:2_34:3)	-2.28274	2.38163	-2.70006	0.010136	0.0904441	-3.11089
PC aa C40:5	-0.0509091	0.0465363	-2.69061	0.0103812	0.0912291	-3.13234
TG(18:1_34:4)	-1.03608	0.935645	-2.66767	0.0109993	0.0952175	-3.18417
HexCer(d18:1/18:1)	-0.247845	0.425911	-2.65696	0.0112993	0.0963765	-3.20826
CE(16:1)	-1.20153	0.771439	-2.63784	0.0118536	0.0987948	-3.2511
TG(18:1_34:1)	-2.96692	4.49255	-2.63549	0.0119235	0.0987948	-3.25636
TG(18:0_32:2)	-1.15109	0.890727	-2.62554	0.0122232	0.0998517	-3.27854
TG(16:0_35:2)	-0.95814	0.628562	-2.60342	0.012915	0.104037	-3.32768
t4-OH-Pro	1.6871	2.52176	2.5851	0.013515	0.107379	-3.36816
TG(14:0_38:4)	-0.179991	0.10352	-2.57055	0.0140098	0.109807	-3.40019
PC ae C34:3	0.0894594	0.0472267	2.56062	0.0143567	0.111025	-3.42194
TG(16:0_36:4)	-3.08609	4.21206	-2.547	0.0148455	0.113295	-3.45171
PC ae C36:3	0.106245	0.0538441	2.538	0.0151767	0.11363	-3.47131
TG(18:1_30:0)	-0.823238	0.663109	-2.5322	0.0153937	0.11363	-3.48392
FA(18:2)	-1.25514	10.168	-2.52999	0.0154772	0.11363	-3.48872
TG(22:6_32:1)	-0.307703	0.243277	-2.5075	0.0163504	0.11854	-3.53739
TG(16:1_32:2)	-0.483296	0.230121	-2.49016	0.0170535	0.122111	-3.57467
TG(20:3_34:1)	-0.337552	0.257405	-2.47894	0.0175235	0.122928	-3.59872
TG(18:1_32:2)	-1.03458	0.7283	-2.47734	0.0175914	0.122928	-3.60215
TG(20:5_34:2)	-0.353103	0.215969	-2.46586	0.0180861	0.12488	-3.62665
TG(18:1_38:5)	-0.425248	0.407151	-2.45315	0.018648	0.126308	-3.65367
CE(22:5)	-1.15715	1.11705	-2.45081	0.0187534	0.126308	-3.65864
TG(16:0_38:5)	-0.321406	0.124408	-2.44655	0.0189462	0.126308	-3.66767
TG(16:1_30:1)	-0.405123	0.178312	-2.43426	0.0195131	0.128609	-3.69366
HArg	0.423497	0.322878	2.42075	0.0201537	0.128916	-3.72211
TG(20:2_32:1)	-0.440582	0.265755	-2.41658	0.0203556	0.128916	-3.73089
TG(18:2_38:5)	-0.465222	0.226943	-2.4155	0.0204081	0.128916	-3.73315
TG(16:0_36:5)	-1.89933	1.7549	-2.41457	0.020453	0.128916	-3.73509
PC ae C38:4	0.0926376	0.0193893	2.40727	0.0208124	0.128916	-3.75041
HexCer(d18:2/18:0)	0.0693166	0.110676	2.40563	0.0208933	0.128916	-3.75382
TG(16:0_35:3)	-0.649988	0.437413	-2.36558	0.0229731	0.140257	-3.83713
DG(18:3_20:2)	-0.368079	0.403509	-2.34346	0.0241994	0.14471	-3.88266
PC aa C40:6	0.0760088	0.0305804	2.34343	0.0242016	0.14471	-3.88274
TG(18:2_34:2)	-2.98551	4.90251	-2.33043	0.0249496	0.147661	-3.90935
FA(18:0)	4.86017	9.23569	2.31261	0.0260093	0.152378	-3.94568
TG(18:3_36:1)	-1.35126	1.21238	-2.2845	0.0277623	0.161021	-4.00251
TG(18:2_34:0)	-2.02934	2.19811	-2.27179	0.0285893	0.164176	-4.02804
TG(18:2_30:1)	-0.56578	0.705111	-2.26541	0.0290131	0.164976	-4.04083
TG(17:1_34:2)	-0.487782	0.359942	-2.25983	0.0293876	0.165484	-4.05197
TG(22:5_34:2)	-0.359205	0.172719	-2.24726	0.0302483	0.168692	-4.07702
DHA	-1.26213	3.9774	-2.24196	0.0306174	0.169125	-4.08754
TG(20:3_36:5)	-0.216558	0.15311	-2.23054	0.0314271	0.171959	-4.11015
C12:1	-0.454506	0.263703	-2.20244	0.0335008	0.179916	-4.16541
DG(17:0_18:1)	1.01501	1.20676	2.20106	0.0336061	0.179916	-4.16812
TG(17:2_36:3)	-0.428607	0.592304	-2.19606	0.0339885	0.179916	-4.17789
TG(20:0_32:3)	-0.606975	0.525294	-2.19433	0.0341221	0.179916	-4.18127
HexCer(d18:2/23:0)	-0.18448	0.327413	-2.18337	0.0349769	0.182762	-4.20261
TG(18:2_32:2)	-1.00053	0.970054	-2.1793	0.0352996	0.182801	-4.21052
TG(16:0_34:4)	-0.518133	0.368439	-2.16125	0.036761	0.187985	-4.24544
TG(18:0_32:0)	-0.78274	0.56005	-2.15898	0.0369487	0.187985	-4.24982
FA(18:1)	-0.853936	12.5713	-2.14614	0.0380251	0.191779	-4.2745
PC ae C36:1	0.167696	0.110436	2.13887	0.0386476	0.193238	-4.28843
TG(20:3_32:2)	-0.974726	0.711549	-2.123	0.0400364	0.198471	-4.3187
PC aa C32:0	0.268355	0.457345	2.11521	0.0407339	0.199482	-4.33349
TG(18:2_34:1)	-2.58417	4.32815	-2.10633	0.0415425	0.199482	-4.3503
TG(16:0_34:1)	-2.30034	2.86864	-2.10627	0.0415475	0.199482	-4.35041
TG(16:1_34:2)	-1.00305	0.906806	-2.10553	0.041616	0.199482	-4.35181
TG(18:1_35:2)	-0.896957	1.14514	-2.09992	0.0421341	0.200309	-4.36239
Lac	2.90684	1.39355	2.08563	0.0434811	0.20331	-4.38926
TG(18:1_36:0)	-1.13227	1.15604	-2.08238	0.0437932	0.20331	-4.39536
TG(17:1_34:1)	-0.402097	0.398208	-2.08213	0.0438169	0.20331	-4.39582
Pro	0.803148	8.09808	2.06878	0.0451181	0.205097	-4.42075
TG(16:0_38:2)	-0.9249	0.805203	-2.06864	0.0451317	0.205097	-4.42101
TG(18:3_34:2)	-1.8057	1.8616	-2.06732	0.0452628	0.205097	-4.42348
C5-OH (C3-DC-M)	0.325879	0.393274	2.05507	0.0464891	0.207327	-4.44622
TG(18:1_32:0)	-1.62235	2.18034	-2.05291	0.0467088	0.207327	-4.45023
Serotonin	-0.726299	1.16654	-2.04809	0.0472009	0.207327	-4.45914
TG(17:2_38:7)	-0.156	0.139848	-2.04562	0.0474552	0.207327	-4.4637
Gly	1.16662	9.88986	2.04478	0.0475422	0.207327	-4.46525
Betaine	-1.20535	2.06473	-2.04132	0.0479013	0.207334	-4.47164
TG(17:1_38:6)	-0.0280826	0.023853	-2.03	0.0490911	0.21091	-4.49245
PC ae C36:2	0.144029	0.0876719	2.01934	0.0502354	0.212982	-4.51197
DG(16:1_20:0)	0.18561	0.152313	2.01621	0.0505758	0.212982	-4.51769
Ser	0.82023	9.90041	2.0153	0.0506751	0.212982	-4.51935
TG(16:1_36:1)	-0.589563	0.431109	-1.98058	0.0545932	0.227799	-4.58223
TG(18:0_34:3)	-0.843552	0.688287	-1.97234	0.0555605	0.230179	-4.59702
TG(16:0_38:3)	-0.905463	0.819164	-1.95763	0.0573244	0.235259	-4.6233
TG(16:0_40:7)	-0.122879	0.0314343	-1.95447	0.0577095	0.235259	-4.62893
TG(16:0_38:7)	0.168023	0.0924439	1.95207	0.0580036	0.235259	-4.63319
TG(18:1_26:0)	-0.981726	1.4097	-1.94405	0.0589965	0.237625	-4.64744
TG(16:0_30:2)	-0.428774	0.512895	-1.93297	0.0603904	0.241561	-4.667
TG(16:0_36:2)	-2.26266	3.7829	-1.91314	0.0629578	0.250106	-4.70182
TG(20:1_34:2)	-0.907206	0.759117	-1.90733	0.0637271	0.250293	-4.71196
TG(18:1_36:5)	-1.71536	2.42635	-1.90605	0.0638972	0.250293	-4.71419
CE(14:1)	-0.372644	0.223151	-1.90305	0.0642995	0.250293	-4.71942
TG(17:0_34:2)	-0.55048	0.328411	-1.89435	0.0654752	0.253171	-4.73453
PC ae C38:1	0.0589072	0.031231	1.87857	0.067656	0.259871	-4.76179
TG(18:2_34:4)	-0.771005	0.749977	-1.8632	0.0698395	0.266493	-4.78817
TG(18:2_36:5)	-1.84448	2.30637	-1.85803	0.0705867	0.267584	-4.79699
TG(16:0_34:3)	-1.19811	1.12549	-1.85208	0.0714569	0.269123	-4.80714
Hex2Cer(d18:1/20:0)	0.330223	0.510562	1.84017	0.0732228	0.273995	-4.82734
TG(18:1_36:2)	-2.7099	5.16334	-1.83666	0.0737508	0.274202	-4.83328
TG(18:3_36:2)	-1.52783	2.09903	-1.83036	0.0747064	0.275986	-4.84391
TG(16:0_37:3)	-0.729786	0.831004	-1.82319	0.0758062	0.278276	-4.85596
TG(18:3_36:3)	-1.68797	2.44839	-1.80577	0.078536	0.279593	-4.8851
TG(18:2_38:4)	-0.719042	0.549531	-1.8024	0.0790734	0.279593	-4.8907
CE(14:0)	-0.941375	0.420335	-1.79931	0.0795697	0.279593	-4.89585
TG(20:3_34:3)	-0.516012	0.50394	-1.79344	0.080518	0.279593	-4.90558
PC aa C24:0	-0.0493787	0.0126317	-1.78992	0.0810917	0.279593	-4.9114
TG(18:2_36:3)	-2.56441	5.30111	-1.78946	0.0811668	0.279593	-4.91216
TG(14:0_36:2)	-0.529772	0.825105	-1.78739	0.0815066	0.279593	-4.91559
Hex3Cer(d18:1/18:0)	-0.201953	0.300159	-1.78593	0.0817466	0.279593	-4.918
TMAO	0.195317	0.163312	1.78406	0.0820543	0.279593	-4.92108
TG(16:1_36:4)	-0.99205	1.19084	-1.78094	0.0825706	0.279593	-4.92622
TG(18:2_36:4)	-2.60293	4.93421	-1.77999	0.082729	0.279593	-4.92779
lysoPC a C16:1	-0.236141	0.306381	-1.77918	0.0828633	0.279593	-4.92912
C3-DC (C4-OH)	-0.265162	0.734803	-1.77826	0.0830157	0.279593	-4.93062
Sarcosine	1.55855	2.03639	1.77729	0.0831782	0.279593	-4.93222
Cys	1.05693	5.33984	1.77599	0.0833959	0.279593	-4.93436
PC ae C32:2	0.0480937	0.0304712	1.76399	0.0854227	0.284742	-4.954
PC ae C42:3	0.0310553	0.0222252	1.75154	0.0875719	0.290238	-4.97428
TG(18:2_35:2)	-0.992757	1.26275	-1.74183	0.0892771	0.294209	-4.98999
TG(16:1_36:2)	-0.82796	1.12163	-1.73367	0.0907329	0.297317	-5.00315
TG(16:1_36:3)	-1.01545	1.19365	-1.7277	0.0918104	0.299157	-5.01275
TG(18:1_35:3)	-0.523774	1.02869	-1.72286	0.0926908	0.300339	-5.02049
CE(22:0)	-0.294354	0.129494	-1.71098	0.0948853	0.305742	-5.03946
TG(18:0_36:4)	-1.58661	2.22628	-1.70403	0.0961871	0.308224	-5.05049
TG(17:2_34:3)	-0.254734	0.434667	-1.68748	0.0993502	0.315971	-5.07663
TG(20:3_34:0)	0.118156	0.119295	1.6857	0.0996943	0.315971	-5.07942
TG(18:1_36:4)	-2.28374	4.52282	-1.6805	0.100709	0.317451	-5.08757
TG(16:0_36:3)	-2.27261	4.17906	-1.67194	0.102396	0.318989	-5.10095
FA(20:2)	-1.38657	6.42163	-1.67181	0.102423	0.318989	-5.10116
TG(17:0_36:3)	-0.713226	0.734477	-1.66968	0.102846	0.318989	-5.10448
TG(18:2_36:1)	-1.6791	2.69508	-1.66329	0.104127	0.320259	-5.11442
DG-O(16:0_18:1)	-0.208187	0.372538	-1.66213	0.10436	0.320259	-5.11622
PC aa C36:6	0.0236563	0.0177308	1.64774	0.107294	0.327256	-5.13845
Spermine	0.262683	0.0943183	1.64298	0.108281	0.327256	-5.14578
C18	-0.32964	0.749826	-1.64273	0.108333	0.327256	-5.14616
TG(18:2_35:3)	-0.663907	0.788635	-1.62955	0.111103	0.333885	-5.16634
TG(18:0_36:2)	-1.41926	1.37879	-1.62136	0.112852	0.337393	-5.17879
TG(18:3_36:4)	-1.53583	1.87552	-1.61802	0.113573	0.337808	-5.18387
PC ae C40:6	-0.03617	0.0382181	-1.59539	0.118551	0.350814	-5.21795
PC aa C38:1	0.0292815	0.02982	1.55906	0.126915	0.373659	-5.2718
HexCer(d18:1/26:0)	0.196992	0.498312	1.55192	0.128613	0.37606	-5.28225
HexCer(d18:1/24:1)	-0.637244	2.92111	-1.54609	0.130014	0.37606	-5.29076
TG(20:1_34:1)	-0.560258	0.591666	-1.54554	0.130146	0.37606	-5.29156
TG(18:1_33:3)	-0.475807	0.680593	-1.5448	0.130324	0.37606	-5.29263
TG(17:2_36:2)	-0.218088	0.441187	-1.53315	0.133166	0.382357	-5.30954
PC aa C36:5	0.0431747	0.048064	1.52793	0.134455	0.384158	-5.31707
PC aa C34:1	0.513392	0.816454	1.52475	0.135245	0.38452	-5.32165
GCA	1.06767	1.71302	1.52144	0.136071	0.384982	-5.32641
TG(17:0_34:1)	-0.514072	0.298065	-1.51435	0.137853	0.387644	-5.33656
TG(18:1_36:6)	-0.919132	0.912177	-1.51224	0.138388	0.387644	-5.33958
TCA	0.715578	0.633612	1.50977	0.139017	0.387644	-5.34311
PC aa C42:2	0.0363998	0.00761856	1.50573	0.140048	0.388651	-5.34886
Spermidine	0.888141	3.56509	1.49772	0.14211	0.392495	-5.36022
DG(18:2_18:4)	-0.5041	0.541605	-1.48969	0.144202	0.392922	-5.37156
TG(18:3_34:1)	-1.32703	1.7517	-1.48926	0.144317	0.392922	-5.37218
TG(18:1_30:1)	-0.544697	0.891157	-1.48898	0.144389	0.392922	-5.37256
TG(18:0_34:2)	-1.16187	1.65391	-1.48675	0.144975	0.392922	-5.3757
Hex2Cer(d18:1/24:1)	0.451143	0.635631	1.48347	0.14584	0.39343	-5.38031
TG(14:0_32:2)	-0.524182	0.321898	-1.4764	0.14772	0.396655	-5.39022
TG(18:2_36:0)	-0.900163	1.31603	-1.46116	0.151836	0.40552	-5.41142
HexCer(d16:1/22:0)	-0.0698728	0.116392	-1.45673	0.153052	0.40552	-5.41756
TG(17:1_36:3)	-0.488992	0.698633	-1.45648	0.153119	0.40552	-5.41789
lysoPC a C28:1	0.028803	0.02538	1.4506	0.154742	0.407957	-5.426
Arg	1.32864	9.54151	1.43976	0.157769	0.414054	-5.44086
Cer(d18:1/24:0)	-0.399732	1.1302	-1.43263	0.159787	0.416768	-5.45059
TG(16:1_32:0)	-0.340961	0.296194	-1.43104	0.16024	0.416768	-5.45276
TG(17:1_36:5)	0.170783	0.191118	1.42187	0.16287	0.421717	-5.46519
Gln	0.630877	9.55056	1.41284	0.16549	0.426596	-5.47735
DG(18:1_20:3)	0.151062	0.204716	1.40332	0.168291	0.431897	-5.49011
TG(16:0_38:4)	-0.342914	0.256715	-1.39542	0.170641	0.433484	-5.50062
DG(18:1_22:5)	-0.0387387	0.0608348	-1.39529	0.170682	0.433484	-5.50081
TG(16:1_34:3)	-0.318169	0.292985	-1.39372	0.171151	0.433484	-5.50289
TG(18:1_36:3)	-2.14708	5.08486	-1.38783	0.172924	0.436068	-5.51068
TG(16:0_36:6)	-0.797229	0.610448	-1.37114	0.178027	0.445689	-5.53263
TG(18:3_32:0)	-0.661789	0.362571	-1.36971	0.17847	0.445689	-5.5345
TG(18:2_33:0)	-0.408469	0.444404	-1.36786	0.179044	0.445689	-5.53692
5-AVA	0.967077	7.97262	1.36403	0.180237	0.446352	-5.54191
Met-SO	0.662205	7.89482	1.35981	0.181559	0.446352	-5.5474
TG(18:0_36:3)	-1.3714	2.20916	-1.35649	0.182605	0.446352	-5.55171
TG(18:2_36:2)	-1.84774	4.68257	-1.35511	0.18304	0.446352	-5.5535
Cer(d18:0/24:0)	-0.263599	1.11656	-1.35352	0.183541	0.446352	-5.55554
TG(16:1_28:0)	-0.149511	0.10616	-1.3523	0.183928	0.446352	-5.55712
Hex2Cer(d18:1/26:1)	-0.0286156	0.0709139	-1.33508	0.18945	0.457838	-5.57923
PC ae C44:4	-0.095421	0.02441	-1.32416	0.19302	0.463007	-5.59312
Hex2Cer(d18:1/16:0)	0.591942	1.3428	1.32365	0.193186	0.463007	-5.59376
Hex3Cer(d18:1/16:0)	-0.198642	0.507648	-1.29446	0.202981	0.484481	-5.63036
TG(18:3_38:5)	0.114036	0.0769898	1.29042	0.204364	0.485682	-5.63536
PC aa C28:1	-0.0465431	0.0119064	-1.2854	0.206097	0.485682	-5.64157
FA(20:1)	-0.94686	7.86365	-1.28151	0.207446	0.485682	-5.64636
PC ae C44:3	-0.062297	0.019256	-1.28093	0.207648	0.485682	-5.64708
PC ae C34:1	0.159174	0.227619	1.28086	0.207671	0.485682	-5.64716
Cer(d18:2/20:0)	0.164298	0.331994	1.27648	0.209199	0.486397	-5.65253
FA(14:0)	-1.97862	13.1416	-1.27462	0.209849	0.486397	-5.65481
PC ae C34:2	0.103084	0.179298	1.26826	0.212087	0.486397	-5.66257
TG(16:0_28:1)	-0.307372	0.309643	-1.26474	0.213334	0.486397	-5.66685
TG(20:4_32:1)	-0.302526	0.186366	-1.26456	0.213397	0.486397	-5.66707
TG(20:2_34:3)	-0.452207	0.603376	-1.26237	0.214177	0.486397	-5.66973
TG(17:1_34:3)	-0.566932	0.387975	-1.26179	0.214384	0.486397	-5.67044
TG(16:1_32:1)	-0.234791	0.169999	-1.25373	0.21727	0.486397	-5.68018
DG(16:0_20:3)	0.353665	0.470934	1.25287	0.217579	0.486397	-5.68121
TG(16:1_34:0)	-0.206818	0.318361	-1.2512	0.218179	0.486397	-5.68322
TG(22:5_34:3)	-0.208425	0.131152	-1.25042	0.218462	0.486397	-5.68416
C0	-0.66133	3.46241	-1.24931	0.218863	0.486397	-5.68549
PC ae C30:0	0.0505561	0.0189425	1.24927	0.218879	0.486397	-5.68554
TG(22:6_34:1)	0.117809	0.1072	1.22297	0.228548	0.505946	-5.71682
SM C16:1	0.131633	0.092075	1.21859	0.230189	0.507641	-5.72197
PC ae C40:1	0.0268598	0.0141252	1.19099	0.240726	0.528869	-5.75402
TLCA	-0.488267	0.428038	-1.18391	0.243485	0.530945	-5.76213
CE(20:4)	-0.883422	0.971079	-1.18387	0.243502	0.530945	-5.76219
Putrescine	0.998044	4.0608	1.17571	0.24671	0.535479	-5.77148
DG(14:1_20:2)	-0.619658	1.11058	-1.17389	0.247428	0.535479	-5.77354
C8	-0.225495	0.432504	-1.168	0.24977	0.536583	-5.7802
ADMA	0.534563	0.6044	1.16795	0.249789	0.536583	-5.78026
TG(17:0_36:4)	-0.480184	0.633606	-1.15796	0.253797	0.543182	-5.79149
beta-Ala	0.987624	5.38632	1.14771	0.257953	0.546908	-5.80291
Cer(d18:1/23:0)	-0.308852	1.04657	-1.14703	0.258233	0.546908	-5.80367
Xanthine	-0.723168	4.88929	-1.14618	0.25858	0.546908	-5.80461
TMCA	0.12597	0.109433	1.14439	0.25931	0.546908	-5.80659
PC aa C38:5	0.0473185	0.0605486	1.13127	0.264725	0.556307	-5.82104
DG(18:3_18:3)	0.949179	2.05482	1.12475	0.267444	0.558104	-5.82815
GUDCA	0.398317	0.548914	1.12461	0.267505	0.558104	-5.82831
PC aa C40:2	0.0188162	0.0219411	1.12081	0.269099	0.558836	-5.83244
FA(20:3)	-1.36858	6.00652	-1.11919	0.269783	0.558836	-5.83421
DCA	-0.91782	8.17232	-1.114	0.271972	0.560197	-5.83981
Met	0.439033	9.91251	1.11139	0.273083	0.560197	-5.84263
PC ae C36:0	0.0267209	0.0106426	1.11079	0.273338	0.560197	-5.84328
PC aa C38:0	0.062365	0.108103	1.10309	0.276626	0.562969	-5.85154
GLCA	-0.19318	0.344015	-1.10195	0.277113	0.562969	-5.85276
CE(22:2)	-0.136517	0.209575	-1.10082	0.277602	0.562969	-5.85397
TG(20:4_34:2)	-0.253719	0.271403	-1.096	0.279678	0.56364	-5.8591
TG(16:0_33:1)	-0.285359	0.332375	-1.09381	0.280628	0.56364	-5.86143
TG(20:0_32:4)	-0.434524	0.537917	-1.09131	0.281713	0.56364	-5.86408
CE(22:6)	-0.69228	1.20571	-1.09106	0.28182	0.56364	-5.86434
CE(20:5)	-0.563749	1.08196	-1.08369	0.285035	0.568041	-5.87212
TG(22:6_34:3)	-0.280564	0.176544	-1.08153	0.285982	0.568041	-5.87439
TG(20:3_36:4)	-0.130216	0.196037	-1.07931	0.286959	0.568041	-5.87672
GLCAS	0.389547	0.491124	1.07214	0.290127	0.57236	-5.88421
TG(18:3_34:3)	-0.737188	0.719962	-1.06392	0.293789	0.577618	-5.89274
TG(17:2_38:5)	-0.130768	0.220864	-1.05678	0.296999	0.580068	-5.9001
p-Cresol-SO4	-0.593657	1.09058	-1.0567	0.297035	0.580068	-5.90018
TG(18:3_30:0)	-0.115265	0.0807397	-1.04938	0.300347	0.582106	-5.90768
Asn	0.907048	6.44144	1.04925	0.300404	0.582106	-5.9078
Choline	0.529658	5.51798	1.04666	0.301584	0.582106	-5.91045
Cer(d18:2/24:1)	0.18322	0.307298	1.03845	0.305342	0.582106	-5.91877
TG(18:3_32:1)	-0.288628	0.261725	-1.03835	0.305386	0.582106	-5.91887
TG(18:0_36:1)	-0.61411	1.42808	-1.03627	0.306345	0.582106	-5.92098
TG(17:0_34:3)	-0.263209	0.154009	-1.03416	0.307318	0.582106	-5.9231
PC aa C34:2	0.298151	0.571694	1.03331	0.307711	0.582106	-5.92396
GCDCA	0.623094	1.48411	1.03265	0.308013	0.582106	-5.92461
PC ae C38:5	0.06086	0.0407476	1.03243	0.308115	0.582106	-5.92484
Histamine	0.832469	1.93216	1.02114	0.313366	0.589526	-5.93612
Hex3Cer(d18:1/24:1)	-0.0966265	0.37064	-1.01777	0.314947	0.589526	-5.93947
CE(20:1)	-0.361987	0.197406	-1.01578	0.31588	0.589526	-5.94144
TG(18:0_30:0)	-0.22126	0.390133	-1.01316	0.317115	0.589526	-5.94403
SDMA	0.489795	0.982465	1.01314	0.317124	0.589526	-5.94405
PC ae C40:4	0.0304792	0.0138929	1.0016	0.3226	0.597789	-5.95538
HexCer(d18:1/26:1)	0.198641	0.717376	0.993946	0.326265	0.602656	-5.96283
DiCA(14:0)	0.136814	0.368713	0.976254	0.334847	0.616544	-5.97983
TG(17:2_38:6)	0.14376	0.141198	0.962128	0.341806	0.625804	-5.9932
DG(16:0_20:0)	-0.397364	1.23778	-0.955882	0.344913	0.625804	-5.99905
His	0.467272	7.4446	0.953328	0.34619	0.625804	-6.00143
PC aa C36:4	0.195252	0.372124	0.952661	0.346523	0.625804	-6.00206
PC aa C38:6	0.062584	0.0850564	0.952033	0.346838	0.625804	-6.00264
Cortisol	-0.0241306	0.0112104	-0.951087	0.347312	0.625804	-6.00352
Carnosine	0.297234	0.607755	0.949287	0.348215	0.625804	-6.00519
GDCA	0.544181	1.90242	0.948702	0.348508	0.625804	-6.00573
SM (OH) C24:1	0.0289379	0.0693957	0.929669	0.358158	0.640587	-6.02321
Hex2Cer(d18:1/24:0)	0.243594	0.581665	0.926314	0.359877	0.640587	-6.02626
TG(20:4_36:3)	-0.0978048	0.229756	-0.925155	0.360472	0.640587	-6.02731
Hex2Cer(d18:1/22:0)	0.297017	0.805567	0.923819	0.361159	0.640587	-6.02852
PC ae C38:6	0.0213128	0.0659448	0.920717	0.362756	0.640861	-6.03132
TG(18:2_38:6)	0.0714395	0.0502181	0.918375	0.363966	0.640861	-6.03343
TG(18:1_38:7)	-0.176078	0.380068	-0.917094	0.364628	0.640861	-6.03458
Thr	0.299158	9.60336	0.907215	0.369764	0.646033	-6.0434
HexCer(d18:1/24:0)	-0.245102	1.07276	-0.90715	0.369798	0.646033	-6.04346
HexCer(d18:1/22:0)	-0.344209	1.92032	-0.902084	0.37245	0.646787	-6.04794
TG(18:0_36:5)	-0.477436	0.721021	-0.902064	0.37246	0.646787	-6.04796
C14:1-OH	-0.114999	0.390687	-0.898628	0.374266	0.647982	-6.05099
Cer(d18:0/18:0)	-0.024088	0.0610639	-0.891052	0.378267	0.652637	-6.05764
TG(17:1_36:4)	-0.305529	0.384333	-0.888136	0.379814	0.652637	-6.06018
PC aa C36:1	0.122508	0.364183	0.887166	0.38033	0.652637	-6.06102
TG(16:0_38:6)	0.0982583	0.0983103	0.88303	0.382533	0.654481	-6.06461
DG(18:0_20:0)	0.0987005	0.0831331	0.875599	0.386512	0.659344	-6.07102
alpha-AAA	0.467844	3.32806	0.866727	0.391297	0.66179	-6.0786
TG(18:1_30:2)	0.24721	0.426247	0.866449	0.391448	0.66179	-6.07884
C3-OH	0.132115	0.210234	0.863234	0.393191	0.66179	-6.08156
CA	1.0527	3.05328	0.862506	0.393586	0.66179	-6.08218
Cer(d18:1/26:0)	-0.118223	0.451915	-0.861361	0.394209	0.66179	-6.08315
Cit	0.555561	8.41955	0.858215	0.395923	0.66179	-6.0858
TG(14:0_34:3)	-0.133152	0.133613	-0.858196	0.395933	0.66179	-6.08582
TG(14:0_34:1)	0.308301	0.456926	0.851483	0.399605	0.665521	-6.09145
Cer(d18:2/18:0)	0.187106	0.652815	0.847859	0.401597	0.665521	-6.09448
DG(18:1_20:0)	0.808127	2.1514	0.847839	0.401608	0.665521	-6.09449
TG(22:4_32:2)	-0.102759	0.165896	-0.844803	0.403281	0.66639	-6.09702
TG(17:0_32:1)	-0.0723504	0.0599531	-0.840207	0.405821	0.668219	-6.10082
C14:2-OH	-0.0459571	0.263139	-0.836048	0.408129	0.668219	-6.10424
Cer(d18:0/24:1)	0.217737	0.993111	0.834306	0.409098	0.668219	-6.10567
HCys	-0.455145	6.66173	-0.83394	0.409302	0.668219	-6.10597
Cer(d18:2/16:0)	0.275807	0.979043	0.830148	0.411416	0.668219	-6.10907
PC aa C36:2	0.326509	0.632841	0.828598	0.412283	0.668219	-6.11034
SM (OH) C14:1	0.0637865	0.0991506	0.827673	0.4128	0.668219	-6.11109
TG(22:4_34:2)	-0.157633	0.123934	-0.825151	0.414214	0.668219	-6.11314
TCDCA	0.240017	0.435735	0.820557	0.416796	0.668219	-6.11685
TG(20:4_30:0)	-0.110375	0.0915446	-0.818671	0.417858	0.668219	-6.11837
PC aa C40:3	-0.0232872	0.0535656	-0.818521	0.417943	0.668219	-6.11849
lysoPC a C26:0	0.0403881	0.0631455	0.818043	0.418213	0.668219	-6.11888
HexCer(d18:1/14:0)	0.0495844	0.298733	0.813644	0.4207	0.670345	-6.12241
SM C16:0	0.36345	1.51717	0.807488	0.424194	0.674062	-6.12731
Taurine	1.24158	4.33391	0.801668	0.427515	0.676747	-6.13192
DOPA	0.381275	0.687173	0.800277	0.428311	0.676747	-6.13301
TG(20:4_34:3)	-0.144722	0.18645	-0.798106	0.429554	0.676747	-6.13472
TG(20:4_36:2)	-0.0863213	0.110012	-0.796369	0.430551	0.676747	-6.13608
TG(16:0_32:3)	-0.096053	0.0769001	-0.793254	0.432343	0.677726	-6.13852
TG(20:5_34:1)	-0.0799799	0.138277	-0.784163	0.437596	0.684112	-6.14558
PC ae C30:2	0.0119934	0.0310871	0.781566	0.439104	0.684624	-6.14758
C3	-0.119437	0.193541	-0.761001	0.45115	0.699812	-6.1632
PheAlaBetaine	-0.0104761	0.00889544	-0.760819	0.451258	0.699812	-6.16334
C2	-0.247355	0.437495	-0.755568	0.454366	0.702752	-6.16726
DG(17:0_17:1)	-0.0683174	0.10262	-0.750579	0.457329	0.705455	-6.17097
PC ae C36:4	0.0409313	0.0706564	0.734354	0.467046	0.718532	-6.18285
Cer(d16:1/24:0)	-0.110593	0.398035	-0.725907	0.472151	0.724465	-6.18893
Cer(d18:1/22:0)	-0.240254	1.3221	-0.717472	0.477281	0.730404	-6.19494
PC aa C34:3	0.0274765	0.067278	0.712461	0.480343	0.733156	-6.19847
PC aa C40:4	-0.0166985	0.031391	-0.704822	0.485033	0.736751	-6.20382
lysoPC a C20:4	0.0328354	0.0448864	0.704487	0.48524	0.736751	-6.20405
PC aa C36:3	0.221608	0.523923	0.69204	0.492938	0.746486	-6.21264
TG(18:1_38:6)	-0.0995243	0.258586	-0.689953	0.494235	0.746501	-6.21406
TG(18:3_38:6)	-0.0272573	0.0284563	-0.680696	0.500013	0.753266	-6.22033
Cer(d16:1/18:0)	-0.130861	0.688514	-0.677473	0.502033	0.75435	-6.22249
SM (OH) C16:1	0.0344108	0.11577	0.668698	0.507555	0.754527	-6.22833
Hypoxanthine	-0.59889	5.52972	-0.664433	0.510252	0.754527	-6.23114
HexCer(d18:1/20:0)	-0.104092	0.662233	-0.664089	0.51047	0.754527	-6.23137
Hex2Cer(d18:1/18:0)	0.177607	0.706673	0.663167	0.511054	0.754527	-6.23197
PC ae C34:0	0.0406073	0.0931296	0.6626	0.511413	0.754527	-6.23234
TG(20:5_36:3)	-0.109201	0.226163	-0.660375	0.512825	0.754527	-6.2338
PEA	0.432454	1.50933	0.659781	0.513202	0.754527	-6.23419
Trigonelline	0.371827	2.27181	0.659499	0.513381	0.754527	-6.23437
PAG	0.0178548	0.0497985	0.658746	0.513859	0.754527	-6.23486
Cer(d18:2/22:0)	0.0976052	0.378774	0.649711	0.519618	0.761057	-6.24071
CDCA	0.642598	2.65172	0.638342	0.526914	0.767639	-6.24796
DG(18:1_18:4)	0.237432	0.742403	0.637425	0.527505	0.767639	-6.24853
Cer(d18:1/16:0)	0.333684	3.33393	0.63653	0.528082	0.767639	-6.2491
TG(20:2_32:0)	0.063158	0.0515009	0.633592	0.529978	0.768469	-6.25095
AbsAcid	-0.251919	0.375928	-0.627915	0.533653	0.771088	-6.25449
GABA	0.346304	4.7114	0.626151	0.534798	0.771088	-6.25559
Ind-SO4	0.0238415	0.0383082	0.624649	0.535773	0.771088	-6.25652
DG(14:0_18:2)	0.344822	0.783813	0.617817	0.540222	0.775566	-6.26072
PC ae C36:5	0.0263547	0.0704791	0.610331	0.545119	0.779464	-6.26527
Ac-Orn	0.254045	2.13381	0.60956	0.545625	0.779464	-6.26574
PC aa C42:4	-0.00788943	0.0041311	-0.600618	0.551506	0.78593	-6.2711
TG(16:1_38:5)	-0.192178	0.333836	-0.595057	0.55518	0.787307	-6.27439
Creatinine	0.925997	1.76571	0.595047	0.555187	0.787307	-6.2744
TG(16:0_40:6)	-0.078462	0.167682	-0.585953	0.561222	0.793924	-6.27972
DG(14:1_18:1)	0.125963	0.849339	0.576377	0.567612	0.799502	-6.28524
DG(18:1_18:1)	0.59193	4.72456	0.575914	0.567922	0.799502	-6.2855
AconAcid	0.186413	0.57435	0.57245	0.570243	0.800826	-6.28748
C7-DC	-0.0429875	0.133746	-0.569377	0.572306	0.801101	-6.28922
TG(20:0_34:1)	0.160459	0.188126	0.568045	0.573202	0.801101	-6.28997
C16	-0.171581	0.699154	-0.563599	0.576195	0.803349	-6.29246
Cer(d16:1/22:0)	-0.181442	1.10514	-0.54654	0.587752	0.817033	-6.30186
TG(18:1_31:0)	0.350221	0.924161	0.544961	0.588827	0.817033	-6.30271
AABA	0.377266	5.50786	0.540872	0.591616	0.817781	-6.30492
TG(17:1_38:7)	0.0132904	0.0409386	0.540037	0.592187	0.817781	-6.30536
TG(18:1_32:3)	-0.134688	0.395351	-0.534148	0.596216	0.820573	-6.3085
DG(16:0_16:1)	-0.343358	1.98548	-0.53295	0.597037	0.820573	-6.30914
Cer(d18:0/26:1)	-0.0342656	0.314437	-0.529982	0.599074	0.821426	-6.3107
DG(16:0_20:4)	0.159017	0.764663	0.525371	0.602246	0.823827	-6.31312
TG(14:0_36:3)	0.180749	0.489451	0.522439	0.604266	0.824485	-6.31465
TG(20:3_36:3)	-0.0688947	0.331266	-0.52055	0.60557	0.824485	-6.31562
TG(20:1_34:3)	-0.0789117	0.159344	-0.51837	0.607076	0.824599	-6.31675
PC ae C40:2	-0.0180956	0.0409876	-0.513123	0.610707	0.827594	-6.31944
HexCer(d18:1/18:0)	-0.133576	0.898743	-0.505364	0.616096	0.827595	-6.32336
TG(16:1_38:4)	0.122449	0.215477	0.5048	0.616488	0.827595	-6.32365
DG(14:0_18:1)	0.189613	0.351144	0.504146	0.616944	0.827595	-6.32397
Cer(d18:0/18:0(OH))	-0.279357	5.23681	-0.503726	0.617236	0.827595	-6.32418
TG(20:3_34:2)	-0.145492	0.320176	-0.502856	0.617842	0.827595	-6.32462
DG(16:1_18:0)	-0.201686	0.894741	-0.487745	0.628412	0.837157	-6.33206
lysoPC a C16:0	-0.23051	2.81578	-0.487597	0.628515	0.837157	-6.33213
Cer(d18:2/18:1)	0.14797	0.872481	0.486465	0.629311	0.837157	-6.33268
lysoPC a C18:1	0.264594	1.6273	0.480372	0.633598	0.840931	-6.3356
PC aa C42:5	0.00931618	0.0469081	0.476462	0.636355	0.842662	-6.33746
C14:1	0.0532722	0.315376	0.471562	0.639819	0.844177	-6.33977
Cer(d18:1/25:0)	-0.157338	0.917022	-0.470727	0.64041	0.844177	-6.34017
TG(14:0_34:2)	-0.153206	0.410138	-0.468423	0.642043	0.84441	-6.34124
SM C24:1	0.101377	0.341309	0.465788	0.643911	0.844951	-6.34247
DiCA(12:0)	0.148014	0.749219	0.455019	0.651573	0.850457	-6.3474
TrpBetaine	-0.247319	0.764638	-0.450476	0.654817	0.850457	-6.34944
Anserine	0.238436	1.26604	0.450142	0.655055	0.850457	-6.34959
1-Met-His	0.204573	0.724578	0.449962	0.655184	0.850457	-6.34967
TG(16:1_36:5)	-0.165593	0.358051	-0.449606	0.655438	0.850457	-6.34983
TG(20:2_34:2)	-0.127516	0.22815	-0.442927	0.660222	0.854751	-6.3528
PC aa C32:3	0.00679695	0.0237311	0.434759	0.66609	0.860428	-6.35637
C16:1-OH	-0.139207	0.767017	-0.426064	0.672361	0.864844	-6.36009
SM (OH) C22:2	0.0279734	0.0491772	0.425146	0.673024	0.864844	-6.36048
3-IAA	0.247253	3.40941	0.421796	0.675448	0.864844	-6.36189
H1	0.754833	9.6059	0.421483	0.675674	0.864844	-6.36202
CE(22:1)	-0.0444425	0.075576	-0.419703	0.676964	0.864844	-6.36277
C18:2	0.059108	0.316203	0.413028	0.681807	0.867809	-6.36554
PC aa C32:2	0.022592	0.0735944	0.412381	0.682277	0.867809	-6.3658
PC ae C42:2	0.00773922	0.0248864	0.400447	0.690973	0.876946	-6.37063
C4	-0.0544644	0.218117	-0.398038	0.692733	0.87726	-6.37159
TG(20:2_34:4)	-0.0512661	0.143465	-0.390893	0.697965	0.880115	-6.3744
PC ae C40:5	-0.00833736	0.0554208	-0.390815	0.698022	0.880115	-6.37443
DG(18:2_20:0)	0.236782	1.67336	0.387822	0.700218	0.880969	-6.37559
HexCer(d18:2/24:0)	0.0465076	0.437285	0.378134	0.707345	0.887734	-6.37929
TG(16:1_38:3)	0.0877631	0.197904	0.37355	0.710725	0.887734	-6.381
Cer(d18:1/24:1)	0.149059	1.42145	0.372587	0.711437	0.887734	-6.38136
Cer(d18:1/18:0(OH))	-0.225873	3.98042	-0.372206	0.711718	0.887734	-6.3815
DG(16:0_18:2)	-0.376042	4.71109	-0.368374	0.71455	0.889354	-6.38292
SM C24:0	0.0483681	0.327523	0.362403	0.718972	0.892942	-6.38509
C16-OH	-0.108721	0.725259	-0.340718	0.735111	0.911035	-6.39269
Ala	0.122355	11.5555	0.319525	0.751003	0.928745	-6.39967
C18:1-OH	0.0851191	0.583616	0.308295	0.759469	0.93688	-6.40318
DG(18:1_18:3)	0.230559	2.42885	0.306518	0.760811	0.93688	-6.40373
ProBetaine	-0.176622	2.47421	-0.296451	0.76843	0.944257	-6.40676
C5-M-DC	0.0170346	0.133277	0.29229	0.771586	0.944307	-6.40798
TG(20:5_36:2)	-0.0428846	0.179776	-0.292104	0.771727	0.944307	-6.40803
lysoPC a C24:0	0.0328551	0.12138	0.287264	0.775403	0.946808	-6.40943
C10	0.0605688	0.542645	0.283223	0.778477	0.947004	-6.41058
HexCer(d16:1/24:0)	0.00912856	0.0822092	0.282676	0.778893	0.947004	-6.41074
Val	0.101067	10.7661	0.280615	0.780462	0.947004	-6.41132
Cer(d18:2/24:0)	0.0323498	0.25626	0.274154	0.785387	0.947803	-6.41311
Leu	0.101028	11.4655	0.273698	0.785735	0.947803	-6.41323
TG(14:0_36:4)	-0.0902374	0.421687	-0.273321	0.786023	0.947803	-6.41333
Ile	0.0989867	10.445	0.268584	0.78964	0.94941	-6.41462
PC ae C32:1	0.0174003	0.100283	0.267289	0.79063	0.94941	-6.41496
TG(18:3_34:0)	-0.1219	0.286042	-0.257166	0.798378	0.954223	-6.41761
HexCer(d18:1/16:0)	-0.0972343	1.99752	-0.255458	0.799687	0.954223	-6.41805
Cer(d18:1/18:0)	-0.115654	2.01537	-0.254855	0.80015	0.954223	-6.4182
3-Met-His	-0.155123	1.75254	-0.253462	0.801218	0.954223	-6.41856
SM C18:1	0.0178676	0.0807787	0.249759	0.804061	0.954938	-6.41949
Hex3Cer(d18:1/26:1)	0.0127301	0.140849	0.248391	0.805112	0.954938	-6.41983
PC ae C30:1	-0.00296191	0.0214681	-0.241755	0.810214	0.956001	-6.42145
TG(22:6_34:2)	0.0431005	0.216952	0.241451	0.810447	0.956001	-6.42152
lysoPC a C17:0	-0.022917	0.355281	-0.240795	0.810953	0.956001	-6.42168
DG(16:1_18:2)	-0.114194	1.57813	-0.23746	0.813521	0.957083	-6.42248
TG(22:5_32:1)	-0.0158684	0.0569952	-0.232545	0.817309	0.957549	-6.42363
DG(18:1_20:4)	-0.0440664	0.644585	-0.228532	0.820405	0.957549	-6.42456
TG(22:5_34:1)	0.0236419	0.0695219	0.226999	0.821589	0.957549	-6.4249
DG(18:2_18:3)	-0.198574	2.67618	-0.226955	0.821622	0.957549	-6.42491
HexCer(d18:2/22:0)	0.0224163	0.435025	0.226244	0.822172	0.957549	-6.42507
PC aa C30:0	0.0411647	0.559986	0.211121	0.833872	0.969231	-6.42838
TG(22:6_32:0)	0.0210819	0.0459673	0.206581	0.837392	0.971375	-6.42933
DG(18:1_20:1)	-0.0328195	0.35478	-0.195283	0.846167	0.979368	-6.43159
Cer(d18:1/20:0(OH))	0.08117	2.33913	0.193364	0.84766	0.979368	-6.43197
PC ae C40:3	0.0038264	0.0356199	0.18768	0.852083	0.982083	-6.43305
PC aa C32:1	-0.00614054	0.0958532	-0.185994	0.853396	0.982083	-6.43336
lysoPC a C18:2	0.102416	1.16579	0.18071	0.857514	0.984867	-6.43433
C16:1	0.028288	0.304852	0.177919	0.859691	0.985417	-6.43483
C12	0.0338729	0.305606	0.173182	0.863388	0.987702	-6.43566
TG(18:2_30:0)	-0.0532703	0.361186	-0.169352	0.866379	0.989173	-6.43632
TG(16:0_38:1)	-0.0524644	0.480717	-0.164674	0.870036	0.990249	-6.4371
SM C18:0	0.0246868	0.392136	0.162651	0.871618	0.990249	-6.43743
Cer(d18:1/20:0)	-0.0298851	0.751942	-0.156773	0.876218	0.990249	-6.43837
C16:2	-0.0191584	0.480525	-0.156749	0.876236	0.990249	-6.43837
Tyr	0.0559607	10.2014	0.154112	0.878301	0.990249	-6.43878
DG(18:1_18:2)	0.169512	6.16634	0.153738	0.878595	0.990249	-6.43884
PC aa C42:1	0.00241042	0.0589741	0.152872	0.879273	0.990249	-6.43897
DG(16:0_18:1)	-0.119781	4.33623	-0.142367	0.88751	0.997588	-6.44052
Cer(d16:1/23:0)	-0.0342083	0.774533	-0.13221	0.895486	1	-6.44192
SM (OH) C22:1	-0.00962078	0.13722	-0.130081	0.897159	1	-6.44219
PC aa C34:4	-0.00310335	0.0308368	-0.127719	0.899016	1	-6.4425
c4-OH-Pro	-0.0463638	0.289879	-0.126916	0.899647	1	-6.4426
SM C20:2	0.00153311	0.00846	0.121907	0.903587	1	-6.44322
HexCer(d18:1/23:0)	-0.0384706	1.60352	-0.11513	0.908922	1	-6.44403
TG(22:2_32:4)	0.0142239	0.117348	0.114215	0.909643	1	-6.44413
Trp	0.0497129	8.00456	0.111084	0.912109	1	-6.44448
TG(18:0_30:1)	0.0257015	0.210231	0.1106	0.91249	1	-6.44454
3-IPA	0.0601682	2.70496	0.108381	0.914239	1	-6.44478
TG(14:0_34:0)	0.0177224	0.126806	0.101223	0.919882	1	-6.44553
HexCer(d18:2/16:0)	0.00597735	0.133741	0.0865049	0.9315	1	-6.44691
Cer(d16:1/20:0)	-0.00954299	0.363744	-0.0846965	0.932928	1	-6.44707
FA(16:0)	0.13465	10.798	0.0840161	0.933466	1	-6.44712
TDCA	-0.0526231	1.0044	-0.0762079	0.939636	1	-6.44775
C6 (C4:1-DC)	-0.00567843	0.0454787	-0.0719273	0.943021	1	-6.44807
PC aa C36:0	0.00513548	0.0690399	0.0718224	0.943104	1	-6.44807
PC aa C38:4	0.00607747	0.129758	0.0710016	0.943753	1	-6.44813
SM C22:3	0.000691634	0.00113329	0.0693432	0.945064	1	-6.44825
DHEAS	0.0377027	1.02896	0.0647895	0.948667	1	-6.44856
Hex2Cer(d18:1/14:0)	-0.00467389	0.342387	-0.0530484	0.957959	1	-6.44925
C5	-0.00467745	0.162976	-0.0523859	0.958484	1	-6.44928
DG(18:2_18:2)	0.0575528	6.66273	0.0493796	0.960864	1	-6.44943
SM C26:0	0.000885679	0.0366045	0.0445233	0.96471	1	-6.44966
C14	0.010801	0.751886	0.0412386	0.967312	1	-6.4498
C9	-0.00457209	0.20373	-0.0403726	0.967998	1	-6.44984
DG(18:2_20:4)	0.0110368	0.931979	0.0371021	0.970589	1	-6.44997
C18:1	0.00959955	0.538698	0.03617	0.971328	1	-6.45
PC ae C38:3	-0.00124942	0.060564	-0.0351798	0.972113	1	-6.45004
lysoPC a C18:0	0.0138323	1.63224	0.033778	0.973223	1	-6.45008
TG(18:2_28:0)	0.00893064	0.375764	0.0331515	0.97372	1	-6.4501
TG(16:0_28:2)	-0.00516213	0.196524	-0.0283642	0.977514	1	-6.45025
Hex3Cer(d18:1_22:0)	-0.00218828	0.239263	-0.0264333	0.979044	1	-6.4503
Cer(d18:2/23:0)	-0.00468143	0.251284	-0.0260216	0.97937	1	-6.45032
DG(18:0_20:4)	-0.0101296	0.95247	-0.0253313	0.979918	1	-6.45033
C4:1	0.00177627	0.110771	0.0197288	0.984359	1	-6.45046
PC ae C38:2	-0.000501866	0.0845218	-0.0129919	0.989699	1	-6.45057
C16:2-OH	0.0011463	0.2257	0.0119797	0.990502	1	-6.45058
PC aa C38:3	-0.00051555	0.141077	-0.00547613	0.995658	1	-6.45064
SM C26:1	1.54969e-05	0.0234548	0.000967772	0.999233	1	-6.45065
C5-DC (C6-OH)	0	0.0864422	0	1	1	-6.45065
Kynurenine	0	0	0	1	1	-6.45065
Nitro-Tyr	0	0	0	1	1	-6.45065
DG(14:0_14:0)	0	0.196436	0	1	1	-6.45065
lysoPC a C14:0	0	0	0	1	1	-6.45065
lysoPC a C20:3	0	0	0	1	1	-6.45065
lysoPC a C26:1	0	0.00831111	0	1	1	-6.45065
lysoPC a C28:0	0	0	0	1	1	-6.45065
PC aa C26:0	0	0	0	1	1	-6.45065
PC aa C30:2	0	0	0	1	1	-6.45065
PC aa C42:0	0	0	0	1	1	-6.45065
PC aa C42:6	0	0	0	1	1	-6.45065
PC ae C38:0	0	0	0	1	1	-6.45065
PC ae C42:1	0	0	0	1	1	-6.45065
PC ae C42:4	0	0	0	1	1	-6.45065
PC ae C42:5	0	0	0	1	1	-6.45065
PC ae C44:5	0	0	0	1	1	-6.45065
PC ae C44:6	0	0	0	1	1	-6.45065
TG(14:0_36:1)	0	0.0413537	0	1	1	-6.45065
TG(14:0_39:3)	0	0	0	1	1	-6.45065
TG(16:0_33:2)	0	0.0932681	0	1	1	-6.45065
TG(16:0_40:8)	0	0.0302434	0	1	1	-6.45065
TG(18:1_32:1)	0	0.342056	0	1	1	-6.45065
TG(18:2_31:0)	0	0	0	1	1	-6.45065

## Sheet: OnTX_DCBvsBLBX_DCB
	logFC	AveExpr	t	P.Value	adj.P.Val	B
CE(20:0)	1.44665	0.62283	8.48761	1.84745e-10	1.07152e-07	13.7938		*Positive FC = Increased OnTX_DCB vs. BLBX_DCB
CE(16:0)	-3.99528	2.20492	-7.61507	2.76745e-09	7.85861e-07	11.1928		*Negative FC = Increased BLBX_DCB vs. OnTX_DCB
TG(18:0_32:1)	-1.2201	0.701965	-7.47173	4.34773e-09	7.85861e-07	10.7579
Cer(d18:0/20:0)	-0.27954	0.156508	-7.402	5.41973e-09	7.85861e-07	10.5456
CE(18:0)	-2.61423	1.66614	-6.97294	2.12075e-08	2.46007e-06	9.23095
Cer(d18:1/26:1)	-0.248047	0.133702	-6.78133	3.91565e-08	3.78513e-06	8.63975
DG(18:1_22:6)	1.41137	0.864024	6.45941	1.10158e-07	8.82746e-06	7.64233
CE(15:0)	-2.29109	1.29598	-6.42832	1.21758e-07	8.82746e-06	7.54579
TG(18:1_33:0)	-1.36335	0.786321	-6.25571	2.12366e-07	1.36858e-05	7.0094
CE(18:2)	-3.99947	2.70828	-6.16332	2.86094e-07	1.65935e-05	6.72208
DG(18:1_20:2)	1.69539	1.18719	5.92405	6.1918e-07	3.26477e-05	5.97791
C3:1	-0.27021	0.188485	-5.82933	8.40497e-07	3.82615e-05	5.68346
TG(18:1_33:1)	-1.27823	0.809102	-5.82309	8.57586e-07	3.82615e-05	5.66407
BABA	2.46868	1.39284	5.42994	3.04141e-06	0.000126001	4.4454
TG(18:1_36:1)	-4.58517	2.15219	-5.17454	6.89366e-06	0.000266555	3.65894
TG(18:1_33:2)	-1.08701	0.926691	-5.09085	9.00364e-06	0.000309629	3.40258
TG(18:1_36:0)	-2.56949	1.15604	-5.08837	9.07534e-06	0.000309629	3.39497
C3-OH	0.713731	0.210234	5.02148	1.12292e-05	0.000361829	3.19064
TG(20:3_32:1)	-0.749781	0.478799	-4.95878	1.37049e-05	0.00041836	2.99957
Cer(d18:2/14:0)	-0.11588	0.0620161	-4.92409	1.52988e-05	0.000443665	2.89411
CE(18:1)	-3.84921	3.33135	-4.89607	1.67193e-05	0.000461771	2.80902
TG(18:2_32:1)	-2.01215	1.10385	-4.8707	1.81175e-05	0.000477643	2.73207
TG(20:4_34:1)	0.128608	0.0529471	4.84143	1.98746e-05	0.000501185	2.64341
CE(17:0)	-1.8167	1.06002	-4.78236	2.39485e-05	0.000578756	2.46488
Cer(d18:1/14:0)	-0.979211	0.58718	-4.74158	2.72314e-05	0.000631769	2.34194
TMAO	0.478598	0.163312	4.70718	3.03432e-05	0.000676886	2.23844
Betaine	-2.56874	2.06473	-4.68423	3.26115e-05	0.000700543	2.1695
Asp	2.15444	10.0779	4.58032	4.51535e-05	0.000935322	1.85854
DHA	-2.38599	3.9774	-4.56366	4.75639e-05	0.000951277	1.80888
TG(16:0_32:1)	-1.48516	0.774792	-4.49522	5.88682e-05	0.00113812	1.60537
TG(18:1_30:0)	-1.3499	0.663109	-4.47088	6.3493e-05	0.00118793	1.53323
TG(20:4_34:0)	0.120585	0.0541005	4.45646	6.64008e-05	0.00120285	1.49053
Cystine	2.26424	2.53357	4.44672	6.84378e-05	0.00120285	1.46172
TG(16:0_34:0)	-2.44515	1.20192	-4.40833	7.70793e-05	0.00131488	1.34838
CE(18:3)	-1.64	1.54485	-4.30481	0.000106075	0.00175781	1.04435
Cer(d18:1/18:1)	-1.4006	0.756329	-4.26727	0.000119035	0.00191778	0.934709
HexCer(d18:1/24:1)	-1.61113	2.92111	-4.209	0.00014227	0.00220756	0.765234
TG(17:1_34:2)	-0.842659	0.359942	-4.20361	0.000144633	0.00220756	0.749588
OH-GlutAcid	2.86815	3.21034	4.15821	0.000166101	0.00247022	0.618177
TG(20:4_32:2)	-0.427622	0.277556	-4.06607	0.000219652	0.00318495	0.353157
TG(18:1_28:1)	-1.11595	0.871722	-4.05622	0.000226284	0.00320109	0.324974
TG(16:1_34:0)	-0.618695	0.318361	-4.03029	0.000244701	0.0033792	0.250862
HexCer(d18:1/18:1)	-0.341932	0.425911	-3.94698	0.000314262	0.00423889	0.0141414
Phe	1.09353	9.84439	3.81465	0.000465865	0.00613471	-0.357488
TG(16:1_34:1)	-1.41829	0.708233	-3.80739	0.000475969	0.00613471	-0.37771
PC aa C36:3	1.11138	0.523923	3.73706	0.000585503	0.00737256	-0.57275
TG(18:0_38:7)	-0.274909	0.221357	-3.73019	0.000597431	0.00737256	-0.591725
PC aa C38:1	0.0633983	0.02982	3.63468	0.000789476	0.00932403	-0.853614
TG(16:1_36:1)	-1.00437	0.431109	-3.63311	0.000793088	0.00932403	-0.857898
TG(18:1_35:3)	-1.024	1.02869	-3.62683	0.000807676	0.00932403	-0.875
TG(18:3_36:1)	-1.98946	1.21238	-3.62166	0.000819871	0.00932403	-0.889059
TG(18:2_33:1)	-1.09593	0.841813	-3.58483	0.000912072	0.00993772	-0.988981
TG(20:4_33:2)	-0.282071	0.213242	-3.58263	0.000917879	0.00993772	-0.994928
EPA	1.35921	0.846212	3.5789	0.000927833	0.00993772	-1.00503
PC aa C34:2	0.957593	0.571694	3.57351	0.00094237	0.00993772	-1.0196
TG(16:0_32:2)	-1.09378	0.63214	-3.56126	0.000976235	0.010111	-1.05267
TG(20:3_36:3)	-0.435362	0.331266	-3.542	0.00103187	0.0104997	-1.10456
TG(18:0_38:6)	-0.248345	0.173102	-3.47996	0.00123248	0.0123195	-1.27069
Cer(d18:1/24:0)	-0.900153	1.1302	-3.47377	0.00125443	0.0123195	-1.28718
Lys	1.10157	10.6538	3.46822	0.00127443	0.0123195	-1.30196
Glu	1.62727	10.4693	3.4564	0.00131807	0.0125324	-1.33339
Ser	1.30378	9.90041	3.44928	0.00134502	0.0125824	-1.35229
TG(17:2_36:3)	-0.622117	0.592304	-3.43225	0.00141168	0.0129964	-1.39742
TG(20:4_36:4)	-0.304217	0.229237	-3.42154	0.0014552	0.0131135	-1.42574
TG(17:2_34:2)	-0.730238	0.49232	-3.41805	0.00146962	0.0131135	-1.43494
TG(20:0_32:3)	-0.86991	0.525294	-3.3863	0.00160761	0.0140041	-1.51858
TG(16:1_32:0)	-0.748814	0.296194	-3.38408	0.00161772	0.0140041	-1.52442
Cer(d18:1/23:0)	-0.835111	1.04657	-3.33955	0.0018335	0.0156387	-1.64096
PC aa C36:5	0.0874427	0.048064	3.33209	0.0018722	0.0157373	-1.66038
TG(18:0_36:1)	-1.82753	1.42808	-3.32055	0.00193366	0.0160217	-1.6904
TG(18:1_34:3)	-2.25039	2.3766	-3.30657	0.00201067	0.0164252	-1.72669
PC aa C36:4	0.628114	0.372124	3.29991	0.00204839	0.0165009	-1.74395
TG(22:6_32:1)	-0.375242	0.243277	-3.29261	0.00209053	0.0166097	-1.76287
HexCer(d18:1/24:0)	-0.81867	1.07276	-3.26258	0.00227255	0.0178119	-1.84034
TG(20:2_32:1)	-0.548422	0.265755	-3.23899	0.00242608	0.0187617	-1.90095
Indole	-3.70794	5.31697	-3.21244	0.00261058	0.0199228	-1.96883
TG(17:1_36:3)	-0.997657	0.698633	-3.19967	0.002704	0.0203678	-2.00137
HexCer(d18:1/22:0)	-1.13118	1.92032	-3.19212	0.00276073	0.0205285	-2.02058
TG(16:1_36:2)	-1.41296	1.12163	-3.18572	0.00280963	0.0206277	-2.03682
TG(18:0_36:2)	-2.57725	1.37879	-3.17026	0.0029313	0.0212519	-2.07601
TG(18:2_35:1)	-1.17253	1.53013	-3.14409	0.00314871	0.0225463	-2.1421
DG(17:0_18:1)	1.33942	1.20676	3.12749	0.00329444	0.0233022	-2.18386
C5-OH (C3-DC-M)	0.45803	0.393274	3.11018	0.00345321	0.0241308	-2.22727
TG(18:1_38:5)	-0.494374	0.407151	-3.07085	0.00384106	0.0265216	-2.32532
TG(18:1_34:4)	-1.10358	0.935645	-3.05958	0.00395955	0.0270181	-2.35328
TG(18:2_33:2)	-0.948451	0.881566	-3.04467	0.00412159	0.0277968	-2.39017
TG(18:0_34:3)	-1.20416	0.688287	-3.03162	0.00426858	0.0284572	-2.42237
TG(16:0_28:1)	-0.680215	0.309643	-3.01373	0.00447815	0.0295151	-2.46639
TG(18:0_30:0)	-0.609244	0.390133	-3.00391	0.00459721	0.0298424	-2.49048
TG(18:1_30:1)	-1.01962	0.891157	-3.00119	0.00463072	0.0298424	-2.49714
TG(16:1_34:2)	-1.32396	0.906806	-2.99251	0.00473922	0.030206	-2.51839
PC aa C36:2	1.08887	0.632841	2.97541	0.00495984	0.0312686	-2.5601
Cer(d18:1/22:0)	-0.908124	1.3221	-2.92011	0.00574124	0.0358056	-2.694
CE(20:3)	-1.24282	1.50419	-2.91598	0.00580403	0.0358121	-2.70395
TG(16:0_34:4)	-0.647665	0.368439	-2.90894	0.00591255	0.0360977	-2.72087
TG(18:1_36:5)	-2.42464	2.42635	-2.901	0.00603722	0.0362654	-2.73993
TG(16:0_35:3)	-0.739831	0.437413	-2.89924	0.00606508	0.0362654	-2.74413
HexCer(d18:2/23:0)	-0.226881	0.327413	-2.89132	0.00619234	0.0366486	-2.76309
TG(17:1_36:5)	0.322065	0.191118	2.8872	0.00625957	0.0366722	-2.77294
CE(16:1)	-1.21847	0.771439	-2.88035	0.00637277	0.0369621	-2.78929
TG(17:2_38:7)	-0.20137	0.139848	-2.84326	0.00701993	0.0402632	-2.87743
TG(18:1_35:2)	-1.12657	1.14514	-2.83994	0.00708076	0.0402632	-2.88529
TG(17:2_36:4)	-0.698708	0.662711	-2.81972	0.00746189	0.0420184	-2.93298
TG(16:1_34:3)	-0.593444	0.292985	-2.79909	0.00787015	0.0438912	-2.98139
lysoPC a C16:1	-0.3436	0.306381	-2.78754	0.0081079	0.0447865	-3.00841
TG(18:2_34:3)	-2.17786	2.38163	-2.77375	0.00840035	0.0459642	-3.04056
TG(16:0_32:0)	-1.84336	1.17192	-2.76377	0.00861802	0.0467145	-3.06375
TG(16:1_36:4)	-1.42786	1.19084	-2.76007	0.00870003	0.0467224	-3.07234
TG(16:0_33:1)	-0.665496	0.332375	-2.74673	0.00900209	0.047901	-3.10326
TG(16:0_35:1)	-0.844961	0.785181	-2.74271	0.00909482	0.0479545	-3.11254
TG(18:2_34:4)	-1.04933	0.749977	-2.73045	0.00938346	0.0490307	-3.14081
CE(17:1)	-0.714528	0.531945	-2.71237	0.00982463	0.0508775	-3.18235
TG(14:0_36:2)	-0.741107	0.825105	-2.69235	0.0103357	0.0530504	-3.22815
PC aa C34:1	0.836825	0.816454	2.67611	0.0107681	0.054767	-3.26512
TG(16:1_38:5)	-0.801651	0.333836	-2.67277	0.010859	0.054767	-3.2727
Met-SO	1.197	7.89482	2.64667	0.0115946	0.0579732	-3.33175
TG(16:1_36:3)	-1.44124	1.19365	-2.64038	0.0117784	0.0583889	-3.3459
TG(18:1_36:6)	-1.48499	0.912177	-2.63079	0.0120643	0.059299	-3.36747
TG(18:0_36:5)	-1.28393	0.721021	-2.61207	0.0126404	0.061003	-3.40939
TG(18:2_35:3)	-0.987967	0.788635	-2.61109	0.0126712	0.061003	-3.41157
TG(18:2_33:0)	-0.723647	0.444404	-2.60934	0.0127265	0.061003	-3.41548
TG(20:3_34:0)	0.168356	0.119295	2.58628	0.0134758	0.0631025	-3.46681
Gln	1.07156	9.55056	2.58396	0.0135533	0.0631025	-3.47195
TG(18:3_36:3)	-2.24233	2.44839	-2.58297	0.0135866	0.0631025	-3.47415
Gly	1.36841	9.88986	2.58258	0.0135997	0.0631025	-3.47501
C12:1	-0.49323	0.263703	-2.57357	0.0139058	0.0635675	-3.49495
TG(17:2_36:2)	-0.339936	0.441187	-2.57318	0.0139191	0.0635675	-3.49581
Carnosine	0.739708	0.607755	2.54378	0.0149632	0.067802	-3.56053
TG(18:2_36:0)	-1.45171	1.31603	-2.53735	0.0152011	0.0678461	-3.57463
PC ae C38:1	0.0738878	0.031231	2.53719	0.0152069	0.0678461	-3.57497
TG(18:0_36:4)	-2.18835	2.22628	-2.53072	0.0154495	0.0678462	-3.58911
Cer(d18:0/24:0)	-0.457308	1.11656	-2.52843	0.0155364	0.0678462	-3.59412
TG(16:0_35:2)	-0.864007	0.628562	-2.52786	0.0155578	0.0678462	-3.59535
TG(18:3_36:2)	-1.9549	2.09903	-2.52178	0.0157908	0.0683482	-3.60861
TG(16:0_36:5)	-1.82525	1.7549	-2.49851	0.0167114	0.0714887	-3.65914
TG(18:0_32:0)	-0.840809	0.56005	-2.49717	0.016766	0.0714887	-3.66205
TG(18:2_36:5)	-2.29952	2.30637	-2.49423	0.0168861	0.0714887	-3.66841
TG(18:1_38:7)	-0.442555	0.380068	-2.48197	0.0173955	0.0725511	-3.69487
DG(18:3_20:2)	-0.362011	0.403509	-2.48176	0.0174042	0.0725511	-3.69531
DG-O(16:0_18:1)	-0.28839	0.372538	-2.4792	0.0175123	0.0725511	-3.70082
CE(22:2)	-0.284434	0.209575	-2.46963	0.0179221	0.0736325	-3.72139
TG(17:1_34:1)	-0.442495	0.398208	-2.46721	0.0180273	0.0736325	-3.72659
lysoPC a C18:0	-0.932422	1.63224	-2.45172	0.0187122	0.0758958	-3.75972
PC ae C34:3	0.0791439	0.0472267	2.43926	0.0192808	0.077659	-3.78629
DiCA(14:0)	0.316836	0.368713	2.43438	0.0195077	0.0780308	-3.79666
TG(20:4_36:5)	-0.244034	0.2393	-2.431	0.0196661	0.0781255	-3.80383
TG(20:4_32:0)	-0.388865	0.325569	-2.42507	0.0199469	0.0786084	-3.81639
TG(16:0_30:2)	-0.4991	0.512895	-2.42273	0.0200587	0.0786084	-3.82134
Cer(d18:1/20:0)	-0.428244	0.751942	-2.41896	0.0202403	0.0787876	-3.82932
PC ae C40:6	-0.0506037	0.0382181	-2.40337	0.021006	0.0809412	-3.86219
Thr	0.735615	9.60336	2.40204	0.0210726	0.0809412	-3.86499
HexCer(d16:1/22:0)	-0.106474	0.116392	-2.3902	0.0216734	0.0827013	-3.88984
PC ae C36:3	0.0925175	0.0538441	2.37972	0.0222182	0.0842258	-3.91176
alpha-AAA	1.17872	3.32806	2.35132	0.0237569	0.0894739	-3.9708
DG(18:0_20:0)	0.24422	0.0831331	2.33285	0.0248087	0.0928327	-4.00892
TG(16:0_34:3)	-1.39258	1.12549	-2.31794	0.0256879	0.0955063	-4.03952
TG(18:2_36:1)	-2.16647	2.69508	-2.31081	0.0261185	0.095886	-4.05412
HexCer(d18:2/18:0)	0.0618363	0.110676	2.31077	0.0261207	0.095886	-4.05419
TG(18:0_34:2)	-1.66602	1.65391	-2.29554	0.0270616	0.0987152	-4.08522
DG(18:2_20:0)	1.29966	1.67336	2.29209	0.0272787	0.0988852	-4.09223
TG(18:3_34:2)	-1.83831	1.8616	-2.26622	0.0289588	0.103768	-4.14453
TG(16:1_32:1)	-0.393939	0.169999	-2.26501	0.0290393	0.103768	-4.14695
C5-M-DC	0.122219	0.133277	2.25808	0.0295059	0.103768	-4.16088
TG(16:0_40:6)	-0.280789	0.167682	-2.25789	0.0295187	0.103768	-4.16126
HexCer(d18:1/20:0)	-0.328677	0.662233	-2.25787	0.0295202	0.103768	-4.1613
TG(20:4_34:3)	-0.379447	0.18645	-2.25318	0.0298399	0.104085	-4.17071
TG(17:0_36:3)	-0.893114	0.734477	-2.2513	0.0299692	0.104085	-4.17448
TG(20:3_34:3)	-0.600181	0.50394	-2.24611	0.0303281	0.104704	-4.18487
TG(16:1_38:3)	-0.489064	0.197904	-2.24142	0.0306553	0.105207	-4.19423
TG(20:2_34:4)	-0.271971	0.143465	-2.23291	0.0312577	0.106644	-4.21119
Cer(d16:1/24:0)	-0.312322	0.398035	-2.20738	0.0331279	0.112364	-4.26176
TG(18:3_36:4)	-1.94026	1.87552	-2.20101	0.0336102	0.113337	-4.27432
TG(18:0_32:2)	-0.89415	0.890727	-2.19604	0.0339902	0.113955	-4.28408
Cer(d18:0/18:0(OH))	1.12624	5.23681	2.18669	0.0347159	0.115493	-4.30241
TG(18:2_34:0)	-1.81268	2.19811	-2.18502	0.0348469	0.115493	-4.30568
Cer(d18:1/25:0)	-0.674919	0.917022	-2.17424	0.0357039	0.11694	-4.32674
TG(18:1_32:2)	-0.842753	0.7283	-2.17291	0.0358108	0.11694	-4.32933
SM C18:0	-0.305387	0.392136	-2.16652	0.0363284	0.11694	-4.34175
Trigonelline	1.1342	2.27181	2.16613	0.0363608	0.11694	-4.34252
TG(18:2_38:5)	-0.38676	0.226943	-2.16226	0.0366778	0.11694	-4.35004
DCA	-1.65234	8.17232	-2.15948	0.0369068	0.11694	-4.35542
HexCer(d18:1/16:0)	-0.763064	1.99752	-2.15865	0.0369761	0.11694	-4.35704
Suc	2.66315	4.97882	2.15829	0.0370061	0.11694	-4.35774
TG(18:2_30:1)	-0.500341	0.705111	-2.15717	0.0370983	0.11694	-4.3599
GDCA	-1.14724	1.90242	-2.15359	0.0373972	0.117245	-4.36683
TG(17:0_34:2)	-0.578131	0.328411	-2.14223	0.0383588	0.119613	-4.38877
CDCA	-1.9983	2.65172	-2.13744	0.0387703	0.12025	-4.39798
TG(16:1_32:2)	-0.38158	0.230121	-2.117	0.0405722	0.12517	-4.43714
TG(16:0_36:6)	-1.13959	0.610448	-2.11042	0.0411683	0.126337	-4.44969
TG(18:1_32:0)	-1.53798	2.18034	-2.09555	0.0425427	0.129867	-4.47792
Cer(d16:1/20:0)	-0.218759	0.363744	-2.09058	0.0430103	0.130607	-4.48731
DG(14:0_18:2)	1.0795	0.783813	2.08262	0.0437703	0.132062	-4.50234
TG(18:1_38:6)	-0.278753	0.258586	-2.0808	0.0439448	0.132062	-4.50576
AconAcid	0.626911	0.57435	2.07295	0.0447084	0.133664	-4.52052
TG(18:3_38:6)	-0.0769825	0.0284563	-2.07006	0.0449923	0.133823	-4.52595
HexCer(d18:1/23:0)	-0.638451	1.60352	-2.05734	0.0462599	0.136891	-4.54973
TG(18:2_38:4)	-0.757604	0.549531	-2.04484	0.0475357	0.137655	-4.57298
TG(18:1_32:1)	-0.908434	0.342056	-2.04455	0.0475661	0.137655	-4.57353
CE(22:5)	-0.896268	1.11705	-2.04399	0.0476243	0.137655	-4.57457
Cer(d18:1/18:0)	-0.861252	2.01537	-2.04355	0.0476697	0.137655	-4.57539
TG(14:0_34:3)	-0.29441	0.133613	-2.04321	0.0477046	0.137655	-4.57601
FA(18:2)	-0.938967	10.168	-2.03798	0.0482498	0.138539	-4.58571
DG(18:2_18:4)	-0.637747	0.541605	-2.02931	0.0491638	0.140468	-4.60172
CE(22:6)	-1.19206	1.20571	-2.02295	0.0498457	0.141641	-4.61346
Cer(d16:1/22:0)	-0.623085	1.10514	-2.02093	0.0500629	0.141641	-4.61716
Hex3Cer(d18:1_22:0)	0.154349	0.239263	2.00758	0.0515244	0.145069	-4.64165
Hex2Cer(d18:1/14:0)	-0.16401	0.342387	-2.0044	0.0518782	0.145359	-4.64746
CE(20:4)	-1.38692	0.971079	-2.00127	0.0522278	0.145635	-4.65317
TG(16:0_37:3)	-0.742161	0.831004	-1.99643	0.0527724	0.146153	-4.66198
TG(18:1_26:0)	-0.935706	1.4097	-1.99515	0.0529175	0.146153	-4.66432
DG(18:1_20:4)	0.356464	0.644585	1.99056	0.0534409	0.146168	-4.67267
Cer(d18:1/26:0)	-0.253563	0.451915	-1.98926	0.0535901	0.146168	-4.67503
DOPA	0.879832	0.687173	1.98848	0.0536789	0.146168	-4.67644
Cer(d18:1/24:1)	-0.732101	1.42145	-1.97043	0.055787	0.150735	-4.70908
TG(16:0_28:2)	-0.332916	0.196524	-1.96968	0.0558759	0.150735	-4.71043
Cys	1.08619	5.33984	1.96525	0.0564048	0.150867	-4.7184
Ind-SO4	0.0696499	0.0383082	1.96492	0.0564451	0.150867	-4.719
TG(16:0_33:2)	-0.334211	0.0932681	-1.94632	0.0587137	0.156211	-4.75229
TG(16:1_36:5)	-0.664603	0.358051	-1.943	0.0591274	0.156593	-4.75821
lysoPC a C16:0	-0.849988	2.81578	-1.936	0.060007	0.157854	-4.77066
TG(20:3_36:4)	-0.216797	0.196037	-1.93488	0.0601479	0.157854	-4.77264
TG(18:3_34:1)	-1.59899	1.7517	-1.93222	0.0604861	0.158027	-4.77736
TG(18:0_36:3)	-1.79643	2.20916	-1.91329	0.0629377	0.163694	-4.81078
PC aa C40:6	0.0573527	0.0305804	1.90398	0.0641749	0.165515	-4.82712
TG(20:2_34:2)	-0.508998	0.22815	-1.90372	0.0642085	0.165515	-4.82756
Hex3Cer(d18:1/18:0)	-0.198983	0.300159	-1.89475	0.0654215	0.167896	-4.84325
TG(20:0_32:4)	-0.699137	0.537917	-1.89068	0.0659778	0.168578	-4.85034
TG(20:4_34:2)	-0.403077	0.271403	-1.87485	0.0681787	0.173437	-4.87779
Orn	1.25012	5.40446	1.86412	0.0697067	0.17655	-4.8963
TG(20:2_34:1)	-0.348018	0.406166	-1.85488	0.0710467	0.179161	-4.91217
TG(20:3_34:1)	-0.233295	0.257405	-1.84481	0.0725303	0.181921	-4.92938
TG(18:2_32:2)	-0.785831	0.970054	-1.84304	0.0727941	0.181921	-4.9324
TG(18:1_34:1)	-1.92489	4.49255	-1.84111	0.073082	0.181921	-4.93568
PC aa C38:5	0.0712815	0.0605486	1.83498	0.0740044	0.18343	-4.94611
TG(17:2_38:5)	-0.209675	0.220864	-1.82452	0.0756011	0.18659	-4.96383
TG(16:0_34:1)	-1.82134	2.86864	-1.7957	0.0801515	0.196983	-5.0122
PC ae C36:1	0.1299	0.110436	1.78398	0.0820667	0.199292	-5.03169
lysoPC a C28:1	0.0328587	0.02538	1.78189	0.0824134	0.199292	-5.03516
TG(18:2_32:0)	-1.39891	2.77499	-1.78155	0.0824688	0.199292	-5.03571
TG(20:3_34:2)	-0.478473	0.320176	-1.78066	0.0826168	0.199292	-5.03719
PC aa C34:3	0.0637351	0.067278	1.7795	0.0828093	0.199292	-5.03911
PC ae C36:2	0.117251	0.0876719	1.77009	0.0843865	0.202249	-5.05464
TG(14:0_36:3)	-0.566207	0.489451	-1.7622	0.0857294	0.20416	-5.06762
TG(18:3_34:0)	-0.775353	0.286042	-1.76128	0.0858878	0.20416	-5.06913
Cer(d18:2/22:0)	-0.243865	0.378774	-1.7479	0.0882074	0.208605	-5.091
GCDCA	-0.978621	1.48411	-1.74637	0.0884771	0.208605	-5.0935
GLCA	-0.28271	0.344015	-1.73645	0.0902355	0.211889	-5.10961
TG(16:1_30:1)	-0.267589	0.178312	-1.73129	0.0911621	0.213202	-5.11796
C18:1	-0.42545	0.538698	-1.7261	0.0921007	0.214068	-5.12633
PC ae C36:4	0.0893018	0.0706564	1.72517	0.0922709	0.214068	-5.12784
TCDCA	-0.461803	0.435735	-1.69998	0.0969538	0.223236	-5.16817
TG(20:2_34:3)	-0.564861	0.603376	-1.6979	0.0973489	0.223236	-5.17147
HexCer(d18:1/18:0)	-0.416752	0.898743	-1.69775	0.097377	0.223236	-5.17171
CA	-1.91438	3.05328	-1.68891	0.0990723	0.226228	-5.18572
CE(20:5)	-0.812125	1.08196	-1.68099	0.100613	0.228189	-5.19824
Hex2Cer(d18:1/26:1)	-0.03343	0.0709139	-1.67943	0.100918	0.228189	-5.20069
TG(20:5_34:1)	-0.158987	0.138277	-1.67845	0.101111	0.228189	-5.20224
PC ae C42:3	0.0273363	0.0222252	1.66014	0.104762	0.235512	-5.23091
TG(20:5_36:3)	-0.254437	0.226163	-1.65678	0.105442	0.236125	-5.23613
HexCer(d18:2/22:0)	-0.151994	0.435025	-1.6518	0.106459	0.237486	-5.24388
DG(16:0_20:3)	0.431902	0.470934	1.64748	0.107349	0.237648	-5.25058
PC ae C38:3	0.054339	0.060564	1.64747	0.107351	0.237648	-5.2506
TG(18:2_35:2)	-0.864788	1.26275	-1.63378	0.110207	0.243042	-5.27171
DG(16:1_18:0)	-0.620912	0.894741	-1.61684	0.113827	0.250075	-5.29763
HexCer(d18:2/16:0)	-0.103307	0.133741	-1.60984	0.115351	0.252467	-5.30827
Cer(d16:1/18:0)	-0.287899	0.688514	-1.60488	0.116442	0.253336	-5.31579
PC aa C36:0	-0.106394	0.0690399	-1.60219	0.117036	0.253336	-5.31986
TG(18:1_34:2)	-1.70457	4.34392	-1.60192	0.117097	0.253336	-5.32027
GCA	-1.04277	1.71302	-1.60001	0.11752	0.253336	-5.32315
Pro	0.576211	8.09808	1.59816	0.117932	0.253336	-5.32594
Cer(d18:2/23:0)	-0.265026	0.251284	-1.58622	0.120618	0.258149	-5.34389
DG(18:1_20:1)	0.247056	0.35478	1.58288	0.121379	0.258822	-5.34889
Met	0.576287	9.91251	1.57082	0.124156	0.263774	-5.36686
TG(14:0_34:0)	-0.252478	0.126806	-1.55275	0.128414	0.271825	-5.39356
Cer(d18:2/24:0)	-0.169293	0.25626	-1.54484	0.130316	0.274849	-5.40517
TG(22:2_32:4)	-0.178433	0.117348	-1.54276	0.130819	0.27491	-5.40821
DG(17:0_17:1)	0.12952	0.10262	1.53223	0.133392	0.278542	-5.42355
TG(16:0_34:2)	-1.54809	3.48794	-1.53176	0.133508	0.278542	-5.42424
DG(18:1_20:0)	1.35206	2.1514	1.52739	0.134588	0.279789	-5.43058
C16:2-OH	0.134323	0.2257	1.51154	0.138567	0.287031	-5.45344
Asn	1.20651	6.44144	1.5028	0.140799	0.289925	-5.46595
TG(22:4_32:2)	-0.169692	0.165896	-1.50216	0.140963	0.289925	-5.46686
CE(14:1)	-0.272436	0.223151	-1.4981	0.142013	0.291051	-5.47265
DG(18:2_20:4)	0.413242	0.931979	1.49583	0.142602	0.291229	-5.47588
TG(16:1_38:4)	-0.328182	0.215477	-1.4568	0.153031	0.311432	-5.53074
HexCer(d18:2/24:0)	-0.165244	0.437285	-1.44666	0.155838	0.316035	-5.54478
TG(18:2_34:1)	-1.64293	4.32815	-1.44193	0.157161	0.317607	-5.5513
PC aa C42:5	0.0260137	0.0469081	1.43256	0.159806	0.321832	-5.56416
FA(18:0)	2.78357	9.23569	1.42618	0.16163	0.32348	-5.57288
TG(16:0_38:2)	-0.591182	0.805203	-1.42374	0.162328	0.32348	-5.57619
Xanthine	-0.834137	4.88929	-1.42354	0.162387	0.32348	-5.57646
C4:1	-0.118894	0.110771	-1.42192	0.162855	0.32348	-5.57867
DG(16:0_16:1)	-0.835951	1.98548	-1.39714	0.170126	0.336769	-5.61208
Cer(d16:1/23:0)	-0.333942	0.774533	-1.38971	0.172358	0.340026	-5.622
TG(18:3_30:0)	-0.141454	0.0807397	-1.38666	0.173279	0.340684	-5.62605
TG(18:3_34:3)	-0.889251	0.719962	-1.3819	0.174725	0.342367	-5.63237
C16:2	-0.155015	0.480525	-1.36566	0.17973	0.350988	-5.65376
PC aa C40:5	-0.0237859	0.0465363	-1.35362	0.183511	0.357169	-5.66948
TG(18:2_36:4)	-1.83014	4.93421	-1.34759	0.185425	0.359687	-5.67729
TG(18:3_32:0)	-0.602497	0.362571	-1.34272	0.186985	0.36079	-5.68359
PC ae C38:2	0.0481423	0.0845218	1.34193	0.187238	0.36079	-5.6846
TG(20:0_34:1)	-0.350416	0.188126	-1.33575	0.189235	0.363431	-5.69256
TG(17:1_36:4)	-0.424454	0.384333	-1.32855	0.191579	0.366073	-5.70179
His	0.603531	7.4446	1.32584	0.192466	0.366073	-5.70524
SM C16:0	-0.554168	1.51717	-1.32573	0.192504	0.366073	-5.70539
HexCer(d16:1/24:0)	-0.0396759	0.0822092	-1.32292	0.193426	0.366625	-5.70896
Cer(d18:1/16:0)	-0.639227	3.33393	-1.31298	0.196725	0.371133	-5.72157
PC ae C42:2	-0.0235469	0.0248864	-1.3119	0.197084	0.371133	-5.72293
TG(14:0_36:1)	-0.148184	0.0413537	-1.30979	0.197791	0.371257	-5.7256
TG(17:0_36:4)	-0.500523	0.633606	-1.29966	0.20121	0.375696	-5.73834
HArg	0.211004	0.322878	1.2987	0.201534	0.375696	-5.73953
DG(14:0_18:1)	0.453051	0.351144	1.29705	0.202099	0.375696	-5.7416
TG(20:4_36:2)	0.130372	0.110012	1.2951	0.202764	0.375729	-5.74404
TG(16:0_32:3)	-0.145152	0.0769001	-1.29076	0.204249	0.377275	-5.74944
GLCAS	-0.434491	0.491124	-1.28764	0.205324	0.378056	-5.75332
TG(18:3_32:1)	-0.329352	0.261725	-1.27581	0.209432	0.3844	-5.76795
TG(16:0_36:4)	-1.43311	4.21206	-1.27357	0.210219	0.384628	-5.77071
TG(20:5_34:2)	-0.167655	0.215969	-1.26068	0.21478	0.391737	-5.78648
TG(17:0_34:1)	-0.396721	0.298065	-1.25837	0.215603	0.392006	-5.78928
TG(16:0_36:2)	-1.37907	3.7829	-1.25555	0.216616	0.392616	-5.79271
lysoPC a C24:0	0.132922	0.12138	1.2514	0.218108	0.39409	-5.79774
C5-DC (C6-OH)	-0.16964	0.0864422	-1.24308	0.221126	0.398301	-5.80777
TG(16:0_38:5)	-0.151173	0.124408	-1.23907	0.222591	0.399699	-5.81259
TG(22:5_32:1)	0.0782488	0.0569952	1.23473	0.224186	0.40132	-5.81778
SM C24:0	-0.152567	0.327523	-1.23088	0.225608	0.402624	-5.82238
DG(18:3_18:3)	0.960623	2.05482	1.2257	0.22753	0.404808	-5.82853
TG(16:0_38:4)	-0.279105	0.256715	-1.22295	0.228554	0.405386	-5.83179
TG(18:2_34:2)	-1.45275	4.90251	-1.22103	0.229271	0.405418	-5.83406
TG(14:0_34:1)	-0.409742	0.456926	-1.21852	0.230214	0.405515	-5.83703
CE(22:0)	-0.194197	0.129494	-1.21545	0.231369	0.405515	-5.84064
DG(16:0_18:2)	1.15216	4.71109	1.21531	0.231423	0.405515	-5.84081
DG(18:1_20:3)	0.121144	0.204716	1.21178	0.232754	0.406619	-5.84495
Hex3Cer(d18:1/24:1)	-0.106043	0.37064	-1.20269	0.236215	0.411138	-5.85559
AABA	0.778171	5.50786	1.20127	0.236759	0.411138	-5.85724
TG(20:1_34:1)	-0.398872	0.591666	-1.1848	0.243136	0.419406	-5.87631
C10	0.235042	0.542645	1.18344	0.24367	0.419406	-5.87788
TG(20:4_30:0)	-0.148173	0.0915446	-1.18339	0.243689	0.419406	-5.87793
AbsAcid	-0.438141	0.375928	-1.17591	0.246631	0.423213	-5.8865
Cer(d18:1/20:0(OH))	-0.454161	2.33913	-1.16496	0.250985	0.429413	-5.89894
TG(16:0_38:1)	-0.343956	0.480717	-1.16247	0.251981	0.429849	-5.90176
Cer(d18:0/18:0)	-0.0287709	0.0610639	-1.14598	0.258661	0.439951	-5.92026
TG(20:3_32:2)	-0.48413	0.711549	-1.1354	0.263012	0.446044	-5.932
DG(18:2_18:2)	1.22072	6.66273	1.12776	0.266185	0.450109	-5.94041
Hex3Cer(d18:1/16:0)	-0.160417	0.507648	-1.12561	0.267087	0.45032	-5.94278
TrpBetaine	0.572398	0.764638	1.12262	0.268339	0.451121	-5.94605
p-Cresol-SO4	-0.581156	1.09058	-1.11385	0.272037	0.456017	-5.9556
FA(14:0)	-1.5862	13.1416	-1.10026	0.27784	0.464402	-5.97026
DG(18:1_18:2)	1.12415	6.16634	1.0978	0.2789	0.464833	-5.9729
PEA	-0.666355	1.50933	-1.09468	0.280252	0.465748	-5.97624
TG(18:1_36:4)	-1.36977	4.52282	-1.08532	0.284322	0.470492	-5.98619
Cer(d18:2/24:1)	-0.177687	0.307298	-1.08439	0.284729	0.470492	-5.98718
5-AVA	-0.710152	7.97262	-1.07854	0.2873	0.473391	-5.99336
TG(14:0_38:4)	-0.0697248	0.10352	-1.07222	0.290093	0.476641	-5.99999
Lac	1.37746	1.39355	1.06418	0.293671	0.481157	-6.00837
TG(20:1_34:2)	-0.468292	0.759117	-1.06013	0.295491	0.482774	-6.01259
PC aa C30:0	-0.1908	0.559986	-1.05367	0.298402	0.484151	-6.01926
AA	1.01623	3.23778	1.05255	0.29891	0.484151	-6.02041
TG(22:6_34:2)	-0.174266	0.216952	-1.05119	0.299525	0.484151	-6.02181
TG(18:2_36:3)	-1.39596	5.30111	-1.04889	0.300569	0.484151	-6.02417
DG(16:1_20:0)	0.0896437	0.152313	1.04852	0.300738	0.484151	-6.02455
DG(14:1_18:1)	0.21254	0.849339	1.04719	0.301342	0.484151	-6.02591
Cit	0.626552	8.41955	1.04218	0.30363	0.486479	-6.03103
Cer(d18:1/18:0(OH))	-0.585914	3.98042	-1.03962	0.304804	0.487015	-6.03364
TG(16:0_38:6)	-0.106855	0.0983103	-1.034	0.307388	0.489794	-6.03933
DG(18:1_18:1)	0.976742	4.72456	1.02326	0.312375	0.496376	-6.05015
TG(18:2_28:0)	-0.252618	0.375764	-1.00973	0.318736	0.5051	-6.06362
TG(18:1_33:3)	0.287643	0.680593	1.00558	0.320703	0.505897	-6.06772
SM (OH) C22:1	-0.0690302	0.13722	-1.00499	0.320983	0.505897	-6.0683
TG(18:2_36:2)	-1.25622	4.68257	-0.992017	0.327194	0.514288	-6.081
TG(18:1_30:2)	0.261947	0.426247	0.988578	0.328853	0.5155	-6.08434
PC aa C38:0	-0.0516722	0.108103	-0.984121	0.331013	0.517486	-6.08865
TG(18:1_36:2)	-1.34058	5.16334	-0.978337	0.333829	0.519272	-6.09422
TG(20:2_32:0)	-0.0905482	0.0515009	-0.978097	0.333946	0.519272	-6.09445
lysoPC a C17:0	-0.0861158	0.355281	-0.974302	0.335803	0.519818	-6.09809
C7-DC	0.0682595	0.133746	0.973511	0.33619	0.519818	-6.09884
TG(14:0_32:2)	-0.320461	0.321898	-0.971892	0.336985	0.519818	-6.10039
TG(22:6_32:0)	-0.0918532	0.0459673	-0.96916	0.33833	0.520507	-6.10299
PC ae C34:2	0.0727489	0.179298	0.963751	0.341001	0.52323	-6.10812
PC ae C40:4	-0.0269235	0.0138929	-0.952669	0.346519	0.530293	-6.11855
Spermine	-0.140961	0.0943183	-0.949335	0.348191	0.530861	-6.12167
Spermidine	0.522236	3.56509	0.948279	0.348721	0.530861	-6.12265
Ala	0.334426	11.5555	0.940377	0.352708	0.535525	-6.12999
TG(16:0_38:3)	-0.400986	0.819164	-0.933492	0.356206	0.539424	-6.13633
TCA	-0.404881	0.633612	-0.919815	0.363221	0.547217	-6.1488
PC aa C40:2	-0.014339	0.0219411	-0.919682	0.36329	0.547217	-6.14892
lysoPC a C26:1	-0.0145066	0.00831111	-0.917955	0.364183	0.547217	-6.15048
Val	0.296624	10.7661	0.886802	0.380523	0.570293	-6.17817
PC ae C36:0	0.0197402	0.0106426	0.883593	0.382233	0.571379	-6.18096
PC ae C38:6	0.0187318	0.0659448	0.871334	0.388808	0.579713	-6.19157
PC ae C36:5	0.0345883	0.0704791	0.862497	0.393592	0.585341	-6.19913
DiCA(12:0)	0.258092	0.749219	0.854323	0.398049	0.590456	-6.20605
Sarcosine	0.693685	2.03639	0.851767	0.39945	0.591022	-6.2082
PheAlaBetaine	0.0108478	0.00889544	0.848288	0.40136	0.592338	-6.21112
SM (OH) C16:1	-0.03986	0.11577	-0.834051	0.40924	0.602434	-6.22295
PC aa C40:4	-0.0182831	0.031391	-0.830944	0.410972	0.603453	-6.2255
TDCA	-0.530037	1.0044	-0.826514	0.41345	0.605558	-6.22913
PC ae C40:3	0.0155925	0.0356199	0.823497	0.415142	0.606505	-6.23159
TG(18:1_36:3)	-1.17725	5.08486	-0.819365	0.417467	0.608369	-6.23494
H1	-1.35787	9.6059	-0.81641	0.419135	0.609268	-6.23733
Arg	0.696967	9.54151	0.813234	0.420932	0.609607	-6.23989
TG(20:5_34:0)	-0.0982872	0.226681	-0.809218	0.423211	0.609607	-6.24311
GABA	-0.41534	4.7114	-0.808624	0.423548	0.609607	-6.24359
TG(20:3_36:5)	-0.0729069	0.15311	-0.808583	0.423572	0.609607	-6.24362
TG(18:1_31:0)	0.47594	0.924161	0.797436	0.429939	0.611892	-6.25247
TMCA	0.0815201	0.109433	0.797429	0.429943	0.611892	-6.25248
PC ae C30:0	-0.0299601	0.0189425	-0.79716	0.430097	0.611892	-6.25269
DG(16:0_18:1)	0.622505	4.33623	0.796683	0.430371	0.611892	-6.25307
TG(18:0_30:1)	-0.171912	0.210231	-0.796573	0.430435	0.611892	-6.25315
TG(20:4_36:3)	-0.0754596	0.229756	-0.76858	0.446688	0.633446	-6.27484
Cortisol	-0.0180508	0.0112104	-0.766071	0.448162	0.633986	-6.27674
TG(16:0_40:8)	-0.0493961	0.0302434	-0.756505	0.45381	0.640413	-6.28396
TG(16:0_36:3)	-0.949398	4.17906	-0.752084	0.456434	0.642553	-6.28726
GUDCA	-0.246155	0.548914	-0.748343	0.458661	0.642698	-6.29004
3-Met-His	-0.42526	1.75254	-0.748189	0.458753	0.642698	-6.29016
c4-OH-Pro	-0.249894	0.289879	-0.736569	0.465713	0.650875	-6.29871
Serotonin	-0.234363	1.16654	-0.711613	0.480863	0.669553	-6.31664
C18	-0.13187	0.749826	-0.707605	0.483322	0.669553	-6.31946
C16	-0.199157	0.699154	-0.704398	0.485294	0.669553	-6.32171
PC aa C38:6	-0.0429145	0.0850564	-0.702931	0.486198	0.669553	-6.32273
PC aa C32:2	-0.0356996	0.0735944	-0.701661	0.486981	0.669553	-6.32362
Cer(d18:2/20:0)	-0.083854	0.331994	-0.701497	0.487082	0.669553	-6.32373
SDMA	-0.314343	0.982465	-0.700133	0.487925	0.669553	-6.32468
Ile	0.239425	10.445	0.699506	0.488312	0.669553	-6.32512
SM C16:1	0.0696948	0.092075	0.694724	0.491272	0.672023	-6.32843
PC aa C36:1	0.0868344	0.364183	0.677102	0.502265	0.684593	-6.34044
Taurine	-0.972625	4.33391	-0.676216	0.502822	0.684593	-6.34103
PC aa C42:1	-0.00973433	0.0589741	-0.664757	0.510047	0.692804	-6.34867
C14:1-OH	-0.0786622	0.390687	-0.661872	0.511875	0.693662	-6.35057
Cer(d18:2/16:0)	-0.202363	0.979043	-0.655846	0.515704	0.697222	-6.35452
TG(20:1_34:3)	-0.0919428	0.159344	-0.650334	0.51922	0.699764	-6.3581
TG(17:0_32:1)	-0.0519109	0.0599531	-0.649119	0.519997	0.699764	-6.35888
SM C24:1	-0.129399	0.341309	-0.640177	0.525733	0.705846	-6.36462
t4-OH-Pro	0.382878	2.52176	0.631711	0.531195	0.711531	-6.36998
CE(14:0)	-0.305563	0.420335	-0.628875	0.533031	0.712346	-6.37176
HCys	-0.31659	6.66173	-0.6246	0.535805	0.714195	-6.37442
TG(14:0_36:4)	-0.191006	0.421687	-0.62295	0.536878	0.714195	-6.37545
PC aa C42:4	-0.00757112	0.0041311	-0.62063	0.538388	0.714565	-6.37688
C3	0.0893665	0.193541	0.613114	0.543296	0.719433	-6.3815
TG(18:2_30:0)	-0.177626	0.361186	-0.60804	0.546622	0.722189	-6.38458
C6 (C4:1-DC)	0.0443908	0.0454787	0.60545	0.548324	0.722791	-6.38615
FA(18:1)	-0.220852	12.5713	-0.597661	0.553458	0.727905	-6.39082
lysoPC a C26:0	0.0266236	0.0631455	0.580644	0.56476	0.739736	-6.40081
TG(22:5_34:3)	-0.0898274	0.131152	-0.580277	0.565005	0.739736	-6.40102
C18:2	-0.0759253	0.316203	-0.571269	0.571036	0.74254	-6.40619
TG(14:0_34:2)	-0.173511	0.410138	-0.571226	0.571065	0.74254	-6.40622
Anserine	0.280021	1.26604	0.569233	0.572403	0.74254	-6.40735
TG(17:1_34:3)	-0.236886	0.387975	-0.567695	0.573437	0.74254	-6.40822
TG(17:1_38:7)	0.0129713	0.0409386	0.56753	0.573548	0.74254	-6.40831
DG(16:0_20:4)	0.158825	0.764663	0.565018	0.575239	0.74307	-6.40973
ADMA	0.238521	0.6044	0.561142	0.577853	0.744159	-6.41191
TG(16:0_38:7)	0.0446778	0.0924439	0.558907	0.579362	0.744159	-6.41316
DG(18:1_18:3)	0.389844	2.42885	0.558067	0.579931	0.744159	-6.41363
PC ae C40:1	0.0115989	0.0141252	0.553785	0.58283	0.746228	-6.416
PC ae C32:2	0.0139545	0.0304712	0.551116	0.584641	0.746898	-6.41747
PC ae C30:2	-0.00775755	0.0310871	-0.544335	0.589254	0.751136	-6.42118
TG(22:6_34:3)	-0.127007	0.176544	-0.527175	0.601004	0.764435	-6.43035
DG(18:0_20:4)	0.191465	0.95247	0.515556	0.609022	0.771527	-6.4364
Putrescine	0.4062	4.0608	0.515241	0.60924	0.771527	-6.43656
Hypoxanthine	0.426575	5.52972	0.50959	0.613159	0.774797	-6.43945
TG(18:1_32:3)	-0.118884	0.395351	-0.507663	0.614497	0.774801	-6.44043
TG(17:0_34:3)	-0.117993	0.154009	-0.499184	0.620403	0.780551	-6.4447
FA(20:3)	-0.558459	6.00652	-0.491748	0.625604	0.78539	-6.44838
PC ae C38:5	0.0267143	0.0407476	0.48797	0.628254	0.786526	-6.45023
C14:2-OH	-0.0248409	0.263139	-0.486593	0.629221	0.786526	-6.4509
DG(18:1_22:5)	0.0124154	0.0608348	0.481504	0.6328	0.789022	-6.45336
Cer(d18:0/24:1)	0.116313	0.993111	0.479889	0.633938	0.789022	-6.45414
TG(18:2_38:6)	-0.0341131	0.0502181	-0.472197	0.63937	0.794078	-6.4578
SM (OH) C24:1	-0.0135301	0.0693957	-0.468041	0.642313	0.796029	-6.45975
TG(20:5_36:2)	-0.0629808	0.179776	-0.461919	0.646659	0.799707	-6.4626
TG(17:1_38:6)	-0.00587199	0.023853	-0.45705	0.650125	0.799709	-6.46483
ProBetaine	-0.252474	2.47421	-0.456296	0.650662	0.799709	-6.46518
PC aa C38:4	-0.0362565	0.129758	-0.456091	0.650809	0.799709	-6.46527
PC ae C40:2	-0.0148293	0.0409876	-0.45278	0.65317	0.799709	-6.46678
Hex2Cer(d18:1/24:0)	-0.110448	0.581665	-0.452241	0.653556	0.799709	-6.46702
SM C18:1	-0.0294549	0.0807787	-0.443337	0.659927	0.805806	-6.47101
C9	0.0461235	0.20373	0.438544	0.663368	0.808103	-6.47312
PC aa C40:3	-0.0115421	0.0535656	-0.436837	0.664595	0.808103	-6.47387
SM C26:1	-0.00640396	0.0234548	-0.430623	0.66907	0.811842	-6.47657
Cer(d18:2/18:1)	-0.120042	0.872481	-0.424945	0.67317	0.815112	-6.479
C14	-0.102343	0.751886	-0.420746	0.676208	0.815585	-6.48077
lysoPC a C18:2	-0.221335	1.16579	-0.420518	0.676373	0.815585	-6.48087
PC aa C36:6	0.00556833	0.0177308	0.417627	0.678469	0.816415	-6.48208
C0	0.203223	3.46241	0.413377	0.681554	0.818429	-6.48385
PC ae C34:1	0.0471396	0.227619	0.408446	0.68514	0.821035	-6.48588
C3-DC (C4-OH)	-0.0547636	0.734803	-0.395455	0.694623	0.830683	-6.49111
C14:1	-0.0411659	0.315376	-0.39237	0.696882	0.83167	-6.49232
PC aa C32:1	-0.011931	0.0958532	-0.389124	0.699262	0.83188	-6.49359
DG(18:2_18:3)	-0.315455	2.67618	-0.388219	0.699927	0.83188	-6.49395
Hex2Cer(d18:1/18:0)	-0.0955606	0.706673	-0.384204	0.702876	0.832164	-6.4955
CE(20:1)	-0.126495	0.197406	-0.382211	0.704342	0.832164	-6.49626
SM C26:0	-0.00705138	0.0366045	-0.381686	0.704729	0.832164	-6.49647
beta-Ala	-0.303755	5.38632	-0.380088	0.705905	0.832164	-6.49708
lysoPC a C20:4	0.0163192	0.0448864	0.377007	0.708175	0.833147	-6.49824
Trp	-0.153235	8.00456	-0.368689	0.714317	0.835513	-6.50135
C12	-0.0669317	0.305606	-0.36847	0.714479	0.835513	-6.50143
HexCer(d18:1/14:0)	-0.0208108	0.298733	-0.367703	0.715047	0.835513	-6.50171
Histamine	0.277471	1.93216	0.366485	0.715948	0.835513	-6.50216
DG(14:0_14:0)	0.139079	0.196436	0.364255	0.717599	0.835758	-6.50298
PC ae C32:1	-0.0208717	0.100283	-0.345226	0.731746	0.850526	-6.50974
PC ae C34:0	-0.0193405	0.0931296	-0.339808	0.735791	0.853518	-6.5116
FA(16:0)	0.499453	10.798	0.335561	0.738968	0.855492	-6.51304
PC aa C34:4	-0.00742528	0.0308368	-0.329048	0.743848	0.859426	-6.51521
DG(16:1_18:2)	0.144742	1.57813	0.324089	0.747571	0.862011	-6.51684
C2	-0.0974031	0.437495	-0.320366	0.75037	0.863521	-6.51804
TG(18:3_38:5)	0.0259851	0.0769898	0.316618	0.753192	0.865052	-6.51924
C4	-0.0397337	0.218117	-0.312674	0.756164	0.866749	-6.52048
Tyr	0.100305	10.2014	0.29744	0.76768	0.878214	-6.52514
PC aa C38:3	-0.025593	0.141077	-0.292714	0.771264	0.880577	-6.52654
Hex2Cer(d18:1/22:0)	-0.0857873	0.805567	-0.287308	0.77537	0.883526	-6.52811
Cer(d18:2/18:0)	-0.0579047	0.652815	-0.282534	0.779001	0.885923	-6.52948
3-IPA	0.140752	2.70496	0.273	0.786267	0.892436	-6.53213
TLCA	-0.102863	0.428038	-0.268559	0.789659	0.892877	-6.53334
Cer(d18:0/26:1)	0.0161197	0.314437	0.26846	0.789734	0.892877	-6.53337
PC ae C44:3	-0.011895	0.019256	-0.263355	0.793638	0.895545	-6.53473
Leu	0.0884933	11.4655	0.258142	0.79763	0.897116	-6.53609
DG(16:0_20:0)	0.0994115	1.23778	0.257498	0.798124	0.897116	-6.53626
C16:1	-0.0369502	0.304852	-0.25024	0.803692	0.901627	-6.53811
1-Met-His	-0.102514	0.724578	-0.242791	0.809417	0.906297	-6.53995
Hex2Cer(d18:1/16:0)	-0.0980884	1.3428	-0.236175	0.814511	0.910243	-6.54155
TG(17:2_38:6)	-0.0307242	0.141198	-0.221409	0.825908	0.921205	-6.54494
FA(20:2)	0.160814	6.42163	0.208779	0.835688	0.92792	-6.54767
Hex3Cer(d18:1/26:1)	-0.00987275	0.140849	-0.207425	0.836738	0.92792	-6.54795
SM C22:3	0.00190586	0.00113329	0.20575	0.838037	0.92792	-6.5483
CE(22:1)	0.020197	0.075576	0.205376	0.838327	0.92792	-6.54837
DG(14:1_20:2)	-0.0946255	1.11058	-0.193021	0.847926	0.936756	-6.55084
SM (OH) C22:2	-0.0111959	0.0491772	-0.18322	0.855558	0.943391	-6.5527
3-IAA	0.0983651	3.40941	0.180685	0.857534	0.943775	-6.55316
TG(16:1_28:0)	0.0176546	0.10616	0.17194	0.864357	0.949274	-6.55471
C5	-0.0141043	0.162976	-0.170089	0.865803	0.949274	-6.55503
TG(20:4_32:1)	-0.0372872	0.186366	-0.167826	0.867572	0.949418	-6.55541
PAG	0.00406153	0.0497985	0.161352	0.872634	0.95316	-6.55648
TG(22:6_34:1)	-0.013964	0.1072	-0.156087	0.876755	0.955442	-6.55732
FA(20:1)	0.104938	7.86365	0.152928	0.879229	0.955442	-6.55781
PC ae C30:1	-0.00173372	0.0214681	-0.152371	0.879666	0.955442	-6.5579
C8	0.0239844	0.432504	0.133769	0.894261	0.968034	-6.56057
SM (OH) C14:1	-0.00954363	0.0991506	-0.133341	0.894597	0.968034	-6.56063
DG(18:1_18:4)	-0.0419164	0.742403	-0.12117	0.904167	0.976568	-6.56219
C16-OH	-0.0347003	0.725259	-0.117094	0.907376	0.977564	-6.56267
Ac-Orn	0.0447733	2.13381	0.115677	0.908492	0.977564	-6.56284
C16:1-OH	-0.0344632	0.767017	-0.113576	0.910146	0.977564	-6.56308
Creatinine	-0.132007	1.76571	-0.0913395	0.927682	0.994557	-6.56537
TG(17:2_34:3)	-0.011508	0.434667	-0.0820865	0.93499	0.997933	-6.56618
Hex2Cer(d18:1/20:0)	0.0135738	0.510562	0.0814465	0.935496	0.997933	-6.56623
C18:1-OH	-0.0207229	0.583616	-0.0808184	0.935992	0.997933	-6.56628
lysoPC a C18:1	0.0341662	1.6273	0.0667906	0.947083	1	-6.56732
PC aa C32:0	0.00776859	0.457345	0.0659335	0.947761	1	-6.56738
HexCer(d18:1/26:1)	-0.011784	0.717376	-0.0634902	0.949695	1	-6.56754
Hex2Cer(d18:1/24:1)	-0.0174977	0.635631	-0.0619538	0.95091	1	-6.56764
PC aa C32:3	0.000823671	0.0237311	0.0567295	0.955045	1	-6.56795
TG(22:5_34:1)	0.00461068	0.0695219	0.0476681	0.96222	1	-6.56842
Choline	0.019401	5.51798	0.0412813	0.967278	1	-6.56871
TG(22:4_34:2)	0.00701565	0.123934	0.0395434	0.968655	1	-6.56878
PC ae C40:5	-0.000699952	0.0554208	-0.035329	0.971994	1	-6.56894
DHEAS	-0.0159	1.02896	-0.0294204	0.976677	1	-6.56913
HexCer(d18:1/26:0)	0.00260009	0.498312	0.0220562	0.982514	1	-6.56932
TG(22:5_34:2)	-0.00154566	0.172719	-0.0104123	0.991744	1	-6.56951
SM C20:2	8.43558e-05	0.00846	0.00722254	0.994273	1	-6.56954
Kynurenine	0	0	0	1	1	-6.56957
Nitro-Tyr	0	0	0	1	1	-6.56957
lysoPC a C14:0	0	0	0	1	1	-6.56957
lysoPC a C20:3	0	0	0	1	1	-6.56957
lysoPC a C28:0	0	0	0	1	1	-6.56957
PC aa C24:0	0	0.0126317	0	1	1	-6.56957
PC aa C26:0	0	0	0	1	1	-6.56957
PC aa C28:1	0	0.0119064	0	1	1	-6.56957
PC aa C30:2	0	0	0	1	1	-6.56957
PC aa C42:0	0	0	0	1	1	-6.56957
PC aa C42:2	0	0.00761856	0	1	1	-6.56957
PC aa C42:6	0	0	0	1	1	-6.56957
PC ae C38:0	0	0	0	1	1	-6.56957
PC ae C38:4	0	0.0193893	0	1	1	-6.56957
PC ae C42:1	0	0	0	1	1	-6.56957
PC ae C42:4	0	0	0	1	1	-6.56957
PC ae C42:5	0	0	0	1	1	-6.56957
PC ae C44:4	0	0.02441	0	1	1	-6.56957
PC ae C44:5	0	0	0	1	1	-6.56957
PC ae C44:6	0	0	0	1	1	-6.56957
TG(14:0_39:3)	0	0	0	1	1	-6.56957
TG(16:0_40:7)	0	0.0314343	0	1	1	-6.56957
TG(18:2_31:0)	0	0	0	1	1	-6.56957

## Sheet: OnTX_LCBvsOnTX_DCB
	logFC	AveExpr	t	P.Value	adj.P.Val	B
C3-OH	-0.581616	0.210234	-3.80026	0.000486106	0.281942	-1.19655		*Positive FC = Increased OnTX_LCB vs. OnTX_DCB
DHA	1.81247	3.9774	3.21956	0.00255983	0.742352	-2.14633		*Negative FC = Increased OnTX_DCB vs. OnTX_LCB
PC aa C36:3	-0.895284	0.523923	-2.7958	0.0079372	0.923364	-2.79697
TMAO	-0.283281	0.163312	-2.58754	0.0134338	0.923364	-3.09865
PC ae C38:4	0.0926376	0.0193893	2.40727	0.0208124	0.923364	-3.34829
Hypoxanthine	-2.07467	5.52972	-2.30172	0.0266761	0.923364	-3.48901
Indole	-2.85207	5.31697	-2.29479	0.0271086	0.923364	-3.4981
Betaine	1.34745	2.06473	2.28198	0.0279249	0.923364	-3.51486
PC aa C32:0	0.284404	0.457345	2.24171	0.0306351	0.923364	-3.56711
PC aa C36:4	-0.448131	0.372124	-2.1865	0.0347311	0.923364	-3.6377
Ser	-0.875287	9.90041	-2.15057	0.0376505	0.923364	-3.68296
DG(18:2_20:0)	-1.31205	1.67336	-2.14899	0.0377843	0.923364	-3.68495
Xanthine	-1.3351	4.88929	-2.11604	0.0406587	0.923364	-3.72596
FA(18:1)	-0.83504	12.5713	-2.09865	0.0422522	0.923364	-3.74743
Hex2Cer(d18:1/16:0)	0.937877	1.3428	2.09721	0.0423873	0.923364	-3.74921
Glu	-1.06057	10.4693	-2.09209	0.0428675	0.923364	-3.75549
DG(18:1_20:1)	-0.349621	0.35478	-2.08032	0.0439913	0.923364	-3.76991
DG(14:0_18:2)	-1.15619	0.783813	-2.07154	0.0448461	0.923364	-3.78063
TG(18:1_26:0)	-1.03215	1.4097	-2.0439	0.0476334	0.923364	-3.81416
PC aa C36:2	-0.791825	0.632841	-2.00945	0.0513168	0.923364	-3.85547
Gln	-0.8932	9.55056	-2.00031	0.0523355	0.923364	-3.86635
5-AVA	1.4106	7.97262	1.98961	0.0535496	0.923364	-3.87904
HexCer(d18:1/16:0)	0.754597	1.99752	1.98251	0.0543687	0.923364	-3.88743
Pro	-0.765745	8.09808	-1.97244	0.0555493	0.923364	-3.89929
Cer(d18:2/24:1)	0.343571	0.307298	1.94728	0.0585949	0.923364	-3.92871
Thr	-0.641829	9.60336	-1.94639	0.0587055	0.923364	-3.92975
HexCer(d18:1/24:1)	0.795542	2.92111	1.93015	0.0607498	0.923364	-3.94857
DG(16:0_18:2)	-1.9694	4.71109	-1.92924	0.060866	0.923364	-3.94962
Hex2Cer(d18:1/24:1)	0.581561	0.635631	1.91232	0.0630651	0.923364	-3.96911
Ala	-0.722235	11.5555	-1.88608	0.0666102	0.923364	-3.99907
Cer(d18:1/24:1)	0.752453	1.42145	1.88083	0.0673406	0.923364	-4.00503
Carnosine	-0.587627	0.607755	-1.87672	0.0679153	0.923364	-4.00968
DG(18:2_18:2)	-2.18453	6.66273	-1.87429	0.0682576	0.923364	-4.01242
DG(16:0_18:1)	-1.56803	4.33623	-1.86371	0.0697664	0.923364	-4.02436
DG(18:1_18:2)	-2.03407	6.16634	-1.84479	0.0725339	0.923364	-4.04556
GLCAS	0.664171	0.491124	1.82798	0.0750696	0.923364	-4.06425
Cer(d18:1/16:0)	0.950298	3.33393	1.81277	0.0774297	0.923364	-4.08105
SM (OH) C16:1	0.0914546	0.11577	1.77722	0.0831897	0.923364	-4.11988
TG(18:1_34:2)	-2.02234	4.34392	-1.76506	0.0852403	0.923364	-4.13301
TG(16:0_36:4)	-2.1212	4.21206	-1.75066	0.0877244	0.923364	-4.14848
DOPA	-0.830714	0.687173	-1.74362	0.0889602	0.923364	-4.156
Ile	-0.641673	10.445	-1.74107	0.0894125	0.923364	-4.15873
TG(18:1_34:1)	-1.9506	4.49255	-1.7327	0.090908	0.923364	-4.16763
SM C18:0	0.261478	0.392136	1.72277	0.0927073	0.923364	-4.17814
TG(18:2_36:3)	-2.45345	5.30111	-1.71204	0.094688	0.923364	-4.18946
Cer(d18:0/24:0)	0.327729	1.11656	1.68281	0.100256	0.923364	-4.21997
PC ae C42:2	0.0324913	0.0248864	1.68119	0.100574	0.923364	-4.22166
SM C16:0	0.75563	1.51717	1.67881	0.10104	0.923364	-4.22412
DG(16:0_20:3)	-0.472753	0.470934	-1.67474	0.101841	0.923364	-4.22833
DG(14:0_18:1)	-0.629052	0.351144	-1.67253	0.102278	0.923364	-4.2306
Met-SO	-0.813606	7.89482	-1.6707	0.102642	0.923364	-4.23249
Val	-0.600909	10.7661	-1.66843	0.103094	0.923364	-4.23483
TG(18:2_30:1)	-0.415616	0.705111	-1.66414	0.103954	0.923364	-4.23924
TG(17:1_36:5)	-0.199342	0.191118	-1.65963	0.104864	0.923364	-4.24387
TG(18:1_36:4)	-2.25014	4.52282	-1.65578	0.105647	0.923364	-4.24782
TG(18:1_36:2)	-2.43669	5.16334	-1.65149	0.106524	0.923364	-4.2522
Spermine	0.262683	0.0943183	1.64298	0.108281	0.923364	-4.26087
PC ae C40:2	0.0575361	0.0409876	1.6315	0.110688	0.923364	-4.2725
GDCA	0.933063	1.90242	1.62666	0.111716	0.923364	-4.27738
TG(16:0_34:2)	-1.75024	3.48794	-1.60832	0.115685	0.923364	-4.29579
PC ae C34:0	0.0984353	0.0931296	1.60619	0.116153	0.923364	-4.29791
DG(18:1_22:6)	-0.375382	0.864024	-1.59553	0.118521	0.923364	-4.30852
TG(18:2_34:2)	-2.03465	4.90251	-1.5882	0.120169	0.923364	-4.31577
TG(18:2_36:4)	-2.3106	4.93421	-1.58008	0.12202	0.923364	-4.32378
C3:1	-0.0784549	0.188485	-1.57187	0.123913	0.923364	-4.33184
Met	-0.615259	9.91251	-1.55749	0.127286	0.923364	-4.34587
TG(17:1_38:6)	-0.0215129	0.023853	-1.55509	0.127856	0.923364	-4.3482
DG(18:1_20:4)	-0.299655	0.644585	-1.55404	0.128108	0.923364	-4.34923
DG(14:1_18:1)	-0.339467	0.849339	-1.55332	0.128278	0.923364	-4.34992
PC ae C34:1	0.189783	0.227619	1.52716	0.134645	0.923364	-4.37511
Cer(d18:0/18:0(OH))	-0.844028	5.23681	-1.52192	0.135951	0.923364	-4.38012
Histamine	1.23944	1.93216	1.52035	0.136343	0.923364	-4.38161
HexCer(d18:1/24:0)	0.410672	1.07276	1.51994	0.136446	0.923364	-4.382
SM C24:1	0.329593	0.341309	1.51435	0.137853	0.923364	-4.38731
PC aa C34:2	-0.435387	0.571694	-1.50893	0.13923	0.923364	-4.39245
PC aa C42:2	0.0363998	0.00761856	1.50573	0.140048	0.923364	-4.39548
Cer(d18:1/24:0)	0.419875	1.1302	1.50482	0.140281	0.923364	-4.39634
SM C16:1	0.162333	0.092075	1.50278	0.140804	0.923364	-4.39826
DiCA(12:0)	-0.488139	0.749219	-1.50062	0.141361	0.923364	-4.4003
Cer(d18:2/22:0)	0.22519	0.378774	1.49898	0.141785	0.923364	-4.40184
FA(20:1)	-1.10679	7.86365	-1.49797	0.142047	0.923364	-4.40279
TG(18:1_36:3)	-2.30221	5.08486	-1.48811	0.144618	0.923364	-4.41204
Hex2Cer(d18:1/20:0)	0.267014	0.510562	1.48794	0.144662	0.923364	-4.41219
SM (OH) C14:1	0.114614	0.0991506	1.4872	0.144857	0.923364	-4.41289
SM C24:0	0.198144	0.327523	1.48461	0.145539	0.923364	-4.4153
TG(16:0_36:3)	-2.01075	4.17906	-1.4793	0.146947	0.923364	-4.42025
FA(18:2)	-0.733536	10.168	-1.4786	0.147134	0.923364	-4.42091
PC aa C38:1	-0.0276897	0.02982	-1.4743	0.148282	0.923364	-4.4249
PC aa C40:2	0.0246911	0.0219411	1.47075	0.149235	0.923364	-4.42818
TG(16:0_36:2)	-1.7295	3.7829	-1.46233	0.151517	0.923364	-4.43596
Gly	-0.832046	9.88986	-1.45835	0.152605	0.923364	-4.43962
DG(16:0_20:0)	-0.60268	1.23778	-1.44978	0.154969	0.923364	-4.44748
AconAcid	-0.471522	0.57435	-1.44798	0.15547	0.923364	-4.44912
HexCer(d18:1/26:0)	0.183019	0.498312	1.44184	0.157186	0.923364	-4.45473
CE(18:3)	0.590322	1.54485	1.43906	0.157968	0.923364	-4.45725
Phe	-0.444067	9.84439	-1.43864	0.158084	0.923364	-4.45763
TG(18:1_30:2)	-0.410043	0.426247	-1.43717	0.158502	0.923364	-4.45897
C5-OH (C3-DC-M)	-0.226486	0.393274	-1.42827	0.161029	0.923364	-4.46702
C9	-0.160649	0.20373	-1.41856	0.163825	0.923364	-4.47576
Cer(d18:2/24:0)	0.167063	0.25626	1.41581	0.164625	0.923364	-4.47823
Tyr	-0.513481	10.2014	-1.4141	0.165123	0.923364	-4.47976
GUDCA	0.500317	0.548914	1.41259	0.165562	0.923364	-4.4811
TG(18:2_36:2)	-1.90528	4.68257	-1.39731	0.170078	0.923364	-4.4947
DG(17:0_17:1)	-0.126777	0.10262	-1.39285	0.171411	0.923364	-4.49864
TG(17:2_34:3)	-0.209335	0.434667	-1.38674	0.173256	0.923364	-4.50403
TG(18:2_34:1)	-1.69091	4.32815	-1.37824	0.175843	0.923364	-4.51148
DG(17:0_18:1)	-0.635295	1.20676	-1.37764	0.176028	0.923364	-4.51201
CA	1.67794	3.05328	1.37478	0.176905	0.923364	-4.51451
SM C18:1	0.098218	0.0807787	1.37292	0.177478	0.923364	-4.51613
Hex2Cer(d18:1/24:0)	0.359794	0.581665	1.36819	0.178943	0.923364	-4.52025
DG(18:1_18:1)	-1.39601	4.72456	-1.35823	0.182054	0.923364	-4.52888
Asn	-1.17153	6.44144	-1.3552	0.183011	0.923364	-4.5315
Cer(d18:1/22:0)	0.453334	1.3221	1.35379	0.183455	0.923364	-4.53271
DG(16:0_20:4)	-0.409665	0.764663	-1.35348	0.183554	0.923364	-4.53298
PC ae C38:5	0.0796732	0.0407476	1.35158	0.184157	0.923364	-4.53461
PC aa C34:3	-0.0520619	0.067278	-1.34996	0.184673	0.923364	-4.53601
SM (OH) C22:2	0.0872208	0.0491772	1.3256	0.192545	0.942674	-4.55677
PC aa C32:2	0.0721781	0.0735944	1.31749	0.195222	0.942674	-4.5636
TG(18:2_32:0)	-1.10521	2.77499	-1.30717	0.19867	0.942674	-4.57225
CE(20:0)	-0.239042	0.62283	-1.30249	0.200249	0.942674	-4.57615
Cer(d16:1/20:0)	0.146319	0.363744	1.29862	0.201563	0.942674	-4.57937
Serotonin	-0.458628	1.16654	-1.29328	0.203383	0.942674	-4.58379
DG(18:0_20:0)	-0.145519	0.0831331	-1.29094	0.204187	0.942674	-4.58573
EPA	0.526322	0.846212	1.28704	0.205528	0.942674	-4.58894
DG(18:1_18:3)	-0.966446	2.42885	-1.28485	0.206286	0.942674	-4.59075
lysoPC a C24:0	-0.146773	0.12138	-1.28329	0.206828	0.942674	-4.59203
HexCer(d16:1/24:0)	0.0413589	0.0822092	1.28073	0.207717	0.942674	-4.59413
TG(18:0_38:7)	-0.10156	0.221357	-1.2798	0.208038	0.942674	-4.59489
SM (OH) C22:1	0.0939772	0.13722	1.27065	0.211245	0.948023	-4.60236
SDMA	0.610354	0.982465	1.26252	0.214124	0.948023	-4.60897
PheAlaBetaine	-0.01728	0.00889544	-1.25494	0.216832	0.948023	-4.61508
CDCA	1.26266	2.65172	1.2543	0.217064	0.948023	-4.6156
PC ae C30:0	0.0505561	0.0189425	1.24927	0.218879	0.948023	-4.61964
Cer(d18:2/20:0)	0.160629	0.331994	1.24797	0.219347	0.948023	-4.62068
SM C26:1	0.0198918	0.0234548	1.24223	0.221435	0.948023	-4.62527
PC aa C38:0	0.0696552	0.108103	1.23204	0.225178	0.948023	-4.63337
TG(18:1_33:3)	-0.378587	0.680593	-1.22916	0.226243	0.948023	-4.63565
PC aa C36:0	0.0874241	0.0690399	1.22267	0.228658	0.948023	-4.64076
SM C26:0	0.0242464	0.0366045	1.21887	0.230082	0.948023	-4.64375
HexCer(d18:1/22:0)	0.463643	1.92032	1.21509	0.231504	0.948023	-4.64671
DG(16:1_18:2)	-0.584097	1.57813	-1.2146	0.23169	0.948023	-4.64709
PC ae C38:2	-0.0467591	0.0845218	-1.21046	0.233256	0.948023	-4.65033
TG(16:1_34:0)	0.19951	0.318361	1.20699	0.234575	0.948023	-4.65303
PC ae C40:1	0.0271637	0.0141252	1.20446	0.235538	0.948023	-4.65499
GCA	0.842545	1.71302	1.20063	0.237006	0.948023	-4.65796
Leu	-0.440718	11.4655	-1.19396	0.239575	0.951736	-4.6631
Cer(d18:1/20:0)	0.22471	0.751942	1.1788	0.245491	0.958142	-4.67471
DG(18:1_22:5)	-0.0326475	0.0608348	-1.17589	0.246637	0.958142	-4.67691
TCA	0.556962	0.633612	1.17511	0.246947	0.958142	-4.67751
CE(22:6)	0.743191	1.20571	1.1713	0.248457	0.958142	-4.6804
PC aa C30:0	0.227897	0.559986	1.16881	0.249447	0.958142	-4.68228
BABA	-0.561864	1.39284	-1.14773	0.257944	0.97801	-4.69806
TG(20:4_34:1)	-0.0328254	0.0529471	-1.14762	0.257992	0.97801	-4.69815
lysoPC a C18:2	-0.646442	1.16579	-1.14063	0.260855	0.982441	-4.70332
C16:2-OH	-0.10711	0.2257	-1.11938	0.269699	0.997482	-4.71887
Hex2Cer(d18:1/22:0)	0.359203	0.805567	1.11724	0.270606	0.997482	-4.72043
TG(18:1_28:1)	-0.33076	0.871722	-1.11653	0.270903	0.997482	-4.72094
PC ae C32:1	0.0725583	0.100283	1.11458	0.271728	0.997482	-4.72235
Hex2Cer(d18:1/14:0)	0.0973419	0.342387	1.10482	0.275883	1	-4.72938
TG(16:0_34:1)	-1.20274	2.86864	-1.10127	0.277408	1	-4.73192
PC aa C36:5	-0.030965	0.048064	-1.09583	0.279752	1	-4.7358
HexCer(d18:2/18:0)	-0.03146	0.110676	-1.09182	0.281489	1	-4.73865
PEA	0.7145	1.50933	1.09009	0.282243	1	-4.73988
Hex2Cer(d18:1/18:0)	0.290433	0.706673	1.08445	0.284704	1	-4.74386
Cer(d18:1/25:0)	0.360841	0.917022	1.07957	0.286844	1	-4.74729
DG(14:0_14:0)	-0.439813	0.196436	-1.06977	0.291178	1	-4.75414
Cer(d18:1/23:0)	0.284726	1.04657	1.05743	0.296705	1	-4.76269
Hex3Cer(d18:1_22:0)	-0.0871494	0.239263	-1.05272	0.298832	1	-4.76593
DiCA(14:0)	-0.147245	0.368713	-1.05068	0.299754	1	-4.76732
PC aa C34:1	-0.353689	0.816454	-1.05044	0.299865	1	-4.76749
Cer(d18:1/20:0(OH))	0.434373	2.33913	1.03477	0.307037	1	-4.77814
Putrescine	0.877827	4.0608	1.03409	0.307348	1	-4.7786
CE(20:4)	0.769787	0.971079	1.03158	0.308507	1	-4.78029
Cer(d18:2/16:0)	0.342559	0.979043	1.03107	0.308747	1	-4.78064
TG(18:1_32:2)	-0.427107	0.7283	-1.02272	0.312627	1	-4.78623
TG(20:1_34:3)	-0.155416	0.159344	-1.02093	0.313466	1	-4.78742
TG(18:1_34:3)	-0.746306	2.3766	-1.0184	0.314652	1	-4.78911
TG(18:2_28:0)	-0.271016	0.375764	-1.00604	0.320486	1	-4.79728
PC ae C40:4	0.0304792	0.0138929	1.0016	0.3226	1	-4.80019
p-Cresol-SO4	0.556401	1.09058	0.990381	0.327983	1	-4.8075
PC ae C38:3	-0.0351536	0.060564	-0.989816	0.328255	1	-4.80787
Cit	-0.638923	8.41955	-0.986991	0.329621	1	-4.80969
HexCer(d18:1/14:0)	0.0598864	0.298733	0.982691	0.331707	1	-4.81246
Sarcosine	0.853912	2.03639	0.973758	0.336069	1	-4.81819
DG(18:1_20:0)	-0.923081	2.1514	-0.968442	0.338684	1	-4.82157
HexCer(d18:1/23:0)	0.323598	1.60352	0.968419	0.338695	1	-4.82158
C14:2-OH	-0.0531087	0.263139	-0.966149	0.339815	1	-4.82302
alpha-AAA	-0.519911	3.32806	-0.963187	0.341281	1	-4.82489
HexCer(d18:2/24:0)	0.118289	0.437285	0.961755	0.341991	1	-4.8258
TG(22:5_34:1)	-0.0994882	0.0695219	-0.955244	0.345232	1	-4.82989
C10	-0.200831	0.542645	-0.939094	0.353358	1	-4.83992
PC ae C32:2	0.0255885	0.0304712	0.938542	0.353638	1	-4.84026
PC aa C38:3	0.0882105	0.141077	0.936965	0.354438	1	-4.84123
TG(18:1_32:3)	-0.236137	0.395351	-0.936474	0.354688	1	-4.84154
Arg	0.864016	9.54151	0.936278	0.354788	1	-4.84166
Orn	0.675919	5.40446	0.936044	0.354906	1	-4.8418
PC ae C40:5	0.0197506	0.0554208	0.925815	0.360133	1	-4.84805
Cer(d16:1/18:0)	0.178349	0.688514	0.92332	0.361415	1	-4.84957
PAG	-0.0249972	0.0497985	-0.922263	0.361959	1	-4.85021
C18:1	0.244206	0.538698	0.920139	0.363054	1	-4.85149
TG(20:1_34:2)	-0.435294	0.759117	-0.915172	0.365624	1	-4.85449
Cer(d18:1/18:0)	0.407809	2.01537	0.898652	0.374253	1	-4.86434
Cer(d18:1/18:0(OH))	0.545316	3.98042	0.898603	0.374279	1	-4.86437
HexCer(d18:1/20:0)	0.140688	0.662233	0.897564	0.374826	1	-4.86499
FA(16:0)	-1.43486	10.798	-0.895292	0.376024	1	-4.86633
PC ae C30:2	0.0136174	0.0310871	0.887393	0.380209	1	-4.87096
TG(20:4_33:2)	-0.0752175	0.213242	-0.887243	0.380288	1	-4.87105
C3	-0.138689	0.193541	-0.883662	0.382196	1	-4.87314
TG(16:0_38:2)	-0.386964	0.805203	-0.865488	0.391968	1	-4.88361
TG(18:3_36:2)	-0.722288	2.09903	-0.865312	0.392064	1	-4.88371
lysoPC a C18:1	-0.476197	1.6273	-0.864539	0.392483	1	-4.88415
TG(18:1_33:1)	-0.196015	0.809102	-0.829308	0.411886	1	-4.90384
lysoPC a C18:0	0.338614	1.63224	0.826881	0.413244	1	-4.90517
TG(16:0_38:3)	-0.382391	0.819164	-0.826739	0.413324	1	-4.90525
GCDCA	0.49823	1.48411	0.825715	0.413897	1	-4.90581
TG(18:2_34:3)	-0.695916	2.38163	-0.823142	0.415342	1	-4.90721
TG(16:0_30:2)	-0.181849	0.512895	-0.819798	0.417223	1	-4.90902
Cer(d16:1/24:0)	0.124459	0.398035	0.816921	0.418846	1	-4.91058
DCA	0.672384	8.17232	0.816106	0.419306	1	-4.91102
Creatinine	1.26934	1.76571	0.815677	0.419549	1	-4.91125
FA(18:0)	-1.70603	9.23569	-0.811775	0.421759	1	-4.91335
lysoPC a C26:0	-0.0393604	0.0631455	-0.797226	0.430059	1	-4.92109
TG(18:2_30:0)	-0.249635	0.361186	-0.793615	0.432135	1	-4.92299
PC ae C36:1	0.0619041	0.110436	0.789553	0.434476	1	-4.92512
Hex3Cer(d18:1/24:1)	0.0745337	0.37064	0.785065	0.437073	1	-4.92746
TG(18:1_30:1)	-0.285986	0.891157	-0.781771	0.438984	1	-4.92917
Ind-SO4	-0.0298	0.0383082	-0.780762	0.439571	1	-4.92969
CE(17:1)	-0.220485	0.531945	-0.777302	0.441585	1	-4.93148
TG(20:1_34:1)	-0.277157	0.591666	-0.764571	0.449045	1	-4.93798
TG(18:0_36:3)	-0.771611	2.20916	-0.76322	0.449841	1	-4.93867
TG(18:0_36:4)	-0.710196	2.22628	-0.762756	0.450115	1	-4.9389
DG(18:2_20:4)	-0.226255	0.931979	-0.760598	0.451388	1	-4.93999
TG(17:2_36:3)	-0.148162	0.592304	-0.759142	0.452249	1	-4.94072
DG(14:1_20:2)	-0.400191	1.11058	-0.758131	0.452847	1	-4.94123
TG(18:1_33:0)	-0.176465	0.786321	-0.751981	0.456495	1	-4.94431
TG(14:0_34:0)	0.130894	0.126806	0.747615	0.459095	1	-4.94648
C16:2	-0.0911777	0.480525	-0.745995	0.460062	1	-4.94729
CE(20:5)	0.387184	1.08196	0.744284	0.461085	1	-4.94813
3-IAA	0.435692	3.40941	0.743259	0.461698	1	-4.94864
PC ae C36:3	0.0307975	0.0538441	0.735695	0.466238	1	-4.95235
DG(18:2_18:3)	-0.635175	2.67618	-0.725958	0.47212	1	-4.95708
TG(18:2_32:2)	-0.33289	0.970054	-0.72508	0.472653	1	-4.9575
Trigonelline	-0.407904	2.27181	-0.723487	0.47362	1	-4.95826
Hex3Cer(d18:1/16:0)	0.110347	0.507648	0.71908	0.476301	1	-4.96038
C7-DC	-0.0541799	0.133746	-0.717622	0.47719	1	-4.96107
OH-GlutAcid	-0.532345	3.21034	-0.716765	0.477712	1	-4.96148
TG(20:5_34:1)	-0.072836	0.138277	-0.71412	0.479328	1	-4.96274
PC ae C36:2	0.0505205	0.0876719	0.708316	0.482885	1	-4.96548
Cer(d16:1/23:0)	0.182291	0.774533	0.704525	0.485216	1	-4.96726
lysoPC a C16:1	-0.0933016	0.306381	-0.70297	0.486174	1	-4.96799
TG(20:4_36:5)	-0.0755865	0.2393	-0.699291	0.488445	1	-4.9697
Asp	-0.352423	10.0779	-0.695832	0.490585	1	-4.97131
C0	-0.367848	3.46241	-0.694897	0.491165	1	-4.97174
Cer(d18:0/24:1)	0.178677	0.993111	0.684638	0.497548	1	-4.97645
Cer(d16:1/22:0)	0.226313	1.10514	0.6817	0.499384	1	-4.97778
SM (OH) C24:1	0.0211753	0.0693957	0.680285	0.50027	1	-4.97843
TG(17:0_32:1)	0.05796	0.0599531	0.673091	0.504786	1	-4.98167
PC aa C42:5	-0.01314	0.0469081	-0.672024	0.505459	1	-4.98214
C18	-0.133639	0.749826	-0.665979	0.509274	1	-4.98484
TG(20:0_32:3)	-0.183677	0.525294	-0.664027	0.510509	1	-4.9857
DG(18:1_20:2)	-0.20394	1.18719	-0.661806	0.511916	1	-4.98668
TG(20:5_36:2)	-0.0970115	0.179776	-0.660785	0.512565	1	-4.98713
HexCer(d16:1/22:0)	0.0316735	0.116392	0.660336	0.512849	1	-4.98733
TG(22:4_32:2)	-0.0798476	0.165896	-0.656445	0.515323	1	-4.98904
TG(18:3_36:3)	-0.613073	2.44839	-0.655861	0.515695	1	-4.98929
TG(18:2_35:1)	-0.262253	1.53013	-0.653089	0.517461	1	-4.9905
HexCer(d18:1/26:1)	0.130472	0.717376	0.652848	0.517615	1	-4.99061
Cer(d18:2/18:1)	0.196776	0.872481	0.646918	0.521406	1	-4.99317
Cys	-0.384595	5.33984	-0.646245	0.521837	1	-4.99346
PC ae C36:4	0.0360056	0.0706564	0.645982	0.522005	1	-4.99358
TG(20:3_36:3)	0.0852156	0.331266	0.643866	0.523363	1	-4.99449
Choline	-0.325271	5.51798	-0.642768	0.524068	1	-4.99496
TG(18:2_35:2)	-0.365999	1.26275	-0.642161	0.524458	1	-4.99522
TG(18:1_38:7)	0.123207	0.380068	0.641717	0.524743	1	-4.99541
TG(17:1_34:1)	-0.123611	0.398208	-0.640078	0.525797	1	-4.99611
TG(18:1_35:2)	-0.273291	1.14514	-0.639819	0.525963	1	-4.99622
PC aa C40:4	0.015008	0.031391	0.63347	0.530058	1	-4.99891
TG(18:2_36:1)	-0.639377	2.69508	-0.633354	0.530132	1	-4.99896
PC ae C40:3	-0.0128805	0.0356199	-0.631773	0.531155	1	-4.99963
TG(17:2_36:4)	-0.167255	0.662711	-0.626858	0.534339	1	-5.00169
HCys	-0.340753	6.66173	-0.624344	0.535972	1	-5.00274
TG(17:1_38:7)	-0.0153082	0.0409386	-0.62203	0.537476	1	-5.00371
HexCer(d18:2/22:0)	0.0613643	0.435025	0.619339	0.539229	1	-5.00482
TG(18:1_36:5)	-0.55678	2.42635	-0.618676	0.539661	1	-5.00509
TG(14:0_36:2)	-0.18321	0.825105	-0.61813	0.540018	1	-5.00532
TG(18:2_33:2)	-0.205484	0.881566	-0.612609	0.543626	1	-5.00759
TG(14:0_36:4)	-0.202125	0.421687	-0.612218	0.543882	1	-5.00775
TG(17:2_36:2)	-0.086843	0.441187	-0.610503	0.545006	1	-5.00845
TG(17:2_38:7)	-0.0463439	0.139848	-0.607708	0.54684	1	-5.00958
Anserine	-0.318438	1.26604	-0.601178	0.551137	1	-5.01222
TG(17:2_34:2)	-0.1381	0.49232	-0.600325	0.551699	1	-5.01256
TG(18:1_32:0)	-0.469213	2.18034	-0.59374	0.556052	1	-5.01519
TG(22:5_34:3)	-0.0986499	0.131152	-0.591838	0.557312	1	-5.01594
PC aa C32:1	0.0195296	0.0958532	0.591542	0.557509	1	-5.01606
TG(18:1_36:0)	0.321047	1.15604	0.590445	0.558237	1	-5.01649
HexCer(d18:1/18:0)	0.155522	0.898743	0.588392	0.5596	1	-5.0173
TG(20:4_36:3)	-0.0620957	0.229756	-0.587375	0.560276	1	-5.0177
CE(16:1)	0.266672	0.771439	0.58545	0.561557	1	-5.01845
HArg	0.102321	0.322878	0.584875	0.561939	1	-5.01868
TG(14:0_34:1)	-0.211534	0.456926	-0.584228	0.56237	1	-5.01893
PC aa C40:6	0.0186561	0.0305804	0.575187	0.568409	1	-5.02243
DG(18:3_18:3)	-0.484554	2.05482	-0.574185	0.56908	1	-5.02282
GLCA	0.100165	0.344015	0.571371	0.570967	1	-5.0239
Cystine	0.31217	2.53357	0.569359	0.572318	1	-5.02466
CE(22:2)	0.0702079	0.209575	0.56613	0.57449	1	-5.02589
C18:1-OH	-0.15624	0.583616	-0.565889	0.574653	1	-5.02598
AABA	-0.394014	5.50786	-0.564883	0.57533	1	-5.02636
C14:1-OH	-0.0709964	0.390687	-0.554784	0.582153	1	-5.03014
beta-Ala	0.47486	5.38632	0.551831	0.584156	1	-5.03124
1-Met-His	0.249249	0.724578	0.548228	0.586603	1	-5.03256
Cer(d18:2/18:0)	0.120546	0.652815	0.546245	0.587953	1	-5.03329
TG(17:1_36:4)	-0.186956	0.384333	-0.543457	0.589852	1	-5.0343
C16	0.164589	0.699154	0.540634	0.591779	1	-5.03533
TG(18:3_34:1)	-0.481552	1.7517	-0.540422	0.591923	1	-5.03541
Hex2Cer(d18:1/26:1)	0.0115336	0.0709139	0.538111	0.593503	1	-5.03624
PC ae C34:2	0.0435348	0.179298	0.535617	0.595209	1	-5.03714
TG(16:0_32:2)	-0.175778	0.63214	-0.531519	0.598019	1	-5.0386
TLCA	-0.219075	0.428038	-0.531195	0.598242	1	-5.03872
TG(20:3_34:0)	-0.037125	0.119295	-0.529654	0.5993	1	-5.03926
TG(16:0_33:1)	-0.137706	0.332375	-0.527841	0.600546	1	-5.0399
TG(18:2_36:0)	-0.324539	1.31603	-0.526799	0.601263	1	-5.04027
HexCer(d18:2/23:0)	0.0438798	0.327413	0.519328	0.606413	1	-5.04289
TG(14:0_32:2)	-0.183918	0.321898	-0.51802	0.607318	1	-5.04334
Lac	0.720287	1.39355	0.5168	0.608161	1	-5.04377
Suc	-0.686403	4.97882	-0.51662	0.608286	1	-5.04383
TG(20:3_32:2)	-0.236607	0.711549	-0.515341	0.609171	1	-5.04427
TG(18:2_32:1)	-0.228902	1.10385	-0.514589	0.609691	1	-5.04453
C5-DC (C6-OH)	-0.0731016	0.0864422	-0.497481	0.621592	1	-5.05033
t4-OH-Pro	0.324311	2.52176	0.496934	0.621975	1	-5.05052
TG(17:1_34:3)	-0.220672	0.387975	-0.491137	0.626032	1	-5.05244
FA(20:2)	-0.405581	6.42163	-0.489014	0.627521	1	-5.05313
C3-DC (C4-OH)	-0.0728875	0.734803	-0.488807	0.627666	1	-5.0532
Lys	-0.165304	10.6538	-0.483348	0.631502	1	-5.05498
TG(16:0_36:5)	-0.379907	1.7549	-0.482966	0.631771	1	-5.0551
TG(20:4_34:2)	-0.1117	0.271403	-0.482518	0.632087	1	-5.05525
C8	0.0930902	0.432504	0.48218	0.632324	1	-5.05536
TG(14:0_34:2)	-0.157396	0.410138	-0.481232	0.632992	1	-5.05567
PC ae C38:1	-0.0149807	0.031231	-0.477738	0.635455	1	-5.05679
AbsAcid	-0.189878	0.375928	-0.473275	0.638608	1	-5.05821
TG(18:0_32:2)	-0.207413	0.890727	-0.473092	0.638737	1	-5.05827
TG(17:1_36:3)	-0.157577	0.698633	-0.469349	0.641386	1	-5.05945
lysoPC a C26:1	-0.0079695	0.00831111	-0.468346	0.642097	1	-5.05977
TG(16:1_36:4)	-0.258173	1.19084	-0.463475	0.645554	1	-5.06129
TG(18:3_34:2)	-0.392357	1.8616	-0.449204	0.655726	1	-5.06566
AA	0.459357	3.23778	0.441856	0.660989	1	-5.06786
Hex3Cer(d18:1/18:0)	0.0499283	0.300159	0.44153	0.661223	1	-5.06796
TG(16:0_40:8)	-0.03077	0.0302434	-0.43765	0.66401	1	-5.06911
TG(16:0_38:7)	0.037631	0.0924439	0.437193	0.664339	1	-5.06924
TG(18:1_30:0)	-0.14171	0.663109	-0.435885	0.66528	1	-5.06962
DG-O(16:0_18:1)	-0.0542318	0.372538	-0.432977	0.667373	1	-5.07047
TG(18:1_35:3)	-0.131037	1.02869	-0.431023	0.668782	1	-5.07104
TG(20:2_34:3)	-0.153906	0.603376	-0.429641	0.669778	1	-5.07144
TG(18:1_38:5)	-0.0732202	0.407151	-0.42239	0.675018	1	-5.07351
TCDCA	0.121865	0.435735	0.416626	0.679195	1	-5.07514
DG(18:0_20:4)	-0.166352	0.95247	-0.416001	0.679648	1	-5.07531
TG(14:0_38:4)	-0.0290557	0.10352	-0.41496	0.680404	1	-5.0756
TG(22:6_34:2)	-0.0739643	0.216952	-0.414352	0.680845	1	-5.07577
Hex3Cer(d18:1/26:1)	0.0211582	0.140849	0.412839	0.681944	1	-5.07619
C14	-0.10747	0.751886	-0.410323	0.683774	1	-5.07689
TG(20:3_36:4)	-0.0494836	0.196037	-0.41015	0.6839	1	-5.07694
TG(18:0_38:6)	-0.0313778	0.173102	-0.408338	0.685219	1	-5.07744
c4-OH-Pro	0.149053	0.289879	0.408016	0.685453	1	-5.07752
TG(18:1_34:4)	-0.157071	0.935645	-0.404419	0.688074	1	-5.07851
TG(20:5_36:3)	-0.0653895	0.226163	-0.395433	0.694639	1	-5.08092
TG(17:0_34:3)	-0.100486	0.154009	-0.394811	0.695094	1	-5.08109
PC ae C42:3	0.00694458	0.0222252	0.391679	0.697389	1	-5.08192
TG(20:2_32:0)	0.0388302	0.0515009	0.389539	0.698958	1	-5.08248
TrpBetaine	-0.213374	0.764638	-0.388648	0.699612	1	-5.08271
TG(18:2_36:5)	-0.385274	2.30637	-0.388105	0.70001	1	-5.08285
C18:2	0.0554989	0.316203	0.387809	0.700228	1	-5.08293
CE(14:0)	0.202627	0.420335	0.387293	0.700607	1	-5.08307
TMCA	0.0426306	0.109433	0.387283	0.700614	1	-5.08307
PC aa C32:3	-0.00601769	0.0237311	-0.384915	0.702354	1	-5.08368
TG(16:0_32:1)	-0.136647	0.774792	-0.384112	0.702944	1	-5.08389
TG(18:2_34:0)	-0.337708	2.19811	-0.378055	0.707403	1	-5.08544
3-IPA	-0.208307	2.70496	-0.375224	0.70949	1	-5.08616
C16:1	-0.0592041	0.304852	-0.372367	0.711599	1	-5.08688
C12	-0.0728063	0.305606	-0.372236	0.711695	1	-5.08691
TG(22:6_32:1)	0.0456145	0.243277	0.371716	0.71208	1	-5.08704
HexCer(d18:1/18:1)	0.0345976	0.425911	0.370895	0.712687	1	-5.08725
H1	-0.663951	9.6059	-0.370737	0.712803	1	-5.08729
TG(16:1_36:3)	-0.216909	1.19365	-0.369053	0.714048	1	-5.08771
PC aa C34:4	-0.00894793	0.0308368	-0.368254	0.714639	1	-5.0879
CE(20:1)	-0.129942	0.197406	-0.364634	0.717319	1	-5.0888
Trp	-0.161774	8.00456	-0.361485	0.719652	1	-5.08957
TG(18:0_36:2)	0.315847	1.37879	0.360824	0.720143	1	-5.08973
TG(18:2_38:4)	-0.143795	0.549531	-0.360446	0.720423	1	-5.08982
TG(18:0_36:5)	-0.185807	0.721021	-0.351062	0.727397	1	-5.09207
TG(18:1_32:1)	-0.16553	0.342056	-0.345988	0.731177	1	-5.09326
SM C20:2	-0.00434643	0.00846	-0.345611	0.731459	1	-5.09334
TG(20:0_32:4)	-0.137011	0.537917	-0.344105	0.732583	1	-5.09369
TG(18:0_32:0)	0.124151	0.56005	0.342436	0.733828	1	-5.09408
TG(18:3_36:4)	-0.322233	1.87552	-0.339477	0.736039	1	-5.09476
TG(16:0_35:1)	-0.111991	0.785181	-0.337602	0.737441	1	-5.09519
C5-M-DC	0.0196056	0.133277	0.336405	0.738336	1	-5.09546
C6 (C4:1-DC)	0.0258504	0.0454787	0.327441	0.745054	1	-5.09746
FA(20:3)	0.400358	6.00652	0.3274	0.745084	1	-5.09747
TG(17:0_36:4)	-0.135067	0.633606	-0.325712	0.746352	1	-5.09784
TG(20:4_34:0)	-0.00948639	0.0541005	-0.325594	0.74644	1	-5.09787
TG(17:2_38:6)	-0.0479346	0.141198	-0.320807	0.750038	1	-5.09891
lysoPC a C28:1	-0.00633061	0.02538	-0.318827	0.751528	1	-5.09934
PC aa C42:1	0.00500382	0.0589741	0.31735	0.75264	1	-5.09965
TG(16:0_28:1)	-0.0769995	0.309643	-0.31683	0.753032	1	-5.09976
TG(16:0_34:3)	-0.203224	1.12549	-0.314149	0.755052	1	-5.10033
TG(18:0_32:1)	-0.0550154	0.701965	-0.312889	0.756002	1	-5.1006
TG(22:4_34:2)	-0.0595529	0.123934	-0.311737	0.75687	1	-5.10084
lysoPC a C16:0	0.146861	2.81578	0.310655	0.757687	1	-5.10107
TG(17:0_34:1)	-0.104407	0.298065	-0.307563	0.760022	1	-5.10171
TG(18:2_35:3)	-0.125165	0.788635	-0.307215	0.760284	1	-5.10179
TG(20:3_34:2)	-0.0883716	0.320176	-0.305433	0.761631	1	-5.10215
HexCer(d18:2/16:0)	0.0210879	0.133741	0.305186	0.761818	1	-5.1022
TG(20:4_30:0)	-0.0410531	0.0915446	-0.304499	0.762338	1	-5.10235
TG(22:6_34:1)	-0.0292222	0.1072	-0.303352	0.763204	1	-5.10258
PC aa C40:5	-0.00568503	0.0465363	-0.300461	0.765393	1	-5.10317
TG(18:2_38:6)	0.0233063	0.0502181	0.299608	0.766038	1	-5.10334
TG(17:0_36:3)	-0.12725	0.734477	-0.297895	0.767336	1	-5.10369
CE(18:0)	-0.120207	1.66614	-0.297769	0.767431	1	-5.10371
Cer(d18:1/26:0)	0.0404546	0.451915	0.294749	0.76972	1	-5.10431
PC ae C36:0	0.00698072	0.0106426	0.290189	0.773181	1	-5.10521
Taurine	0.447012	4.33391	0.288628	0.774367	1	-5.10552
PC aa C40:3	0.00812531	0.0535656	0.285596	0.776671	1	-5.1061
CE(18:2)	0.198902	2.70828	0.284663	0.777381	1	-5.10628
FA(14:0)	-0.439435	13.1416	-0.283083	0.778584	1	-5.10659
C14:1	0.0314789	0.315376	0.278649	0.78196	1	-5.10743
TG(18:0_34:2)	-0.217157	1.65391	-0.27788	0.782546	1	-5.10757
TG(20:5_34:2)	-0.0397221	0.215969	-0.277394	0.782916	1	-5.10766
C5	-0.024215	0.162976	-0.271199	0.787642	1	-5.10881
TG(20:3_36:5)	-0.0262372	0.15311	-0.270242	0.788373	1	-5.10898
TG(20:4_34:3)	-0.0474681	0.18645	-0.261774	0.794848	1	-5.1105
TG(16:1_28:0)	-0.0289406	0.10616	-0.261762	0.794858	1	-5.1105
TG(20:3_32:1)	-0.0424702	0.478799	-0.260858	0.79555	1	-5.11066
TG(20:4_32:1)	-0.0623331	0.186366	-0.260554	0.795782	1	-5.11072
CE(14:1)	-0.0494806	0.223151	-0.252691	0.80181	1	-5.11208
TG(16:1_38:4)	-0.0612591	0.215477	-0.252543	0.801923	1	-5.1121
TG(18:0_30:0)	-0.0550967	0.390133	-0.25229	0.802118	1	-5.11215
TG(16:0_37:3)	-0.100542	0.831004	-0.251178	0.802971	1	-5.11233
TG(17:2_38:5)	-0.0304547	0.220864	-0.246114	0.806861	1	-5.11318
lysoPC a C17:0	-0.023393	0.355281	-0.245797	0.807105	1	-5.11324
CE(22:1)	-0.0259712	0.075576	-0.245265	0.807514	1	-5.11332
TG(16:0_38:4)	-0.0597041	0.256715	-0.242955	0.809291	1	-5.1137
PC aa C38:4	0.0207431	0.129758	0.242336	0.809766	1	-5.11381
TG(20:2_34:1)	-0.0486874	0.406166	-0.240996	0.810798	1	-5.11402
TG(18:3_36:1)	-0.140325	1.21238	-0.237239	0.813691	1	-5.11463
TG(20:3_34:3)	-0.0681838	0.50394	-0.236978	0.813892	1	-5.11467
Cer(d18:2/23:0)	0.0424578	0.251284	0.236001	0.814645	1	-5.11483
Cer(d18:0/26:1)	-0.0151646	0.314437	-0.23455	0.815763	1	-5.11506
TG(18:0_30:1)	-0.0539469	0.210231	-0.232148	0.817615	1	-5.11544
TG(20:4_32:0)	-0.0398807	0.325569	-0.230977	0.818518	1	-5.11562
TG(20:4_32:2)	-0.0261066	0.277556	-0.230539	0.818856	1	-5.11569
TG(18:2_33:0)	0.0685179	0.444404	0.22945	0.819697	1	-5.11586
C4:1	0.0204874	0.110771	0.227551	0.821162	1	-5.11615
PC aa C36:6	-0.00314102	0.0177308	-0.218783	0.82794	1	-5.11747
C2	-0.0714053	0.437495	-0.218114	0.828457	1	-5.11757
TG(14:0_34:3)	-0.0325111	0.133613	-0.209543	0.835096	1	-5.11881
DG(18:1_20:3)	-0.0225509	0.204716	-0.209491	0.835136	1	-5.11881
TG(16:1_36:2)	-0.0971062	1.12163	-0.203331	0.839914	1	-5.11967
TG(18:3_30:0)	-0.0220195	0.0807397	-0.200467	0.842138	1	-5.12006
TG(16:0_35:2)	-0.0725312	0.628562	-0.197079	0.84477	1	-5.12052
TG(17:0_34:2)	0.0564413	0.328411	0.19423	0.846986	1	-5.12089
TG(20:0_34:1)	0.0543587	0.188126	0.192437	0.84838	1	-5.12113
His	-0.0926992	7.4446	-0.189125	0.850958	1	-5.12155
TG(22:5_34:2)	-0.0299634	0.172719	-0.187456	0.852257	1	-5.12177
TG(18:3_34:3)	-0.128812	0.719962	-0.185904	0.853466	1	-5.12196
TG(16:0_32:3)	-0.0220997	0.0769001	-0.18251	0.856111	1	-5.12238
TG(18:1_31:0)	0.113886	0.924161	0.177212	0.860243	1	-5.12303
PC aa C38:5	-0.00737061	0.0605486	-0.176213	0.861022	1	-5.12315
TG(18:3_34:0)	0.0827324	0.286042	0.174535	0.862331	1	-5.12334
PC ae C38:6	-0.00398187	0.0659448	-0.172017	0.864297	1	-5.12364
TG(16:1_34:2)	0.0775261	0.906806	0.162737	0.871551	1	-5.12469
Spermidine	-0.0933859	3.56509	-0.157482	0.875663	1	-5.12526
TG(20:4_36:4)	0.0149029	0.229237	0.155664	0.877086	1	-5.12545
TG(16:0_34:4)	-0.0371232	0.368439	-0.154849	0.877724	1	-5.12553
DG(16:1_20:0)	0.0142407	0.152313	0.154691	0.877848	1	-5.12555
PC ae C40:6	0.00348626	0.0382181	0.153772	0.878568	1	-5.12565
TG(18:0_34:3)	-0.0639401	0.688287	-0.149501	0.881915	1	-5.12608
TG(20:3_34:1)	-0.0202028	0.257405	-0.148367	0.882804	1	-5.1262
PC ae C34:3	-0.00512057	0.0472267	-0.146568	0.884215	1	-5.12638
PC ae C30:1	-0.00171705	0.0214681	-0.140148	0.889252	1	-5.127
TG(16:1_34:3)	-0.0318334	0.292985	-0.139444	0.889804	1	-5.12707
ProBetaine	-0.0828929	2.47421	-0.139132	0.890049	1	-5.1271
TG(16:0_40:6)	-0.0183796	0.167682	-0.137258	0.89152	1	-5.12727
lysoPC a C20:4	0.00639235	0.0448864	0.137148	0.891606	1	-5.12728
C4	-0.0186796	0.218117	-0.136515	0.892104	1	-5.12734
TG(18:2_33:1)	-0.0444588	0.841813	-0.135059	0.893247	1	-5.12747
DG(18:2_18:4)	-0.0449667	0.541605	-0.132884	0.894956	1	-5.12767
TG(20:5_34:0)	-0.0172412	0.226681	-0.13183	0.895784	1	-5.12776
TG(14:0_36:3)	-0.0434221	0.489451	-0.125508	0.900755	1	-5.12831
PC aa C36:1	0.0169476	0.364183	0.12273	0.90294	1	-5.12855
TG(20:4_36:2)	-0.0130286	0.110012	-0.120197	0.904933	1	-5.12875
SM C22:3	-0.00117053	0.00113329	-0.117358	0.907168	1	-5.12898
TDCA	0.0800061	1.0044	0.115864	0.908344	1	-5.1291
TG(22:5_32:1)	-0.00747371	0.0569952	-0.109524	0.913338	1	-5.12958
DG(16:1_18:0)	0.0449898	0.894741	0.108801	0.913908	1	-5.12964
DHEAS	0.0618755	1.02896	0.106329	0.915857	1	-5.12982
TG(16:1_36:5)	0.0390707	0.358051	0.106082	0.916051	1	-5.12983
CE(18:1)	0.0895066	3.33135	0.105733	0.916326	1	-5.12986
TG(18:0_36:1)	0.0577286	1.42808	0.0974129	0.922888	1	-5.13043
TG(18:3_32:0)	-0.0469963	0.362571	-0.097269	0.923002	1	-5.13044
CE(20:3)	0.0442306	1.50419	0.0963782	0.923705	1	-5.1305
TG(18:1_38:6)	-0.0137708	0.258586	-0.0954662	0.924425	1	-5.13056
TG(18:2_34:4)	-0.0384486	0.749977	-0.0929144	0.926439	1	-5.13072
TG(20:2_34:2)	-0.0256699	0.22815	-0.0891643	0.929399	1	-5.13095
TG(22:6_32:0)	-0.00868415	0.0459673	-0.0850957	0.932613	1	-5.13119
TG(16:0_35:3)	0.0223159	0.437413	0.0812167	0.935677	1	-5.13141
Cer(d18:0/18:0)	-0.0021733	0.0610639	-0.080394	0.936328	1	-5.13145
TG(16:0_36:6)	-0.0461649	0.610448	-0.0793984	0.937114	1	-5.13151
TG(16:0_38:6)	0.00866019	0.0983103	0.0778277	0.938356	1	-5.13159
C16-OH	0.0237757	0.725259	0.0745097	0.940979	1	-5.13176
TG(16:1_38:5)	-0.0229389	0.333836	-0.0710279	0.943732	1	-5.13193
GABA	0.0369799	4.7114	0.0668632	0.947026	1	-5.13212
Ac-Orn	0.026127	2.13381	0.0626895	0.950328	1	-5.13231
DG(16:0_16:1)	0.0386247	1.98548	0.0599521	0.952494	1	-5.13242
TG(20:2_34:4)	0.00659932	0.143465	0.0503183	0.960121	1	-5.13278
CE(22:5)	-0.0228929	1.11705	-0.0484865	0.961572	1	-5.13284
TG(16:0_28:2)	-0.00868749	0.196524	-0.0477348	0.962167	1	-5.13287
TG(18:3_32:1)	-0.0118836	0.261725	-0.0427517	0.966114	1	-5.13302
TG(18:1_33:2)	0.0092677	0.926691	0.0403097	0.968048	1	-5.13309
DG(18:1_18:4)	0.0130121	0.742403	0.0349331	0.972308	1	-5.13322
PC aa C38:6	0.00219994	0.0850564	0.0334656	0.973471	1	-5.13326
TG(16:1_38:3)	0.00727403	0.197904	0.0309608	0.975456	1	-5.13331
ADMA	0.0114419	0.6044	0.0249991	0.980181	1	-5.13342
PC ae C36:5	-0.00106455	0.0704791	-0.0246532	0.980455	1	-5.13343
TG(22:2_32:4)	0.00297674	0.117348	0.0239025	0.98105	1	-5.13344
TG(16:0_38:1)	-0.00559653	0.480717	-0.0175662	0.986073	1	-5.13353
3-Met-His	0.00932159	1.75254	0.0152309	0.987924	1	-5.13356
C12:1	0.00282372	0.263703	0.0136832	0.989151	1	-5.13357
C16:1-OH	-0.00445874	0.767017	-0.0136466	0.98918	1	-5.13357
TG(18:3_38:5)	0.00116384	0.0769898	0.0131699	0.989558	1	-5.13358
Cer(d18:0/20:0)	0.000523619	0.156508	0.0128766	0.989791	1	-5.13358
TG(18:1_36:6)	-0.00780657	0.912177	-0.0128441	0.989816	1	-5.13358
TG(22:6_34:3)	-0.00305945	0.176544	-0.0117938	0.990649	1	-5.13359
DG(18:3_20:2)	0.00157491	0.403509	0.010027	0.99205	1	-5.1336
Kynurenine	0	0	0	1	1	-5.13364
Nitro-Tyr	0	0	0	1	1	-5.13364
Cer(d18:1/14:0)	0	0.58718	0	1	1	-5.13364
Cer(d18:1/18:1)	0	0.756329	0	1	1	-5.13364
Cer(d18:1/26:1)	0	0.133702	0	1	1	-5.13364
Cer(d18:2/14:0)	0	0.0620161	0	1	1	-5.13364
CE(15:0)	0	1.29598	0	1	1	-5.13364
CE(16:0)	0	2.20492	0	1	1	-5.13364
CE(17:0)	0	1.06002	0	1	1	-5.13364
CE(22:0)	0	0.129494	0	1	1	-5.13364
lysoPC a C14:0	0	0	0	1	1	-5.13364
lysoPC a C20:3	0	0	0	1	1	-5.13364
lysoPC a C28:0	0	0	0	1	1	-5.13364
PC aa C24:0	0	0.0126317	0	1	1	-5.13364
PC aa C26:0	0	0	0	1	1	-5.13364
PC aa C28:1	0	0.0119064	0	1	1	-5.13364
PC aa C30:2	0	0	0	1	1	-5.13364
PC aa C42:0	0	0	0	1	1	-5.13364
PC aa C42:4	0	0.0041311	0	1	1	-5.13364
PC aa C42:6	0	0	0	1	1	-5.13364
PC ae C38:0	0	0	0	1	1	-5.13364
PC ae C42:1	0	0	0	1	1	-5.13364
PC ae C42:4	0	0	0	1	1	-5.13364
PC ae C42:5	0	0	0	1	1	-5.13364
PC ae C44:3	0	0.019256	0	1	1	-5.13364
PC ae C44:4	0	0.02441	0	1	1	-5.13364
PC ae C44:5	0	0	0	1	1	-5.13364
PC ae C44:6	0	0	0	1	1	-5.13364
Cortisol	0	0.0112104	0	1	1	-5.13364
TG(14:0_36:1)	0	0.0413537	0	1	1	-5.13364
TG(14:0_39:3)	0	0	0	1	1	-5.13364
TG(16:0_32:0)	0	1.17192	0	1	1	-5.13364
TG(16:0_33:2)	0	0.0932681	0	1	1	-5.13364
TG(16:0_34:0)	0	1.20192	0	1	1	-5.13364
TG(16:0_38:5)	0	0.124408	0	1	1	-5.13364
TG(16:0_40:7)	0	0.0314343	0	1	1	-5.13364
TG(16:1_30:1)	0	0.178312	0	1	1	-5.13364
TG(16:1_32:0)	0	0.296194	0	1	1	-5.13364
TG(16:1_32:1)	0	0.169999	0	1	1	-5.13364
TG(16:1_32:2)	0	0.230121	0	1	1	-5.13364
TG(16:1_34:1)	0	0.708233	0	1	1	-5.13364
TG(16:1_36:1)	0	0.431109	0	1	1	-5.13364
TG(17:1_34:2)	0	0.359942	0	1	1	-5.13364
TG(18:1_36:1)	0	2.15219	0	1	1	-5.13364
TG(18:2_31:0)	0	0	0	1	1	-5.13364
TG(18:2_38:5)	0	0.226943	0	1	1	-5.13364
TG(18:3_38:6)	0	0.0284563	0	1	1	-5.13364
TG(20:2_32:1)	0	0.265755	0	1	1	-5.13364

## Sheet: BLBX_LCBvsBLBX_DCB
	logFC	AveExpr	t	P.Value	adj.P.Val	B
TG(14:0_34:1)	-0.929577	0.456926	-2.76444	0.0086033	0.906215	-2.79796		*Positive FC = Increased BLBX_LCB vs. BLBX_DCB
Pro	-0.992682	8.09808	-2.75327	0.00885278	0.906215	-2.81495		*Negative FC = Increased BLBX_DCB vs. BLBX_LCB
TG(16:1_38:3)	-0.569553	0.197904	-2.61031	0.012696	0.906215	-3.02894
Xanthine	-1.44606	4.88929	-2.46786	0.0179988	0.906215	-3.23523
TG(14:0_36:3)	-0.790378	0.489451	-2.45989	0.0183482	0.906215	-3.24656
TG(18:1_32:1)	-1.07396	0.342056	-2.4171	0.0203304	0.906215	-3.30696
OH-GlutAcid	-1.60801	3.21034	-2.33127	0.0249006	0.906215	-3.42601
C5-M-DC	0.12479	0.133277	2.30558	0.0264377	0.906215	-3.46107
TG(20:3_36:3)	-0.281252	0.331266	-2.2882	0.027526	0.906215	-3.48466
TG(16:1_38:4)	-0.511889	0.215477	-2.27228	0.028557	0.906215	-3.50614
TG(18:1_30:1)	-0.760907	0.891157	-2.23969	0.030777	0.906215	-3.5498
TG(18:1_35:3)	-0.631261	1.02869	-2.23582	0.0310505	0.906215	-3.55496
TG(18:1_28:1)	-0.613316	0.871722	-2.22927	0.0315182	0.906215	-3.56367
TG(18:1_30:0)	-0.668367	0.663109	-2.21365	0.0326599	0.906215	-3.58438
TG(18:1_36:0)	-1.11618	1.15604	-2.21037	0.032904	0.906215	-3.58871
TG(22:5_34:2)	0.327696	0.172719	2.2075	0.0331186	0.906215	-3.59249
TG(20:5_34:0)	0.26646	0.226681	2.19382	0.0341615	0.906215	-3.61051
TG(18:0_30:0)	-0.44308	0.390133	-2.18463	0.0348777	0.906215	-3.62256
TG(16:0_33:1)	-0.517843	0.332375	-2.13731	0.0387815	0.906215	-3.68406
TG(17:1_36:3)	-0.666242	0.698633	-2.13676	0.0388295	0.906215	-3.68477
TCDCA	-0.579955	0.435735	-2.13492	0.0389894	0.906215	-3.68715
TG(18:2_28:0)	-0.532564	0.375764	-2.12869	0.0395329	0.906215	-3.69516
TG(16:1_38:5)	-0.632412	0.333836	-2.10851	0.0413421	0.906215	-3.72101
TG(16:0_40:7)	0.122879	0.0314343	2.10451	0.0417099	0.906215	-3.72612
TG(18:1_26:0)	-0.986131	1.4097	-2.10267	0.0418793	0.906215	-3.72846
TG(18:0_36:1)	-1.15569	1.42808	-2.09985	0.0421411	0.906215	-3.73206
TG(20:4_36:2)	0.203665	0.110012	2.02317	0.0498211	0.906215	-3.82834
TG(18:0_36:5)	-0.992305	0.721021	-2.01877	0.0502967	0.906215	-3.83379
C16:2	-0.227034	0.480525	-2.00014	0.052355	0.906215	-3.85675
TG(16:0_28:1)	-0.449843	0.309643	-1.99305	0.0531564	0.906215	-3.86544
TG(16:0_28:2)	-0.336441	0.196524	-1.99054	0.0534432	0.906215	-3.86851
GCDCA	-1.10349	1.48411	-1.96919	0.0559345	0.906215	-3.89452
TG(16:0_33:2)	-0.334211	0.0932681	-1.94632	0.0587137	0.906215	-3.92215
GCA	-1.2679	1.71302	-1.94545	0.0588222	0.906215	-3.9232
FA(18:0)	-3.78262	9.23569	-1.93804	0.0597485	0.906215	-3.93208
PC aa C24:0	0.0493787	0.0126317	1.92732	0.0611124	0.906215	-3.94491
C8	0.34257	0.432504	1.91062	0.0632899	0.906215	-3.96477
TG(16:0_38:6)	-0.196453	0.0983103	-1.90102	0.0645722	0.906215	-3.97614
TG(17:2_36:3)	-0.341673	0.592304	-1.88502	0.0667572	0.906215	-3.99496
PC ae C40:2	0.0608025	0.0409876	1.85648	0.0708136	0.906215	-4.02825
lysoPC a C18:2	-0.970194	1.16579	-1.84329	0.0727572	0.906215	-4.0435
TG(16:1_32:0)	-0.407853	0.296194	-1.84319	0.0727721	0.906215	-4.04361
TG(22:6_34:1)	-0.160996	0.1072	-1.79957	0.0795272	0.906215	-4.09341
C5-DC (C6-OH)	-0.242742	0.0864422	-1.77875	0.0829347	0.906215	-4.11686
Choline	-0.835528	5.51798	-1.77783	0.0830876	0.906215	-4.11788
TG(16:0_40:6)	-0.220706	0.167682	-1.77476	0.083602	0.906215	-4.12133
TG(17:1_34:2)	-0.354877	0.359942	-1.77031	0.0843505	0.906215	-4.1263
Glu	-0.833158	10.4693	-1.76966	0.0844593	0.906215	-4.12701
TG(20:2_34:4)	-0.214106	0.143465	-1.75783	0.0864812	0.906215	-4.14019
TG(22:6_34:2)	-0.291331	0.216952	-1.75733	0.0865662	0.906215	-4.14073
TG(20:0_34:1)	-0.456516	0.188126	-1.74019	0.0895688	0.906215	-4.15968
TG(20:0_32:3)	-0.446612	0.525294	-1.73853	0.0898645	0.906215	-4.16151
CE(14:0)	0.838439	0.420335	1.72558	0.0921958	0.906215	-4.17571
PC aa C38:6	-0.103299	0.0850564	-1.69201	0.0984753	0.906215	-4.21212
TG(20:4_34:3)	-0.282192	0.18645	-1.67568	0.101656	0.906215	-4.22962
H1	-2.77665	9.6059	-1.66944	0.102893	0.906215	-4.23627
TG(22:2_32:4)	-0.18968	0.117348	-1.64	0.108901	0.906215	-4.26737
PC ae C36:4	0.0843761	0.0706564	1.63001	0.111005	0.906215	-4.27782
lysoPC a C16:1	-0.20076	0.306381	-1.62872	0.111279	0.906215	-4.27916
t4-OH-Pro	-0.979912	2.52176	-1.61676	0.113846	0.906215	-4.2916
TG(20:5_34:1)	-0.151843	0.138277	-1.60303	0.116852	0.906215	-4.30577
TG(17:2_38:6)	-0.222419	0.141198	-1.60283	0.116896	0.906215	-4.30598
lysoPC a C18:0	-0.60764	1.63224	-1.59774	0.118027	0.906215	-4.3112
TG(20:4_32:0)	0.255692	0.325569	1.59457	0.118736	0.906215	-4.31446
PC aa C36:6	-0.021229	0.0177308	-1.59218	0.119272	0.906215	-4.3169
TG(17:2_36:2)	-0.208691	0.441187	-1.57971	0.122105	0.906215	-4.32961
TG(20:3_34:2)	-0.421352	0.320176	-1.56808	0.124794	0.906215	-4.34139
PAG	-0.0387904	0.0497985	-1.54102	0.131241	0.906215	-4.36852
TG(16:1_36:2)	-0.682107	1.12163	-1.53791	0.131999	0.906215	-4.37161
TG(18:2_36:0)	-0.876091	1.31603	-1.53126	0.133632	0.906215	-4.37821
C3:1	-0.0706757	0.188485	-1.52471	0.135255	0.906215	-4.38468
TG(20:2_34:2)	-0.407152	0.22815	-1.52281	0.135729	0.906215	-4.38655
TG(18:0_36:4)	-1.31194	2.22628	-1.51719	0.137137	0.906215	-4.39208
TG(18:1_36:5)	-1.26606	2.42635	-1.5148	0.137741	0.906215	-4.39443
TG(16:0_32:1)	-0.49896	0.774792	-1.51023	0.138898	0.906215	-4.39889
TG(18:2_30:1)	-0.350178	0.705111	-1.50976	0.139019	0.906215	-4.39936
DG(16:0_20:3)	-0.394516	0.470934	-1.50487	0.140269	0.906215	-4.40414
TG(16:1_36:1)	-0.414811	0.431109	-1.50049	0.141394	0.906215	-4.4084
TG(18:1_30:2)	-0.395306	0.426247	-1.49187	0.143633	0.906215	-4.41676
TG(18:3_36:2)	-1.14936	2.09903	-1.48265	0.146058	0.906215	-4.42566
FA(20:2)	1.1418	6.42163	1.48237	0.146133	0.906215	-4.42594
TG(18:1_33:0)	-0.322273	0.786321	-1.47874	0.147095	0.906215	-4.42942
TG(20:3_32:1)	-0.222992	0.478799	-1.47479	0.148152	0.906215	-4.43322
CDCA	-1.37823	2.65172	-1.4742	0.148308	0.906215	-4.43377
Ile	-0.501235	10.445	-1.46442	0.15095	0.906215	-4.44313
DG(16:0_20:4)	-0.409857	0.764663	-1.45806	0.152685	0.906215	-4.44917
HexCer(d18:2/18:0)	-0.0389403	0.110676	-1.45516	0.153482	0.906215	-4.45191
TG(18:2_32:1)	-0.599694	1.10385	-1.45165	0.154453	0.906215	-4.45524
TG(16:1_34:3)	-0.307108	0.292985	-1.44854	0.155315	0.906215	-4.45818
TG(18:1_38:6)	-0.193	0.258586	-1.44068	0.157511	0.906215	-4.46557
Ala	-0.510165	11.5555	-1.43454	0.159244	0.906215	-4.47133
TG(14:0_36:2)	-0.394546	0.825105	-1.43333	0.159587	0.906215	-4.47246
PC ae C44:4	0.095421	0.02441	1.42581	0.161736	0.906215	-4.47948
GDCA	-0.758362	1.90242	-1.42359	0.162374	0.906215	-4.48155
lysoPC a C26:1	-0.0224761	0.00831111	-1.42225	0.162758	0.906215	-4.48278
TG(18:3_36:1)	-0.778523	1.21238	-1.41724	0.164209	0.906215	-4.48743
GABA	-0.724664	4.7114	-1.41084	0.166074	0.906215	-4.49334
Indole	-1.61877	5.31697	-1.40245	0.168549	0.906215	-4.50107
TG(16:0_38:5)	0.170233	0.124408	1.39529	0.170681	0.906215	-4.50762
Tyr	-0.469136	10.2014	-1.39115	0.171923	0.906215	-4.51139
Suc	-1.71626	4.97882	-1.3909	0.171999	0.906215	-4.51162
AA	-1.34082	3.23778	-1.38874	0.17265	0.906215	-4.51359
PC aa C28:1	0.0465431	0.0119064	1.38407	0.174064	0.906215	-4.51783
TG(16:1_34:0)	-0.212367	0.318361	-1.38339	0.17427	0.906215	-4.51844
PC ae C40:5	0.0273881	0.0554208	1.38237	0.174581	0.906215	-4.51937
lysoPC a C18:1	-0.706624	1.6273	-1.38136	0.174889	0.906215	-4.52028
HexCer(d18:2/16:0)	-0.0881968	0.133741	-1.37438	0.17703	0.906215	-4.52659
TG(20:5_36:3)	-0.210626	0.226163	-1.3715	0.177916	0.906215	-4.52918
TG(22:5_32:1)	0.0866435	0.0569952	1.36719	0.179252	0.906215	-4.53305
TG(20:2_34:1)	0.254696	0.406166	1.35749	0.182289	0.906215	-4.54173
TG(16:1_28:0)	0.138225	0.10616	1.34619	0.185872	0.906215	-4.55176
TG(18:1_33:3)	0.384863	0.680593	1.34545	0.186109	0.906215	-4.55242
TG(18:3_36:3)	-1.16743	2.44839	-1.34478	0.186324	0.906215	-4.55301
TG(14:0_34:3)	-0.19377	0.133613	-1.34476	0.18633	0.906215	-4.55303
TG(16:1_36:5)	-0.459939	0.358051	-1.34465	0.186366	0.906215	-4.55313
TG(16:1_36:4)	-0.69398	1.19084	-1.34148	0.187385	0.906215	-4.55593
TG(18:3_38:6)	-0.0497251	0.0284563	-1.33711	0.188795	0.906215	-4.55978
TG(18:0_32:1)	-0.217098	0.701965	-1.32948	0.191274	0.906215	-4.56647
TG(18:1_36:1)	-1.17406	2.15219	-1.32497	0.192752	0.906215	-4.57041
Leu	-0.453253	11.4655	-1.32218	0.193672	0.906215	-4.57285
DHA	0.688611	3.9774	1.3171	0.195352	0.906215	-4.57726
TG(14:0_36:1)	-0.148184	0.0413537	-1.30979	0.197791	0.906215	-4.58359
Cer(d18:2/23:0)	-0.217886	0.251284	-1.30409	0.19971	0.906215	-4.58851
Met	-0.478005	9.91251	-1.30293	0.200101	0.906215	-4.58951
TG(20:3_36:5)	0.117414	0.15311	1.3022	0.20035	0.906215	-4.59014
TG(22:4_32:2)	-0.146781	0.165896	-1.29935	0.201316	0.906215	-4.59258
Phe	-0.372312	9.84439	-1.29877	0.201511	0.906215	-4.59308
TG(18:3_34:0)	-0.57072	0.286042	-1.29644	0.202306	0.906215	-4.59508
TG(17:2_38:7)	-0.0917139	0.139848	-1.29496	0.202809	0.906215	-4.59634
TG(22:6_32:0)	-0.121619	0.0459673	-1.28323	0.206849	0.906215	-4.60633
TG(18:2_30:0)	-0.373991	0.361186	-1.28022	0.207892	0.906215	-4.60887
TCA	-0.563497	0.633612	-1.28016	0.207914	0.906215	-4.60893
TG(18:0_36:3)	-1.19664	2.20916	-1.27448	0.209898	0.906215	-4.61372
TG(18:1_35:2)	-0.5029	1.14514	-1.26775	0.212268	0.906215	-4.61938
Hypoxanthine	-1.0492	5.52972	-1.25338	0.217394	0.906215	-4.63138
DiCA(12:0)	-0.378061	0.749219	-1.25144	0.218094	0.906215	-4.63299
TG(14:0_38:4)	0.0812103	0.10352	1.24884	0.219034	0.906215	-4.63514
DG(14:1_18:1)	-0.25289	0.849339	-1.24599	0.220066	0.906215	-4.6375
TG(20:2_32:0)	-0.114876	0.0515009	-1.24088	0.221927	0.906215	-4.64171
Taurine	-1.76719	4.33391	-1.22864	0.226437	0.906215	-4.65174
HexCer(d18:2/22:0)	-0.113046	0.435025	-1.22853	0.226476	0.906215	-4.65183
TG(16:0_40:8)	-0.0801661	0.0302434	-1.22775	0.226766	0.906215	-4.65246
TG(22:5_34:1)	-0.118519	0.0695219	-1.22533	0.227667	0.906215	-4.65444
TG(16:0_30:2)	-0.252175	0.512895	-1.22411	0.228123	0.906215	-4.65543
PC aa C40:5	0.0214381	0.0465363	1.22001	0.229656	0.906215	-4.65876
TG(20:3_36:4)	-0.136064	0.196037	-1.21435	0.231783	0.906215	-4.66333
TG(20:4_34:2)	-0.261059	0.271403	-1.21428	0.231812	0.906215	-4.66339
Val	-0.405353	10.7661	-1.21186	0.232724	0.906215	-4.66534
TG(18:2_36:1)	-1.12675	2.69508	-1.20181	0.236552	0.906215	-4.6734
Cer(d18:1/14:0)	0.247899	0.58718	1.20039	0.237099	0.906215	-4.67454
C4:1	-0.100183	0.110771	-1.19814	0.237963	0.906215	-4.67634
TG(20:1_34:3)	-0.168447	0.159344	-1.19147	0.240539	0.906215	-4.68164
Gly	-0.630257	9.88986	-1.18947	0.241316	0.906215	-4.68322
TrpBetaine	0.606342	0.764638	1.18919	0.241424	0.906215	-4.68344
TG(18:2_35:3)	-0.449226	0.788635	-1.18726	0.242178	0.906215	-4.68498
TG(16:1_36:3)	-0.642699	1.19365	-1.17744	0.246026	0.914712	-4.69271
TG(16:0_32:2)	-0.359213	0.63214	-1.16957	0.249144	0.917929	-4.69887
TG(18:0_30:1)	-0.25156	0.210231	-1.16563	0.250715	0.917929	-4.70193
lysoPC a C26:0	-0.0531249	0.0631455	-1.15862	0.253529	0.917929	-4.70737
DG-O(16:0_18:1)	-0.134435	0.372538	-1.1557	0.254708	0.917929	-4.70962
DG(18:1_18:3)	-0.807161	2.42885	-1.15546	0.254804	0.917929	-4.70981
TG(18:1_34:3)	-0.77485	2.3766	-1.13851	0.261726	0.927365	-4.72279
TG(18:2_38:6)	-0.0822464	0.0502181	-1.13846	0.261747	0.927365	-4.72283
CA	-1.28915	3.05328	-1.13732	0.262221	0.927365	-4.7237
TG(18:2_36:4)	-1.53781	4.93421	-1.13234	0.26428	0.928983	-4.72748
PC ae C44:3	0.050402	0.019256	1.1159	0.27117	0.930562	-4.73984
TG(20:5_34:2)	0.145726	0.215969	1.09578	0.279775	0.930562	-4.75475
Gln	-0.452517	9.55056	-1.0912	0.28176	0.930562	-4.75811
p-Cresol-SO4	0.568903	1.09058	1.09037	0.282122	0.930562	-4.75872
Cer(d18:0/18:0(OH))	0.561573	5.23681	1.09034	0.282134	0.930562	-4.75874
TG(16:0_32:0)	0.726855	1.17192	1.08978	0.282375	0.930562	-4.75914
Asn	-0.872065	6.44144	-1.08622	0.283928	0.930562	-4.76174
TG(20:0_32:4)	-0.401625	0.537917	-1.08611	0.283976	0.930562	-4.76182
lysoPC a C16:0	-0.472616	2.81578	-1.07647	0.288213	0.930562	-4.76882
TG(16:0_38:7)	-0.0857141	0.0924439	-1.07226	0.290074	0.930562	-4.77186
EPA	0.405998	0.846212	1.06902	0.291514	0.930562	-4.77419
TG(18:0_34:3)	-0.424549	0.688287	-1.06885	0.291588	0.930562	-4.77431
FA(20:3)	1.21048	6.00652	1.06588	0.292912	0.930562	-4.77644
DG(18:1_18:1)	-1.01119	4.72456	-1.05936	0.295836	0.930562	-4.7811
TG(18:1_36:4)	-1.33617	4.52282	-1.0587	0.296132	0.930562	-4.78157
TG(18:3_38:5)	-0.086887	0.0769898	-1.05868	0.296139	0.930562	-4.78158
DG(16:0_18:1)	-0.825748	4.33623	-1.05679	0.29699	0.930562	-4.78292
TG(18:1_33:2)	-0.225402	0.926691	-1.05564	0.29751	0.930562	-4.78374
DG(18:1_18:2)	-1.07943	6.16634	-1.05414	0.298191	0.930562	-4.78481
DG(14:0_18:1)	-0.365615	0.351144	-1.04672	0.301554	0.930562	-4.79004
C9	-0.109953	0.20373	-1.04544	0.302139	0.930562	-4.79095
Hex3Cer(d18:1/16:0)	0.148572	0.507648	1.0425	0.303483	0.930562	-4.79301
TG(18:2_36:2)	-1.31376	4.68257	-1.03746	0.305797	0.930562	-4.79654
Ser	-0.391737	9.90041	-1.03638	0.306293	0.930562	-4.7973
TG(18:0_36:2)	-0.842145	1.37879	-1.03592	0.306505	0.930562	-4.79762
C6 (C4:1-DC)	0.0759196	0.0454787	1.03547	0.30671	0.930562	-4.79793
C18:1-OH	-0.262081	0.583616	-1.02211	0.312915	0.930562	-4.80719
beta-Ala	-0.816519	5.38632	-1.02171	0.313101	0.930562	-4.80746
TG(18:1_36:6)	-0.573661	0.912177	-1.01629	0.31564	0.930562	-4.81118
C0	0.496705	3.46241	1.01035	0.318443	0.930562	-4.81525
AbsAcid	-0.376099	0.375928	-1.0094	0.318893	0.930562	-4.81589
TG(16:0_38:1)	-0.297088	0.480717	-1.00407	0.321422	0.930562	-4.81951
SM C16:1	0.100394	0.092075	1.00074	0.323011	0.930562	-4.82176
TG(18:0_34:2)	-0.721315	1.65391	-0.993867	0.326303	0.930562	-4.82639
C3-DC (C4-OH)	0.137511	0.734803	0.992985	0.326728	0.930562	-4.82698
TG(14:0_36:4)	-0.302893	0.421687	-0.987863	0.329199	0.930562	-4.83041
Cer(d18:1/20:0)	-0.173649	0.751942	-0.980863	0.332597	0.930562	-4.83506
TG(17:0_32:1)	0.0783996	0.0599531	0.980346	0.332849	0.930562	-4.8354
lysoPC a C17:0	-0.0865918	0.355281	-0.979687	0.33317	0.930562	-4.83584
DG(16:1_18:0)	-0.374236	0.894741	-0.974504	0.335703	0.930562	-4.83926
Cer(d18:1/23:0)	-0.241533	1.04657	-0.965872	0.339952	0.930562	-4.84493
TG(18:2_36:3)	-1.28501	5.30111	-0.965519	0.340127	0.930562	-4.84516
TG(17:1_36:4)	-0.30588	0.384333	-0.95741	0.344151	0.930562	-4.85043
DG(16:1_20:0)	-0.0817251	0.152313	-0.955897	0.344906	0.930562	-4.85141
C12	-0.173611	0.305606	-0.955757	0.344976	0.930562	-4.8515
PC ae C40:4	-0.0269235	0.0138929	-0.952669	0.346519	0.930562	-4.8535
TG(17:2_38:5)	-0.109362	0.220864	-0.95163	0.347039	0.930562	-4.85417
Spermine	-0.140961	0.0943183	-0.949335	0.348191	0.930562	-4.85564
Cit	-0.567932	8.41955	-0.944672	0.350537	0.930562	-4.85863
DG(18:2_18:2)	-1.02135	6.66273	-0.943578	0.351089	0.930562	-4.85933
TG(18:1_32:3)	-0.220332	0.395351	-0.940873	0.352457	0.930562	-4.86106
Lys	-0.296828	10.6538	-0.934547	0.355668	0.930562	-4.86508
Cystine	0.475476	2.53357	0.93378	0.356059	0.930562	-4.86556
TG(18:1_36:3)	-1.33238	5.08486	-0.927339	0.359351	0.930562	-4.86963
DG(18:2_18:3)	-0.752056	2.67618	-0.925527	0.360281	0.930562	-4.87076
TG(16:1_32:1)	-0.159148	0.169999	-0.915046	0.365689	0.930562	-4.87731
TG(17:1_34:1)	-0.164008	0.398208	-0.914455	0.365995	0.930562	-4.87767
TG(20:4_32:1)	0.202905	0.186366	0.913256	0.366618	0.930562	-4.87841
HexCer(d18:1/22:0)	-0.323331	1.92032	-0.912417	0.367054	0.930562	-4.87893
TG(18:2_36:5)	-0.840309	2.30637	-0.911463	0.36755	0.930562	-4.87953
TG(18:3_34:1)	-0.753516	1.7517	-0.910548	0.368026	0.930562	-4.88009
CE(17:0)	0.345165	1.06002	0.908626	0.369028	0.930562	-4.88128
C14	-0.220614	0.751886	-0.906972	0.369891	0.930562	-4.8823
SM C26:1	0.0134724	0.0234548	0.905925	0.370438	0.930562	-4.88294
FA(18:2)	-0.417369	10.168	-0.905876	0.370464	0.930562	-4.88297
Histamine	0.684445	1.93216	0.904018	0.371436	0.930562	-4.88411
Hex3Cer(d18:1_22:0)	0.0693882	0.239263	0.902513	0.372225	0.930562	-4.88504
HexCer(d18:1/23:0)	-0.276382	1.60352	-0.890613	0.3785	0.935739	-4.89228
TG(16:1_30:1)	0.137534	0.178312	0.889837	0.378911	0.935739	-4.89275
TG(18:2_33:0)	-0.246661	0.444404	-0.889414	0.379135	0.935739	-4.89301
TG(18:1_38:5)	-0.142346	0.407151	-0.884196	0.381911	0.936445	-4.89615
SM C26:0	0.0163093	0.0366045	0.882809	0.382651	0.936445	-4.89698
Trp	-0.364722	8.00456	-0.877535	0.385473	0.939388	-4.90014
TG(18:1_34:1)	-0.908563	4.49255	-0.869021	0.390056	0.94658	-4.9052
TG(20:5_36:2)	-0.117108	0.179776	-0.8589	0.395549	0.954484	-4.91115
TG(14:0_34:0)	-0.139306	0.126806	-0.856742	0.396726	0.954484	-4.91241
TG(18:0_38:6)	0.0604187	0.173102	0.846621	0.402278	0.954484	-4.91828
PC aa C38:0	-0.044382	0.108103	-0.845275	0.40302	0.954484	-4.91905
C16:1	-0.124442	0.304852	-0.842767	0.404405	0.954484	-4.92049
DG(17:0_17:1)	0.0710609	0.10262	0.840652	0.405574	0.954484	-4.92171
PC aa C34:2	0.224055	0.571694	0.836121	0.408088	0.954484	-4.92429
Spermidine	-0.459292	3.56509	-0.833985	0.409277	0.954484	-4.92551
Cer(d18:2/22:0)	-0.116281	0.378774	-0.833442	0.409579	0.954484	-4.92582
PC ae C38:5	0.0455275	0.0407476	0.831617	0.410597	0.954484	-4.92685
PC aa C32:3	-0.011991	0.0237311	-0.825865	0.413813	0.954484	-4.9301
TG(18:3_36:4)	-0.726668	1.87552	-0.824322	0.414679	0.954484	-4.93097
TG(18:2_34:4)	-0.316773	0.749977	-0.824272	0.414707	0.954484	-4.931
HexCer(d18:2/24:0)	-0.0934625	0.437285	-0.818236	0.418104	0.957471	-4.93438
C7-DC	0.0570671	0.133746	0.813887	0.420562	0.957471	-4.9368
DG(14:0_18:2)	-0.421508	0.783813	-0.813189	0.420957	0.957471	-4.93719
TG(18:1_38:7)	-0.14327	0.380068	-0.803495	0.426471	0.957541	-4.94254
Cer(d18:1/18:0)	-0.337789	2.01537	-0.801493	0.427615	0.957541	-4.94364
TG(20:2_34:3)	-0.26656	0.603376	-0.801245	0.427756	0.957541	-4.94377
PC ae C30:0	-0.0299601	0.0189425	-0.79716	0.430097	0.957541	-4.946
Orn	-0.532247	5.40446	-0.793661	0.432108	0.957541	-4.9479
DG(14:0_14:0)	-0.300734	0.196436	-0.787639	0.435583	0.957541	-4.95115
SM (OH) C22:2	0.0480515	0.0491772	0.786358	0.436324	0.957541	-4.95184
TG(20:4_33:2)	-0.0617026	0.213242	-0.783697	0.437866	0.957541	-4.95327
TG(18:1_36:2)	-1.06736	5.16334	-0.778947	0.440627	0.957541	-4.95581
C18:1	-0.190844	0.538698	-0.774275	0.443352	0.957541	-4.95829
TG(17:0_36:3)	-0.307138	0.734477	-0.774211	0.44339	0.957541	-4.95832
CE(15:0)	0.275634	1.29598	0.773372	0.44388	0.957541	-4.95877
TG(16:0_36:2)	-0.845907	3.7829	-0.770139	0.445773	0.957541	-4.96047
DG(18:1_18:4)	-0.266336	0.742403	-0.769912	0.445907	0.957541	-4.96059
SM C18:1	0.0508955	0.0807787	0.766046	0.448177	0.957541	-4.96262
DG(16:0_16:1)	-0.453969	1.98548	-0.758728	0.452494	0.957541	-4.96644
Hex2Cer(d18:1/14:0)	-0.0619941	0.342387	-0.757642	0.453137	0.957541	-4.967
TG(18:2_34:3)	-0.591034	2.38163	-0.752749	0.456039	0.957541	-4.96953
PC aa C40:3	0.0198703	0.0535656	0.752036	0.456463	0.957541	-4.9699
DOPA	-0.332157	0.687173	-0.750699	0.457258	0.957541	-4.97059
TG(16:0_34:4)	-0.166655	0.368439	-0.748519	0.458556	0.957541	-4.97171
TG(16:0_34:0)	-0.414149	1.20192	-0.746665	0.459662	0.957541	-4.97265
Cer(d18:1/26:0)	-0.0948856	0.451915	-0.744398	0.461017	0.957541	-4.97381
TG(20:4_32:2)	-0.0779498	0.277556	-0.741191	0.462937	0.957541	-4.97544
Cer(d18:0/24:0)	0.13402	1.11656	0.740989	0.463058	0.957541	-4.97555
Hex3Cer(d18:1/24:1)	0.0651174	0.37064	0.738535	0.464531	0.957541	-4.97679
SM (OH) C24:1	-0.0212927	0.0693957	-0.736568	0.465713	0.957541	-4.97778
Cer(d18:2/20:0)	-0.0875228	0.331994	-0.73219	0.468351	0.957541	-4.97999
DG(16:1_18:2)	-0.325161	1.57813	-0.72806	0.470847	0.957541	-4.98205
DG(17:0_18:1)	-0.310892	1.20676	-0.725921	0.472143	0.957541	-4.98312
PC aa C38:3	0.063133	0.141077	0.722072	0.47448	0.957541	-4.98503
TG(16:0_36:6)	-0.388526	0.610448	-0.719515	0.476036	0.957541	-4.98629
FA(16:0)	-1.07005	10.798	-0.718923	0.476397	0.957541	-4.98658
DG(18:1_22:5)	0.0185066	0.0608348	0.717737	0.47712	0.957541	-4.98717
TG(16:0_34:1)	-0.723741	2.86864	-0.713552	0.479675	0.959351	-4.98922
Cer(d16:1/22:0)	-0.21533	1.10514	-0.698407	0.488991	0.96679	-4.99656
Cer(d18:1/22:0)	-0.214536	1.3221	-0.68985	0.494299	0.96679	-5.00063
HexCer(d18:1/18:1)	-0.0594893	0.425911	-0.686695	0.496264	0.96679	-5.00212
TG(17:1_38:7)	-0.0156274	0.0409386	-0.683742	0.498108	0.96679	-5.00351
HArg	-0.110173	0.322878	-0.678103	0.501638	0.96679	-5.00615
Trigonelline	0.354473	2.27181	0.67698	0.502342	0.96679	-5.00667
PC ae C34:0	0.0384875	0.0931296	0.676219	0.50282	0.96679	-5.00703
CE(22:2)	-0.0777095	0.209575	-0.674722	0.503761	0.96679	-5.00772
PC ae C34:1	0.0777477	0.227619	0.673653	0.504433	0.96679	-5.00822
Thr	-0.205372	9.60336	-0.670612	0.506348	0.96679	-5.00962
ADMA	-0.284601	0.6044	-0.669548	0.507019	0.96679	-5.01011
TG(20:3_34:1)	0.0840534	0.257405	0.664663	0.510107	0.96679	-5.01235
TG(16:0_34:3)	-0.397692	1.12549	-0.661957	0.511821	0.96679	-5.01358
TG(18:2_34:1)	-0.749671	4.32815	-0.657954	0.514363	0.96679	-5.0154
CE(20:3)	0.28039	1.50419	0.657869	0.514417	0.96679	-5.01544
HexCer(d18:1/24:0)	-0.162896	1.07276	-0.649179	0.519959	0.96679	-5.01934
Cys	-0.35534	5.33984	-0.642921	0.52397	0.96679	-5.02212
C5-OH (C3-DC-M)	-0.0943347	0.393274	-0.640564	0.525484	0.96679	-5.02316
TG(20:2_32:1)	-0.10784	0.265755	-0.636906	0.52784	0.96679	-5.02477
DG(18:2_20:4)	0.17595	0.931979	0.636893	0.527848	0.96679	-5.02478
TG(16:0_32:3)	-0.0711989	0.0769001	-0.633133	0.530275	0.96679	-5.02642
PEA	-0.384309	1.50933	-0.631337	0.531437	0.96679	-5.0272
TG(20:4_30:0)	-0.0788507	0.0915446	-0.629745	0.532467	0.96679	-5.02789
CE(22:0)	0.100157	0.129494	0.626867	0.534333	0.96679	-5.02914
C14:2-OH	-0.0319925	0.263139	-0.626681	0.534453	0.96679	-5.02922
Lac	-0.80909	1.39355	-0.625078	0.535495	0.96679	-5.02991
TG(22:6_34:3)	0.150498	0.176544	0.624681	0.535752	0.96679	-5.03008
TG(18:1_34:4)	-0.224569	0.935645	-0.622596	0.537108	0.96679	-5.03097
TDCA	-0.397408	1.0044	-0.619698	0.538995	0.96679	-5.03221
PC ae C38:3	0.0204348	0.060564	0.61955	0.539092	0.96679	-5.03228
Met-SO	-0.278813	7.89482	-0.616479	0.541096	0.96679	-5.03358
PC aa C40:4	0.0134234	0.031391	0.61008	0.545283	0.96679	-5.03629
Cer(d18:2/18:0)	-0.124465	0.652815	-0.607301	0.547107	0.96679	-5.03745
TG(18:1_32:2)	-0.23528	0.7283	-0.606635	0.547545	0.96679	-5.03773
DG(18:3_18:3)	-0.47311	2.05482	-0.60366	0.549502	0.96679	-5.03897
Cer(d16:1/20:0)	-0.0628971	0.363744	-0.601079	0.551202	0.96679	-5.04004
C14:1	-0.0629593	0.315376	-0.600093	0.551853	0.96679	-5.04045
C18:2	-0.0795344	0.316203	-0.598424	0.552955	0.96679	-5.04114
Hex2Cer(d18:1/16:0)	0.247847	1.3428	0.596759	0.554054	0.96679	-5.04183
TG(20:3_32:2)	0.253989	0.711549	0.595666	0.554777	0.96679	-5.04228
TG(22:4_34:2)	0.105096	0.123934	0.592368	0.556961	0.96679	-5.04363
CE(16:1)	0.249741	0.771439	0.590368	0.558288	0.96679	-5.04444
PC aa C34:4	-0.0132699	0.0308368	-0.588047	0.559829	0.96679	-5.04538
Cer(d18:0/26:1)	0.0352206	0.314437	0.586571	0.56081	0.96679	-5.04598
TG(14:0_34:2)	-0.1777	0.410138	-0.585019	0.561844	0.96679	-5.04661
TG(18:1_34:2)	-0.61758	4.34392	-0.58039	0.56493	0.96679	-5.04847
SM (OH) C14:1	0.0412843	0.0991506	0.576814	0.56732	0.96679	-5.0499
HexCer(d18:1/20:0)	-0.0838976	0.662233	-0.57634	0.567637	0.96679	-5.05008
TG(20:3_34:3)	-0.152353	0.50394	-0.570161	0.571779	0.96679	-5.05253
DG(18:2_18:4)	-0.178614	0.541605	-0.56835	0.572996	0.96679	-5.05324
PC ae C40:1	0.0119028	0.0141252	0.568296	0.573033	0.96679	-5.05326
PC ae C32:1	0.0342863	0.100283	0.567109	0.573831	0.96679	-5.05373
TG(18:2_33:2)	0.175938	0.881566	0.564789	0.575393	0.96679	-5.05463
TG(16:1_32:2)	0.101715	0.230121	0.564314	0.575713	0.96679	-5.05482
DG(18:1_20:4)	0.100875	0.644585	0.563303	0.576395	0.96679	-5.05521
Anserine	-0.276852	1.26604	-0.562791	0.57674	0.96679	-5.05541
TG(16:1_34:2)	-0.243388	0.906806	-0.550121	0.585316	0.968959	-5.06028
FA(18:1)	-0.201956	12.5713	-0.546525	0.587762	0.968959	-5.06164
Cer(d16:1/24:0)	-0.0772704	0.398035	-0.546119	0.588038	0.968959	-5.06179
TG(16:0_36:3)	-0.687547	4.17906	-0.544653	0.589037	0.968959	-5.06234
PC aa C40:2	-0.00846409	0.0219411	-0.542876	0.590249	0.968959	-5.06301
CE(22:5)	0.23799	1.11705	0.542748	0.590335	0.968959	-5.06306
TG(16:1_34:1)	-0.196971	0.708233	-0.528768	0.599908	0.968959	-5.06823
TG(18:1_33:1)	-0.115669	0.809102	-0.526941	0.601165	0.968959	-5.0689
3-IAA	0.286804	3.40941	0.526825	0.601245	0.968959	-5.06894
DG(18:1_20:3)	-0.0524684	0.204716	-0.524832	0.602617	0.968959	-5.06966
TG(18:1_32:0)	-0.384848	2.18034	-0.524367	0.602937	0.968959	-5.06983
TG(18:3_34:2)	-0.424973	1.8616	-0.523895	0.603263	0.968959	-5.07
HexCer(d18:1/18:0)	-0.127654	0.898743	-0.520033	0.605927	0.968959	-5.0714
PC ae C40:6	-0.0109474	0.0382181	-0.519938	0.605992	0.968959	-5.07143
PC aa C36:5	0.0133031	0.048064	0.506927	0.615009	0.968959	-5.07605
CE(16:0)	0.265467	2.20492	0.505984	0.615664	0.968959	-5.07638
Cer(d18:1/25:0)	-0.15674	0.917022	-0.504934	0.616395	0.968959	-5.07675
Hex3Cer(d18:1/18:0)	0.0528977	0.300159	0.503699	0.617255	0.968959	-5.07718
SM (OH) C22:1	0.0345678	0.13722	0.503263	0.617558	0.968959	-5.07733
Carnosine	-0.145153	0.607755	-0.499166	0.620416	0.968959	-5.07875
SM C20:2	-0.00579519	0.00846	-0.496184	0.622499	0.968959	-5.07978
TG(18:2_38:4)	-0.182356	0.549531	-0.492196	0.62529	0.968959	-5.08114
TG(17:2_36:4)	-0.121184	0.662711	-0.48905	0.627496	0.968959	-5.08221
SM C24:1	0.0988173	0.341309	0.48888	0.627615	0.968959	-5.08227
Cer(d16:1/23:0)	-0.117443	0.774533	-0.488741	0.627713	0.968959	-5.08231
PC aa C42:1	-0.00714093	0.0589741	-0.487654	0.628476	0.968959	-5.08268
SM C18:0	-0.0685954	0.392136	-0.486641	0.629187	0.968959	-5.08302
C16	0.137013	0.699154	0.4846	0.630622	0.968959	-5.08371
C3	0.0701153	0.193541	0.481037	0.633129	0.968959	-5.0849
PC ae C34:3	-0.015436	0.0472267	-0.475746	0.636861	0.968959	-5.08665
GLCAS	-0.159867	0.491124	-0.473775	0.638254	0.968959	-5.0873
Ac-Orn	-0.183145	2.13381	-0.473174	0.638679	0.968959	-5.08749
TG(18:3_30:0)	-0.0482085	0.0807397	-0.472584	0.639096	0.968959	-5.08769
HexCer(d18:1/24:1)	-0.178343	2.92111	-0.465914	0.643822	0.968959	-5.08985
DG(16:0_18:2)	-0.4412	4.71109	-0.465381	0.6442	0.968959	-5.09003
3-Met-His	-0.260815	1.75254	-0.45887	0.648828	0.968959	-5.09211
Ind-SO4	0.0160085	0.0383082	0.45162	0.653999	0.968959	-5.0944
TG(18:2_35:2)	-0.23803	1.26275	-0.449692	0.655377	0.968959	-5.095
PC aa C32:1	0.0137392	0.0958532	0.448098	0.656517	0.968959	-5.09549
DG(18:1_20:1)	-0.0697456	0.35478	-0.446859	0.657404	0.968959	-5.09588
TG(18:2_35:1)	-0.165295	1.53013	-0.443233	0.660002	0.968959	-5.097
PC aa C34:3	-0.0158033	0.067278	-0.441233	0.661437	0.968959	-5.09761
lysoPC a C24:0	-0.0467058	0.12138	-0.439713	0.662528	0.968959	-5.09807
Cer(d18:2/16:0)	-0.135611	0.979043	-0.439506	0.662677	0.968959	-5.09814
DG(18:2_20:0)	-0.249176	1.67336	-0.43945	0.662717	0.968959	-5.09815
PC ae C36:3	0.0170698	0.0538441	0.439067	0.662992	0.968959	-5.09827
TG(18:2_38:5)	0.0784622	0.226943	0.438659	0.663285	0.968959	-5.09839
GUDCA	-0.144155	0.548914	-0.43825	0.663579	0.968959	-5.09852
TG(18:3_34:3)	-0.280875	0.719962	-0.43648	0.664852	0.968959	-5.09905
TLCA	0.16633	0.428038	0.434262	0.666448	0.968959	-5.09972
SDMA	-0.193784	0.982465	-0.431613	0.668356	0.968959	-5.10052
TG(17:1_36:5)	-0.0480604	0.191118	-0.430845	0.66891	0.968959	-5.10075
HexCer(d18:1/26:1)	-0.0799525	0.717376	-0.430772	0.668963	0.968959	-5.10077
PC ae C30:2	-0.00613358	0.0310871	-0.430384	0.669242	0.968959	-5.10088
DG(18:1_20:0)	-0.379149	2.1514	-0.428316	0.670735	0.968959	-5.1015
PC aa C38:5	0.0165923	0.0605486	0.427133	0.671589	0.968959	-5.10185
TG(18:2_34:2)	-0.501882	4.90251	-0.421832	0.675422	0.969599	-5.10341
CE(18:3)	0.159679	1.54485	0.419138	0.677373	0.969599	-5.1042
TG(16:0_36:5)	-0.30582	1.7549	-0.418626	0.677745	0.969599	-5.10435
TG(16:0_36:4)	-0.46823	4.21206	-0.416102	0.679575	0.969599	-5.10508
CE(22:6)	0.243415	1.20571	0.413081	0.681769	0.969599	-5.10594
C5	-0.0336418	0.162976	-0.405699	0.687141	0.969599	-5.10804
5-AVA	-0.266628	7.97262	-0.404939	0.687695	0.969599	-5.10825
TG(20:4_36:3)	-0.0397505	0.229756	-0.404871	0.687744	0.969599	-5.10827
TG(17:0_36:4)	-0.155406	0.633606	-0.403527	0.688725	0.969599	-5.10865
TG(18:1_31:0)	0.239605	0.924161	0.401457	0.690235	0.969599	-5.10923
Hex2Cer(d18:1/24:1)	0.112921	0.635631	0.399817	0.691433	0.969599	-5.10968
HCys	-0.202197	6.66173	-0.398914	0.692093	0.969599	-5.10993
CE(22:1)	0.0386683	0.075576	0.393204	0.696271	0.973102	-5.1115
SM C16:0	-0.161987	1.51717	-0.387519	0.70044	0.975239	-5.11304
TG(20:4_36:5)	0.0387912	0.2393	0.386427	0.701243	0.975239	-5.11334
CE(20:4)	0.26629	0.971079	0.384247	0.702845	0.975239	-5.11392
alpha-AAA	0.190965	3.32806	0.380939	0.705278	0.97628	-5.1148
PC aa C38:1	0.00642705	0.02982	0.368468	0.714481	0.985204	-5.11804
CE(17:1)	-0.0960902	0.531945	-0.364762	0.717224	0.985204	-5.11898
PC aa C36:0	-0.024105	0.0690399	-0.363	0.718529	0.985204	-5.11943
Putrescine	0.285983	4.0608	0.362752	0.718713	0.985204	-5.11949
SM (OH) C16:1	0.0171839	0.11577	0.359564	0.721078	0.985204	-5.12029
PC ae C36:2	0.0237426	0.0876719	0.358433	0.721917	0.985204	-5.12057
Cer(d18:1/24:1)	-0.128707	1.42145	-0.346412	0.730861	0.989958	-5.12352
C18	0.0641308	0.749826	0.344122	0.732569	0.989958	-5.12406
TG(20:1_34:1)	-0.115771	0.591666	-0.343883	0.732748	0.989958	-5.12412
TG(18:2_32:0)	0.269591	2.77499	0.343333	0.733158	0.989958	-5.12425
PC ae C32:2	-0.00855075	0.0304712	-0.337702	0.737366	0.989958	-5.12559
Hex2Cer(d18:1/26:1)	0.0067192	0.0709139	0.337555	0.737476	0.989958	-5.12562
PC ae C36:1	0.0241083	0.110436	0.331092	0.742315	0.989958	-5.12712
C16:1-OH	0.100286	0.767017	0.3305	0.742759	0.989958	-5.12726
C16-OH	0.0977967	0.725259	0.330008	0.743128	0.989958	-5.12737
Cer(d18:1/18:0(OH))	0.185275	3.98042	0.328743	0.744077	0.989958	-5.12766
CE(20:1)	0.10555	0.197406	0.318923	0.751456	0.989958	-5.12987
Cer(d18:0/24:1)	0.0772525	0.993111	0.318732	0.7516	0.989958	-5.12991
TG(18:0_38:7)	-0.023418	0.221357	-0.317754	0.752336	0.989958	-5.13013
PheAlaBetaine	0.00404395	0.00889544	0.316232	0.753482	0.989958	-5.13046
Cer(d18:2/24:0)	-0.0345795	0.25626	-0.315545	0.754	0.989958	-5.13061
Cer(d18:1/24:0)	-0.0805464	1.1302	-0.310836	0.757551	0.989958	-5.13164
PC ae C38:6	-0.00656292	0.0659448	-0.305283	0.761745	0.989958	-5.13283
DG(18:1_22:6)	-0.0665619	0.864024	-0.304633	0.762236	0.989958	-5.13297
TG(16:0_37:3)	-0.112916	0.831004	-0.303747	0.762906	0.989958	-5.13315
Asp	-0.142326	10.0779	-0.302584	0.763786	0.989958	-5.1334
Hex2Cer(d18:1/20:0)	-0.0496348	0.510562	-0.297823	0.76739	0.989958	-5.13439
TG(18:2_33:1)	-0.0910001	0.841813	-0.297665	0.76751	0.989958	-5.13443
C16:2-OH	0.0260665	0.2257	0.293326	0.7708	0.989958	-5.13532
C14:1-OH	-0.0346599	0.390687	-0.291632	0.772085	0.989958	-5.13566
CE(20:5)	0.138808	1.08196	0.287313	0.775366	0.989958	-5.13653
ProBetaine	-0.158746	2.47421	-0.286901	0.77568	0.989958	-5.13661
TG(16:0_38:3)	0.122086	0.819164	0.284214	0.777723	0.989958	-5.13715
CE(14:1)	0.0507273	0.223151	0.278945	0.781734	0.989958	-5.13818
TG(18:2_32:2)	-0.118188	0.970054	-0.277191	0.783071	0.989958	-5.13852
DG(16:0_20:0)	-0.105904	1.23778	-0.274315	0.785264	0.989958	-5.13907
Cer(d18:0/18:0)	-0.00685622	0.0610639	-0.273091	0.786198	0.989958	-5.1393
PC aa C32:2	0.0138864	0.0735944	0.272932	0.786319	0.989958	-5.13933
PC aa C38:4	-0.0215909	0.129758	-0.271603	0.787334	0.989958	-5.13959
Arg	0.232339	9.54151	0.271097	0.78772	0.989958	-5.13968
DG(18:1_20:2)	0.0771447	1.18719	0.269559	0.788895	0.989958	-5.13997
TG(16:0_35:3)	-0.0675272	0.437413	-0.264625	0.792667	0.989958	-5.14089
TG(17:1_34:3)	0.109374	0.387975	0.262113	0.794589	0.989958	-5.14135
Cer(d18:1/20:0(OH))	-0.100958	2.33913	-0.258965	0.797	0.989958	-5.14192
C2	0.0785461	0.437495	0.258344	0.797475	0.989958	-5.14203
Cortisol	0.00607979	0.0112104	0.258024	0.79772	0.989958	-5.14209
DG(14:1_20:2)	0.124841	1.11058	0.254656	0.800302	0.989958	-5.14269
CE(18:0)	-0.0950035	1.66614	-0.253402	0.801264	0.989958	-5.14291
Cer(d18:2/18:1)	-0.0712367	0.872481	-0.252175	0.802206	0.989958	-5.14313
DiCA(14:0)	0.0327774	0.368713	0.251842	0.802462	0.989958	-5.14318
HexCer(d18:1/16:0)	0.0887668	1.99752	0.251114	0.80302	0.989958	-5.14331
HexCer(d16:1/24:0)	-0.00744557	0.0822092	-0.248259	0.805213	0.989958	-5.14381
3-IPA	-0.127723	2.70496	-0.247728	0.805621	0.989958	-5.1439
TG(17:2_34:3)	0.0338904	0.434667	0.24174	0.810226	0.993511	-5.14492
lysoPC a C20:4	-0.0101239	0.0448864	-0.233882	0.816277	0.99882	-5.14622
Cer(d18:0/20:0)	-0.00785163	0.156508	-0.207905	0.836365	1	-5.15022
TG(18:3_32:1)	-0.0526079	0.261725	-0.203787	0.83956	1	-5.15081
PC aa C32:0	0.0238172	0.457345	0.202141	0.840838	1	-5.15104
TG(20:3_34:0)	0.0130754	0.119295	0.200864	0.84183	1	-5.15122
TG(18:0_32:0)	0.0660824	0.56005	0.196262	0.845406	1	-5.15185
PC aa C42:5	0.00355758	0.0469081	0.195914	0.845676	1	-5.1519
PC ae C42:3	0.00322559	0.0222252	0.19589	0.845695	1	-5.1519
TG(16:0_35:1)	-0.060159	0.785181	-0.195274	0.846174	1	-5.15199
TG(22:6_32:1)	-0.0219244	0.243277	-0.192378	0.848426	1	-5.15238
TG(17:0_34:3)	0.044731	0.154009	0.189241	0.850868	1	-5.1528
C12:1	-0.0359006	0.263703	-0.187321	0.852362	1	-5.15305
HexCer(d18:1/14:0)	-0.0105088	0.298733	-0.185679	0.853641	1	-5.15326
CE(18:2)	0.120209	2.70828	0.185246	0.853979	1	-5.15332
PC ae C36:5	0.00716908	0.0704791	0.178769	0.859028	1	-5.15414
PC ae C34:2	0.0131998	0.179298	0.174866	0.862073	1	-5.15462
c4-OH-Pro	-0.0544774	0.289879	-0.160573	0.873243	1	-5.15629
Creatinine	0.211333	1.76571	0.146227	0.884481	1	-5.15782
PC aa C36:1	-0.0187255	0.364183	-0.146015	0.884648	1	-5.15785
TG(18:2_34:0)	-0.121051	2.19811	-0.145915	0.884726	1	-5.15786
1-Met-His	-0.057838	0.724578	-0.136981	0.891737	1	-5.15874
TG(17:2_34:2)	-0.0291929	0.49232	-0.136644	0.892002	1	-5.15877
C10	-0.0263577	0.542645	-0.132711	0.895092	1	-5.15914
TG(22:5_34:3)	0.0199478	0.131152	0.128861	0.898118	1	-5.15949
TG(16:0_38:2)	-0.053246	0.805203	-0.128232	0.898612	1	-5.15954
lysoPC a C28:1	-0.00227493	0.02538	-0.123367	0.902439	1	-5.15997
TG(18:0_32:2)	0.0495287	0.890727	0.121643	0.903795	1	-5.16012
Cer(d16:1/18:0)	0.0213105	0.688514	0.118794	0.906037	1	-5.16036
TG(20:4_36:4)	-0.0103476	0.229237	-0.11638	0.907938	1	-5.16056
HexCer(d16:1/22:0)	-0.00492806	0.116392	-0.110628	0.912468	1	-5.16101
Cer(d18:1/26:1)	0.00400893	0.133702	0.1096	0.913279	1	-5.16109
TG(17:0_34:2)	0.0287899	0.328411	0.106679	0.91558	1	-5.16131
Cer(d18:2/24:1)	-0.0173354	0.307298	-0.105795	0.916277	1	-5.16137
AconAcid	-0.0310231	0.57435	-0.102581	0.918812	1	-5.16161
Serotonin	0.0333086	1.16654	0.101137	0.91995	1	-5.16171
PC aa C34:1	-0.0302568	0.816454	-0.0967591	0.923404	1	-5.16201
HexCer(d18:1/26:0)	-0.0113732	0.498312	-0.0964773	0.923627	1	-5.16203
His	0.043559	7.4446	0.0956909	0.924247	1	-5.16208
DG(18:0_20:4)	0.0352425	0.95247	0.0948969	0.924874	1	-5.16214
Cer(d18:1/18:1)	0.028034	0.756329	0.0854124	0.932363	1	-5.16273
DCA	-0.0621386	8.17232	-0.0812104	0.935682	1	-5.16298
PC aa C36:2	-0.0294605	0.632841	-0.0805025	0.936242	1	-5.16302
PC aa C36:4	-0.0152689	0.372124	-0.080218	0.936467	1	-5.16303
FA(20:1)	-0.0549956	7.86365	-0.0801464	0.936523	1	-5.16304
Hex2Cer(d18:1/22:0)	-0.0236019	0.805567	-0.0790446	0.937394	1	-5.1631
CE(18:1)	-0.0586046	3.33135	-0.0745432	0.940952	1	-5.16334
Hex2Cer(d18:1/18:0)	0.0172657	0.706673	0.0694172	0.945006	1	-5.1636
PC ae C42:2	0.00120527	0.0248864	0.0671511	0.946798	1	-5.1637
GLCA	0.0106361	0.344015	0.0653286	0.94824	1	-5.16379
TG(16:0_35:2)	0.0216016	0.628562	0.0632008	0.949924	1	-5.16388
TG(14:0_32:2)	0.0198033	0.321898	0.0600593	0.95241	1	-5.16402
PC ae C40:3	-0.00111447	0.0356199	-0.0588596	0.953359	1	-5.16407
BABA	-0.025442	1.39284	-0.0559605	0.955654	1	-5.16419
TG(17:1_38:6)	0.000697757	0.023853	0.0543104	0.95696	1	-5.16425
PC ae C38:2	0.00188511	0.0845218	0.0525462	0.958357	1	-5.16431
DG(18:3_20:2)	0.00764267	0.403509	0.0523942	0.958477	1	-5.16432
Cer(d18:1/16:0)	-0.0226132	3.33393	-0.0464479	0.963186	1	-5.16452
PC ae C30:1	-0.000488855	0.0214681	-0.0429639	0.965946	1	-5.16463
TG(17:0_34:1)	0.0129437	0.298065	0.0410566	0.967456	1	-5.16469
TG(16:0_34:2)	0.0394285	3.48794	0.0390127	0.969076	1	-5.16475
FA(14:0)	-0.0470134	13.1416	-0.0326107	0.974148	1	-5.16491
C4	-0.00394899	0.218117	-0.0310755	0.975365	1	-5.16494
Hex3Cer(d18:1/26:1)	-0.00144468	0.140849	-0.0303525	0.975938	1	-5.16496
Betaine	-0.0159369	2.06473	-0.0290617	0.976961	1	-5.16498
TG(18:3_32:0)	0.0122954	0.362571	0.0274015	0.978277	1	-5.16502
PC aa C42:4	0.000318314	0.0041311	0.0260933	0.979314	1	-5.16504
Hex2Cer(d18:1/24:0)	0.00575231	0.581665	0.0235534	0.981327	1	-5.16508
SM C24:0	-0.00279139	0.327523	-0.0225203	0.982146	1	-5.1651
PC aa C30:0	-0.00406784	0.559986	-0.0224642	0.98219	1	-5.1651
HexCer(d18:2/23:0)	0.00147885	0.327413	0.0188462	0.985058	1	-5.16515
PC aa C36:3	-0.0055078	0.523923	-0.0185201	0.985317	1	-5.16516
TG(16:0_38:4)	0.00410434	0.256715	0.0179839	0.985742	1	-5.16516
TMCA	-0.00181963	0.109433	-0.0177996	0.985888	1	-5.16517
DHEAS	0.00827284	1.02896	0.0153076	0.987863	1	-5.1652
Sarcosine	-0.0109502	2.03639	-0.0134456	0.98934	1	-5.16521
AABA	0.00689056	5.50786	0.0106371	0.991566	1	-5.16524
TG(20:1_34:2)	0.00361957	0.759117	0.00819402	0.993503	1	-5.16525
Cer(d18:2/14:0)	0.000132697	0.0620161	0.00563873	0.995529	1	-5.16527
SM C22:3	4.36962e-05	0.00113329	0.00471728	0.99626	1	-5.16527
C3-OH	0	0.210234	0	1	1	-5.16528
TMAO	0	0.163312	0	1	1	-5.16528
Kynurenine	0	0	0	1	1	-5.16528
Nitro-Tyr	0	0	0	1	1	-5.16528
CE(20:0)	0	0.62283	0	1	1	-5.16528
DG(18:0_20:0)	0	0.0831331	0	1	1	-5.16528
lysoPC a C14:0	0	0	0	1	1	-5.16528
lysoPC a C20:3	0	0	0	1	1	-5.16528
lysoPC a C28:0	0	0	0	1	1	-5.16528
PC aa C26:0	0	0	0	1	1	-5.16528
PC aa C30:2	0	0	0	1	1	-5.16528
PC aa C40:6	0	0.0305804	0	1	1	-5.16528
PC aa C42:0	0	0	0	1	1	-5.16528
PC aa C42:2	0	0.00761856	0	1	1	-5.16528
PC aa C42:6	0	0	0	1	1	-5.16528
PC ae C36:0	0	0.0106426	0	1	1	-5.16528
PC ae C38:0	0	0	0	1	1	-5.16528
PC ae C38:1	0	0.031231	0	1	1	-5.16528
PC ae C38:4	0	0.0193893	0	1	1	-5.16528
PC ae C42:1	0	0	0	1	1	-5.16528
PC ae C42:4	0	0	0	1	1	-5.16528
PC ae C42:5	0	0	0	1	1	-5.16528
PC ae C44:5	0	0	0	1	1	-5.16528
PC ae C44:6	0	0	0	1	1	-5.16528
TG(14:0_39:3)	0	0	0	1	1	-5.16528
TG(18:2_31:0)	0	0	0	1	1	-5.16528
TG(20:4_34:0)	0	0.0541005	0	1	1	-5.16528
TG(20:4_34:1)	0	0.0529471	0	1	1	-5.16528
